# Supplementary material for: Comparative insights into molecular pathways influencing germline development in early‐divergent angiosperms
Source: Plant J. 2026 Jan 18;125(2):e70675. doi: 10.1111/tpj.70675 (PMC12812228; doi:10.1111/tpj.70675)
Supplement: Supplementary file 2 — Table S1. Transcriptome assembly of Annona cherimola, expression values, and predicted Arabidopsis thaliana homologs. Table S2. Contig sequences of the assembled transcripts. [file TPJ-125-0-s001.xlsx]

## Sheet: Table S1
Table S1. Transcriptome assembly of Annona cherimola, expression values, and predicted Arabidopsis thaliana homologs.
	Transcriptome_Assembly				Expression data								Arabidopsis_Homology
Contig ID	Contig Name	Ovules_LCM_1	Ovules_LCM_2	Ovule_no_MeMC	Nucellus+MeMC	Anther+MiMC	Carpel_1	Carpel_2	Pollen	Leaf	Contig length Bp	Ac->At Bitscore	Ac->At	At length Bp	Ac=At	%At length	Atdescription1
8	Annona_cheri_DN_ex_As_Dn_contig_8	0	0	0	0	0	1.42887	6.04211	1.3715	2.52181	952	132.932	AT3G49250	1810		0.525967	defective in meristem silencing 3
15	Annona_cheri_DN_ex_As_Dn_contig_15	0	0	0	0	0	34.2015	28.9248	6.34181	2.61901	250	190.64	AT1G07090	943		0.265111	Protein of unknown function (DUF640)
33	Annona_cheri_DN_ex_As_Dn_contig_33	0	0	0	0	0	2.59285	3.69316	0.130986	0.204355	712	39.157	AT1G41896	4899		0.145336	transposable element gene
35	Annona_cheri_DN_ex_As_Dn_contig_35	0	0	0	0	0	0.660976	3.57759	1.0151	4.35512	735	42.7638	AT2G11950	6580		0.111702	transposable element gene
44	Annona_cheri_DN_ex_As_Dn_contig_44	0	0	0	0.0610275	1.65192	4.57615	3.96013	8.06976	0.478097	913	614.432	ATCG00040	1581		0.577483	maturase K
82	Annona_cheri_DN_ex_As_Dn_contig_82	0	0	0	0	0	0.177306	0.524826	0.0850929	0.33189	1096	39.157	AT2G32510	1119		0.979446	mitogen-activated protein kinase kinase kinase 17
84	Annona_cheri_DN_ex_As_Dn_contig_84	0	0	0	0	0	3.55704	6.49149	3.9533	4.62575	519	181.623	AT5G01510	1861	RBB	0.278882	Protein of unknown function, DUF647
116	Annona_cheri_DN_ex_As_Dn_contig_116	0	0	0	0	0	45.1511	50.7262	57.5717	107.386	439	304.252	AT3G10340	2584		0.169892	phenylalanine ammonia-lyase 4
118	Annona_cheri_DN_ex_As_Dn_contig_118	0	0	0	0	0	0.203271	0	0.780434	0	478	89.6514	AT1G78380	993		0.48137	glutathione S-transferase TAU 19
199	Annona_cheri_DN_ex_As_Dn_contig_199	0	0	0	0	0	133.713	136.891	125.511	66.2912	428	48.1739	AT1G04250	1087		0.393744	AUX/IAA transcriptional regulator family protein
213	Annona_cheri_DN_ex_As_Dn_contig_213	0	0	0	0	0	0.420257	2.70118	1.45217	28.0681	1156	134.736	AT4G21760	1687		0.68524	beta-glucosidase 47
226	Annona_cheri_DN_ex_As_Dn_contig_226	0	0	0	0	0.0777585	40.6367	58.0497	63.3831	55.0991	746	526.067	AT2G26980	2151	RBB	0.346815	CBL-interacting protein kinase 3
288	Annona_cheri_DN_ex_As_Dn_contig_288	0	0	0	0	0	0.746136	2.24362	1.2732	1.67599	1172	40.9604	AT3G23810	1849		0.633856	S-adenosyl-l-homocysteine (SAH) hydrolase 2
302	Annona_cheri_DN_ex_As_Dn_contig_302	0	0	0	0	0.0505295	114.768	42.2316	17.71	41.1914	1148	863.297	AT5G62700	1742		0.659013	tubulin beta chain 3
333	Annona_cheri_DN_ex_As_Dn_contig_333	0	0	0	0	0	441.588	176.283	273.011	3.87532	413	114.899	AT5G42800	1358		0.304124	dihydroflavonol 4-reductase
338	Annona_cheri_DN_ex_As_Dn_contig_338	0	0	0	0	0	1.1648	2.13436	1.86337	3.12514	1001	78.8312	AT3G11460	1872		0.534722	Pentatricopeptide repeat (PPR) superfamily protein
347	Annona_cheri_DN_ex_As_Dn_contig_347	0	0	0	0	0	0.687477	5.0389	1.5397	4.46111	424	55.3874	AT1G10522	991		0.427851
349	Annona_cheri_DN_ex_As_Dn_contig_349	0	0	0	0	0.172642	62.1731	132.552	172.09	91.1545	336	158.179	AT4G30210	2619		0.128293	P450 reductase 2
350	Annona_cheri_DN_ex_As_Dn_contig_350	0	0	0	0	0	57.5462	108.585	150.718	107.826	336	158.179	AT4G30210	2619		0.128293	P450 reductase 2
383	Annona_cheri_DN_ex_As_Dn_contig_383	0	0	0	0	0	55.0841	73.0599	94.8667	86.9388	1046	320.483	AT1G49600	1688	RBB	0.619668	RNA-binding protein 47A
402	Annona_cheri_DN_ex_As_Dn_contig_402	0	0	0	0	0	16.1939	14.0255	19.8509	21.4745	498	51.7806	AT5G17210	972	RBB	0.512346	Protein of unknown function (DUF1218)
426	Annona_cheri_DN_ex_As_Dn_contig_426	0	0	0	0	0	17.0108	30.2357	17.7115	23.7464	337	172.606	AT4G33090	2852		0.118163	aminopeptidase M1
438	Annona_cheri_DN_ex_As_Dn_contig_438	0	0	0	0	0	1.72276	2.62253	2.64573	1.03192	282	39.157	AT1G61390	2735		0.103108	S-locus lectin protein kinase family protein
449	Annona_cheri_DN_ex_As_Dn_contig_449	0	0	0	0	0	0.172174	3.88294	1.10173	3.82444	1693	40.9604	AT3G57340	1478		1.14547	Heat shock protein DnaJ, N-terminal with domain of unknown function (DUF1977)
472	Annona_cheri_DN_ex_As_Dn_contig_472	0	0	0	0	0	9.67764	12.1131	11.5184	7.5359	251	37.3537	AT4G34510	1623		0.154652	3-ketoacyl-CoA synthase 17
475	Annona_cheri_DN_ex_As_Dn_contig_475	0	0	0	0	0	58.8137	80.4012	98.9844	89.3997	603	37.3537	AT3G45690	1551		0.388781	Major facilitator superfamily protein
490	Annona_cheri_DN_ex_As_Dn_contig_490	0	0	0	0	0	21.4804	37.521	34.6842	25.5528	484	37.3537	AT2G10070	2200		0.22	transposable element gene
504	Annona_cheri_DN_ex_As_Dn_contig_504	0	0	0	0	0	1.24835	5.63068	2.39645	4.05034	467	39.157	AT3G13220	2058		0.226919	ABC-2 type transporter family protein
515	Annona_cheri_DN_ex_As_Dn_contig_515	0	0	0	0	1.17188	2.74129	13.7098	5.65223	17.6871	2871	742.471	AT3G24430	1794	RBB	1.60033	ATP binding
518	Annona_cheri_DN_ex_As_Dn_contig_518	0	0	0	0	0	64.1196	102.322	16.803	97.8795	938	143.752	AT1G69170	1829	RBB	0.512849	Squamosa promoter-binding protein-like (SBP domain) transcription factor family protein
529	Annona_cheri_DN_ex_As_Dn_contig_529	0	0	0	0	0.253088	13.5656	20.6507	19.1244	21.3934	1146	679.353	AT5G12860	1946	RBB	0.5889	dicarboxylate transporter 1
542	Annona_cheri_DN_ex_As_Dn_contig_542	0	0	0	0	0.779455	36.0068	62.356	43.2672	76.3519	1414	753.291	AT1G03270	1500		0.942667	CBS domain-containing protein with a domain of unknown function (DUF21)
546	Annona_cheri_DN_ex_As_Dn_contig_546	0	0	0	0.103694	0	20.0113	27.3739	28.696	29.1543	1612	489.999	AT4G36290	2141	RBB	0.752919	compromised recognition of TCV 1
578	Annona_cheri_DN_ex_As_Dn_contig_578	0	0	0	0	0.126379	39.3734	63.9121	55.3679	83.0527	918	655.909	AT3G23340	1741		0.527283	casein kinase I-like 10
590	Annona_cheri_DN_ex_As_Dn_contig_590	0	0	0	0	0	3.95964	7.72785	6.72421	2.73669	319	42.7638	ATCG00170	4131		0.077221	DNA-directed RNA polymerase family protein
591	Annona_cheri_DN_ex_As_Dn_contig_591	0	0	0	0	0	5.21066	9.0727	5.00142	5.27842	317	42.7638	ATCG00170	4131		0.0767369	DNA-directed RNA polymerase family protein
610	Annona_cheri_DN_ex_As_Dn_contig_610	0	0	0	0	0	17.8403	46.5105	50.6643	39.5215	659	306.056	AT3G13340	2055		0.320681	Transducin/WD40 repeat-like superfamily protein
641	Annona_cheri_DN_ex_As_Dn_contig_641	0	0	0	0	0	0.270902	1.2219	1.21344	1.62269	1076	39.157	AT5G55620	738	RBB	1.45799
666	Annona_cheri_DN_ex_As_Dn_contig_666	0	0	0	0	0	0.24755	1.60507	1.42566	3.429	2355	40.9604	AT1G22990	672		3.50446	Heavy metal transport/detoxification superfamily protein
675	Annona_cheri_DN_ex_As_Dn_contig_675	0	0	0	0	0	25.8637	35.0761	45.289	34.805	834	619.842	AT3G06580	1885		0.44244	Mevalonate/galactokinase family protein
709	Annona_cheri_DN_ex_As_Dn_contig_709	0	0	0	0	0	1.96731	5.17624	5.14042	7.11955	889	129.325	AT1G69510	846		1.05083	cAMP-regulated phosphoprotein 19-related protein
714	Annona_cheri_DN_ex_As_Dn_contig_714	0	0	0	0	0	2.34129	1.98007	2.80909	0	332	459.342	ATMG00110	621	RBB	0.534622	cytochrome C biogenesis 206
716	Annona_cheri_DN_ex_As_Dn_contig_716	0	0	0	0	0	0.468634	1.18899	1.9492	1.16962	622	131.129	AT4G15850	1865		0.333512	RNA helicase 1
721	Annona_cheri_DN_ex_As_Dn_contig_721	0	0	0	0	0	0.304588	1.15918	0.0730892	2.16655	1276	35.5503	AT1G16280	1476		0.864499	RNA helicase 36
764	Annona_cheri_DN_ex_As_Dn_contig_764	0	0	0	0	0	15.1893	12.0303	4.62838	456.36	403	37.3537	AT3G54760	2908		0.138583	dentin sialophosphoprotein-related
766	Annona_cheri_DN_ex_As_Dn_contig_766	0	0	0	0	0	3.98315	11.5393	6.67028	8.15388	2293	140.146	AT2G16880	2388	RBB	0.960218	Pentatricopeptide repeat (PPR) superfamily protein
790	Annona_cheri_DN_ex_As_Dn_contig_790	0	0	0	0	0	3.54858	10.8135	10.9211	8.85657	1725	257.365	AT5G40640	2230	RBB	0.773543
797	Annona_cheri_DN_ex_As_Dn_contig_797	0	0	0	0.0867883	0	13.7724	24.447	26.8745	24.0235	642	199.657	AT3G09470	1793	RBB	0.358059	Major facilitator superfamily protein
810	Annona_cheri_DN_ex_As_Dn_contig_810	0	0	0	0	0	0.988773	4.23686	1.70832	4.73815	1474	40.9604	AT5G32436	1318		1.11836	transposable element gene
814	Annona_cheri_DN_ex_As_Dn_contig_814	0	0	0	0	0	11.2064	21.1256	15.8641	18.5157	1552	482.786	AT5G05980	2015	RBB	0.770223	DHFS-FPGS homolog B
826	Annona_cheri_DN_ex_As_Dn_contig_826	0	0	0	0	0	16.1085	28.3611	13.283	25.3283	1327	715.42	AT1G18500	2060	RBB	0.644175	methylthioalkylmalate synthase-like 4
829	Annona_cheri_DN_ex_As_Dn_contig_829	0	0	0	0	0	12.1113	14.0163	15.4708	7.50004	1067	66.2076	AT4G34215	1151		0.92702	Domain of unknown function (DUF303)
844	Annona_cheri_DN_ex_As_Dn_contig_844	0	0	0	0	0	1.39302	0.294526	0.334272	0.260754	279	33.7469	AT1G78900	2513		0.111023	vacuolar ATP synthase subunit A
846	Annona_cheri_DN_ex_As_Dn_contig_846	0	0	0	0	0	3.98462	10.1096	4.70722	3.90144	317	39.157	AT3G30721	2337		0.135644	transposable element gene
855	Annona_cheri_DN_ex_As_Dn_contig_855	0	0	0	0	0	1.24889	1.05621	2.39748	0	389	39.157	AT3G26350	1071		0.363212
858	Annona_cheri_DN_ex_As_Dn_contig_858	0	0	0	0	0	5.31994	9.64621	3.18634	8.76319	2283	179.82	AT5G06940	2619	RBB	0.871707	Leucine-rich repeat receptor-like protein kinase family protein
877	Annona_cheri_DN_ex_As_Dn_contig_877	0	0	0	0	0.0552456	7.86561	13.5389	14.1225	14.8965	1050	502.623	AT1G77180	2405		0.43659	chromatin protein family
881	Annona_cheri_DN_ex_As_Dn_contig_881	0	0	0	0	0	17.2593	25.0483	26.1788	29.9936	456	35.5503	AT4G04600	4074		0.111929	transposable element gene
886	Annona_cheri_DN_ex_As_Dn_contig_886	0	0	0	0	0	4.58169	7.61601	6.82404	3.43051	615	37.3537	AT2G10440	2808		0.219017
892	Annona_cheri_DN_ex_As_Dn_contig_892	0	0	0	0	0	6.38108	8.56778	9.21884	10.8855	1477	118.505	AT5G66055	1686	RBB	0.876038	ankyrin repeat protein
926	Annona_cheri_DN_ex_As_Dn_contig_926	0	0	0	0	0	0.686668	4.79099	2.63638	2.57068	566	51.7806	AT1G34210	2448		0.231209	somatic embryogenesis receptor-like kinase 2
932	Annona_cheri_DN_ex_As_Dn_contig_932	0	0	0	0.0969572	0.0336473	28.5742	47.092	58.6403	36.4174	1724	78.8312	AT1G32870	1908		0.903564	NAC domain protein 13
940	Annona_cheri_DN_ex_As_Dn_contig_940	0	0	0	0	0	13.4762	18.2353	22.3777	17.1533	721	269.988	AT3G61620	1227	RBB	0.587612	3'-5'-exoribonuclease family protein
1021	Annona_cheri_DN_ex_As_Dn_contig_1021	0	0	0	0	0	0.859854	1.81798	1.23799	3.54095	226	136.539	AT2G35660	1514		0.149273	FAD/NAD(P)-binding oxidoreductase family protein
1029	Annona_cheri_DN_ex_As_Dn_contig_1029	0	0	0	0	0	5.10354	3.98413	5.46383	2.4985	495	39.157	AT3G31023	3297		0.150136	transposable element gene
1068	Annona_cheri_DN_ex_As_Dn_contig_1068	0	0	0	0.0406108	0	28.54	31.5035	43.5041	102.71	1372	486.393	AT2G37040	2530		0.542292	PHE ammonia lyase 1
1089	Annona_cheri_DN_ex_As_Dn_contig_1089	0	0	0	0	0	16.2927	8.81019	24.2159	0.2218	1968	464.752	AT3G59030	1729		1.13823	MATE efflux family protein
1091	Annona_cheri_DN_ex_As_Dn_contig_1091	0	0	0	0	0	26.205	78.8895	56.6196	56.1171	901	176.213	AT1G15200	1757	RBB	0.512806	protein-protein interaction regulator family protein
1092	Annona_cheri_DN_ex_As_Dn_contig_1092	0	0	0	0	0	14.3467	26.8353	24.3157	32.2986	3007	1341.19	AT1G09770	2934	RBB	1.02488	cell division cycle 5
1095	Annona_cheri_DN_ex_As_Dn_contig_1095	0	0	0	0	0	1.45563	5.38585	0.523943	2.72473	534	37.3537	AT4G01985	1891		0.28239
1100	Annona_cheri_DN_ex_As_Dn_contig_1100	0	0	0	0	0	12.07	17.736	21.7225	19.6562	644	179.82	AT1G79230	1700		0.378824	mercaptopyruvate sulfurtransferase 1
1105	Annona_cheri_DN_ex_As_Dn_contig_1105	0	0	0	0	0	38.3305	55.4101	61.925	61.2371	872	419.668	AT2G27600	1758		0.496018	AAA-type ATPase family protein
1115	Annona_cheri_DN_ex_As_Dn_contig_1115	0	0	0	0	0	21.642	9.34215	14.1732	3.62908	862	82.4379	AT1G32940	2485		0.346881	Subtilase family protein
1126	Annona_cheri_DN_ex_As_Dn_contig_1126	0	0	0	0	0	6.41646	4.06988	0	0	424	40.9604	AT5G23070	1081		0.392229	Thymidine kinase
1147	Annona_cheri_DN_ex_As_Dn_contig_1147	0	0	0	0	0	58.3852	168.767	3.76393	14.3543	223	58.9941	AT5G23960	1801		0.12382	terpene synthase 21
1148	Annona_cheri_DN_ex_As_Dn_contig_1148	0	0	0	0	0	9.58563	40.9021	1.25464	2.93611	223	58.9941	AT5G23960	1801	RBB	0.12382	terpene synthase 21
1151	Annona_cheri_DN_ex_As_Dn_contig_1151	0	0	0	0	0.0303547	26.2357	44.8059	40.2134	88.0923	1911	637.875	AT3G46740	2795	RBB	0.683721	translocon at the outer envelope membrane of chloroplasts 75-III
1158	Annona_cheri_DN_ex_As_Dn_contig_1158	0	0	0	0	0	4.45631	15.8827	10.617	19.6623	1221	37.3537	AT2G29050	1520		0.803289	RHOMBOID-like 1
1166	Annona_cheri_DN_ex_As_Dn_contig_1166	0	0	0	0	0	7.31039	10.9564	8.79326	10.9472	1050	69.8143	AT1G02410	1176		0.892857	cytochrome c oxidase assembly protein CtaG / Cox11 family
1176	Annona_cheri_DN_ex_As_Dn_contig_1176	0	0	0	0	0	26.0967	35.9301	36.9767	46.9883	1251	208.674	AT1G27090	1562	RBB	0.800896	glycine-rich protein
1207	Annona_cheri_DN_ex_As_Dn_contig_1207	0	0	0	0	0	1.54842	1.63691	0.371561	0	251	35.5503	AT4G08262	5490		0.0457195	transposable element gene
1208	Annona_cheri_DN_ex_As_Dn_contig_1208	0	0	0	0	0	36.6547	79.2461	46.7277	64.3484	2892	163.589	AT1G79570	4453		0.64945	Protein kinase superfamily protein with octicosapeptide/Phox/Bem1p domain
1209	Annona_cheri_DN_ex_As_Dn_contig_1209	0	0	0	0	0	47.6216	48.0694	56.0308	55.2098	253	35.5503	AT3G59060	1890		0.133862	phytochrome interacting factor 3-like 6
1215	Annona_cheri_DN_ex_As_Dn_contig_1215	0	0	0	0	1.44527	10.8938	10.5159	9.61136	10.7107	883	230.314	AT4G27020	1837		0.480675
1256	Annona_cheri_DN_ex_As_Dn_contig_1256	0	0	0	0	0	5.61389	5.11297	7.87545	3.88002	225	33.7469	AT3G14690	1787		0.125909	cytochrome P450, family 72, subfamily A, polypeptide 15
1257	Annona_cheri_DN_ex_As_Dn_contig_1257	0	0	0	0	0.044863	27.0525	46.3294	79.4854	53.1702	1293	224.904	AT2G47650	1600		0.808125	UDP-xylose synthase 4
1272	Annona_cheri_DN_ex_As_Dn_contig_1272	0	0	0	0	0	1.38805	2.34779	0.888208	0.692861	210	35.5503	AT1G69295	1688		0.124408	plasmodesmata callose-binding protein 4
1274	Annona_cheri_DN_ex_As_Dn_contig_1274	0	0	0	0	0	5.17056	10.841	3.30862	6.93629	902	82.4379	AT4G28490	3243		0.278138	Leucine-rich receptor-like protein kinase family protein
1287	Annona_cheri_DN_ex_As_Dn_contig_1287	0	0	0	0	0	9.93717	18.4422	13.2474	23.5612	352	66.2076	AT4G36290	2141		0.164409	compromised recognition of TCV 1
1318	Annona_cheri_DN_ex_As_Dn_contig_1318	0	0	0	0	0	2.49137	4.89366	2.15991	4.21218	1209	42.7638	AT1G62680	2301		0.525424	Pentatricopeptide repeat (PPR) superfamily protein
1320	Annona_cheri_DN_ex_As_Dn_contig_1320	0	0	0	0	0	20.7648	34.8572	35.1988	45.469	1240	277.202	AT5G27470	1670		0.742515	seryl-tRNA synthetase / serine--tRNA ligase
1326	Annona_cheri_DN_ex_As_Dn_contig_1326	0	0	0	0	0	9.66801	7.35875	9.27979	8.1437	402	35.5503	AT3G52720	1094		0.367459	alpha carbonic anhydrase 1
1329	Annona_cheri_DN_ex_As_Dn_contig_1329	0	0	0	0	0	0.344551	0.582786	0	0.77394	282	35.5503	AT1G05880	1726		0.163384	RING/U-box superfamily protein
1354	Annona_cheri_DN_ex_As_Dn_contig_1354	0	0	0	0	0	0.771904	5.1409	0.555681	9.17507	1007	96.8649	AT5G28635	5361	RBB	0.187838	transposable element gene
1378	Annona_cheri_DN_ex_As_Dn_contig_1378	0	0	0	0	0	23.7922	27.7122	28.17	37.2286	682	235.724	AT5G03530	1181		0.577477	RAB GTPase homolog C2A
1392	Annona_cheri_DN_ex_As_Dn_contig_1392	0	0	0	0	0	12.4019	21.3712	24.6133	17.4545	1042	235.724	AT4G38480	1595		0.653292	Transducin/WD40 repeat-like superfamily protein
1395	Annona_cheri_DN_ex_As_Dn_contig_1395	0	0	0	0	0	13.6817	28.4369	47.8551	29.6905	419	39.157	AT2G24930	2781		0.150665	transposable element gene
1398	Annona_cheri_DN_ex_As_Dn_contig_1398	0	0	0	0	0	1.6224	8.23252	4.32569	7.15356	539	33.7469	AT1G77950	1027		0.52483	AGAMOUS-like 67
1399	Annona_cheri_DN_ex_As_Dn_contig_1399	0	0	0	0	0	0.784842	2.25676	1.05466	1.88046	619	37.3537	AT1G32550	819		0.7558	2Fe-2S ferredoxin-like superfamily protein
1433	Annona_cheri_DN_ex_As_Dn_contig_1433	0	0	0	0	0	12.7167	22.8538	27.8451	17.2578	489	37.3537	AT1G51090	767		0.637549	Heavy metal transport/detoxification superfamily protein
1438	Annona_cheri_DN_ex_As_Dn_contig_1438	0	0	0	0	0	12.3103	17.4757	16.036	14.8134	221	118.505	AT4G37280	1189	RBB	0.18587	MRG family protein
1447	Annona_cheri_DN_ex_As_Dn_contig_1447	0	0	0	0	0	14.7857	26.2	64.4273	55.1778	414	37.3537	AT5G04020	4780		0.0866109	calmodulin binding
1448	Annona_cheri_DN_ex_As_Dn_contig_1448	0	0	0	0	0	32.2298	64.3353	92.5795	48.4411	410	35.5503	AT1G08060	6554		0.0625572	ATP-dependent helicase family protein
1460	Annona_cheri_DN_ex_As_Dn_contig_1460	0	0	0	0	0	114.174	182.219	49.4758	19.2972	377	42.7638	AT3G22800	1669		0.225884	Leucine-rich repeat (LRR) family protein
1469	Annona_cheri_DN_ex_As_Dn_contig_1469	0	0	0	0	0	41.9248	57.0178	5.43801	4.66621	343	35.5503	AT2G14140	2544		0.134827	transposable element gene
1470	Annona_cheri_DN_ex_As_Dn_contig_1470	0	0	0	0	0	34.4591	32.4869	3.25332	7.19044	344	35.5503	AT2G19806	1369		0.251278	transposable element gene
1479	Annona_cheri_DN_ex_As_Dn_contig_1479	0	0	0	0	1.15795	3.46353	4.39374	213.43	0.0691544	4208	232.118	AT3G30875	6698	RBB	0.628247
1491	Annona_cheri_DN_ex_As_Dn_contig_1491	0	0	0	0	0	4.43775	6.02469	7.0619	7.25755	832	181.623	AT5G15640	1554		0.535393	Mitochondrial substrate carrier family protein
1498	Annona_cheri_DN_ex_As_Dn_contig_1498	0	0	0	0	0	4.92973	7.12791	12.669	20.3606	611	39.157	AT1G33360	2441		0.250307	ATP-dependent Clp protease
1517	Annona_cheri_DN_ex_As_Dn_contig_1517	0	0	0	0	0	18.7242	30.8148	24.0441	32.0177	384	89.6514	AT1G48840	2473		0.155277	Plant protein of unknown function (DUF639)
1522	Annona_cheri_DN_ex_As_Dn_contig_1522	0	0	0	0	0	4.41652	1.94227	0.678268	1.45501	550	35.5503	AT1G74900	1648		0.333738	Pentatricopeptide repeat (PPR) superfamily protein
1526	Annona_cheri_DN_ex_As_Dn_contig_1526	0	0	0	0	0	7.52344	14.1353	16.7814	14.8509	2273	71.6177	AT3G52240	2312	RBB	0.983131
1557	Annona_cheri_DN_ex_As_Dn_contig_1557	0	0	0	0	0	1.54842	1.96429	0.371561	0.289842	251	31.9436	AT4G36780	1407		0.178394	BES1/BZR1 homolog 2
1558	Annona_cheri_DN_ex_As_Dn_contig_1558	0	0	0	0	0	9.81935	10.7434	11.3364	20.7197	1415	479.179	AT1G09300	2129	RBB	0.664631	Metallopeptidase M24 family protein
1562	Annona_cheri_DN_ex_As_Dn_contig_1562	0	0	0	0	0	0.0639654	0.811449	0.306984	0.67051	1519	39.157	AT2G24630	2714		0.55969	Glycosyl transferase family 2 protein
1570	Annona_cheri_DN_ex_As_Dn_contig_1570	0	0	0	0	0	43.5977	70.2513	54.3142	46.5904	965	394.421	AT5G01020	1799	RBB	0.536409	Protein kinase superfamily protein
1584	Annona_cheri_DN_ex_As_Dn_contig_1584	0	0	0	0	0.245796	108.691	57.1031	18.1782	101.419	236	118.505	AT2G26580	831		0.283995	plant-specific transcription factor YABBY family protein
1585	Annona_cheri_DN_ex_As_Dn_contig_1585	0	0	0	0	0	93.1401	49.1675	1.15853	36.2999	483	35.5503	AT2G10910	4599		0.105023	transposable element gene
1588	Annona_cheri_DN_ex_As_Dn_contig_1588	0	0	0	0	0	2.34242	6.33927	5.93566	5.82284	1037	37.3537	AT4G36860	2127		0.487541	LIM domain-containing protein
1596	Annona_cheri_DN_ex_As_Dn_contig_1596	0	0	0	0	0.557768	1.86853	7.37448	2.98916	7.92793	624	40.9604	AT1G77420	1565		0.398722	alpha/beta-Hydrolases superfamily protein
1606	Annona_cheri_DN_ex_As_Dn_contig_1606	0	0	0	0	0	7.29638	5.86214	15.4075	13.6578	799	46.3705	AT1G19115	1033		0.773475
1645	Annona_cheri_DN_ex_As_Dn_contig_1645	0	0	0	0	0	29.2763	34.448	21.9919	32.7218	229	39.157	AT3G46990	2081		0.110043	Protein of unknown function (DUF740)
1656	Annona_cheri_DN_ex_As_Dn_contig_1656	0	0	0	0.0215627	0	31.4352	59.8487	78.8611	61.911	2584	1254.63	AT3G13870	2914	RBB	0.886754	Root hair defective 3 GTP-binding protein (RHD3)
1676	Annona_cheri_DN_ex_As_Dn_contig_1676	0	0	0	0	0	1.42337	2.21746	1.00668	0.89746	1297	506.23	AT3G21250	4894	RBB	0.265018	multidrug resistance-associated protein 6
1686	Annona_cheri_DN_ex_As_Dn_contig_1686	0	0	0	0	0	47.9559	33.9409	1.5018	0.351451	1242	140.146	AT1G09240	1250	RBB	0.9936	nicotianamine synthase 3
1688	Annona_cheri_DN_ex_As_Dn_contig_1688	0	0	0	0	0	10.6348	2.0441	0	7.23884	201	96.8649	AT4G02320	1557		0.129094	Plant invertase/pectin methylesterase inhibitor superfamily
1700	Annona_cheri_DN_ex_As_Dn_contig_1700	0	0	0	0	0	7.98472	14.726	12.281	23.7699	1010	210.477	AT5G57930	1557	RBB	0.648683	Arabidopsis thaliana protein of unknown function (DUF794)
1710	Annona_cheri_DN_ex_As_Dn_contig_1710	0	0	0	0	0	55.1346	65.356	15.6159	46.0188	215	37.3537	AT1G60500	2152		0.0999071	Dynamin related protein 4C
1724	Annona_cheri_DN_ex_As_Dn_contig_1724	0	0	0	0	0	1.06383	1.7994	0	0	274	35.5503	AT3G32028	2370		0.115612	transposable element gene
1778	Annona_cheri_DN_ex_As_Dn_contig_1778	0	0	0	0	0	1.52736	2.78215	1.80434	7.56534	827	37.3537	AT1G55460	1547		0.534583	DNA/RNA-binding protein Kin17, conserved region
1784	Annona_cheri_DN_ex_As_Dn_contig_1784	0	0	0	0	0	27.5309	24.1913	23.7019	6.45968	2534	44.5672	AT4G26170	1521	RBB	1.66601
1788	Annona_cheri_DN_ex_As_Dn_contig_1788	0	0	0	0	0	0	0	0	0	293	149.163	AT4G00360	2090		0.140191	cytochrome P450, family 86, subfamily A, polypeptide 2
1791	Annona_cheri_DN_ex_As_Dn_contig_1791	0	0	0	0	0	295.478	448.577	115.533	53.477	268	31.9436	AT1G19600	1440		0.186111	pfkB-like carbohydrate kinase family protein
1808	Annona_cheri_DN_ex_As_Dn_contig_1808	0	0	0	0	0	27.147	47.8037	38.0149	55.9681	1786	789.358	AT5G45030	2888		0.618421	Trypsin family protein
1826	Annona_cheri_DN_ex_As_Dn_contig_1826	0	0	0	0	0	0	0.398897	1.81091	1.05947	206	132.932	AT3G23300	2335		0.0882227	S-adenosyl-L-methionine-dependent methyltransferases superfamily protein
1831	Annona_cheri_DN_ex_As_Dn_contig_1831	0	0	0	6.74482	0	9.97204	11.0284	6.6265	7.65793	380	37.3537	AT5G65620	2514		0.151154	Zincin-like metalloproteases family protein
1832	Annona_cheri_DN_ex_As_Dn_contig_1832	0	0	0	0	0	3.78559	4.53551	6.35876	5.19646	308	37.3537	AT2G10280	7231		0.0425944	transposable element gene
1877	Annona_cheri_DN_ex_As_Dn_contig_1877	0	0	0	0	0	1.66376	1.12565	0.63878	0	292	33.7469	AT2G35890	1563		0.18682	calcium-dependent protein kinase 25
1898	Annona_cheri_DN_ex_As_Dn_contig_1898	0	0	0	0	0	7.78948	10.4016	8.36209	21.9479	948	111.292	AT2G39740	2142	RBB	0.442577	Nucleotidyltransferase family protein
1909	Annona_cheri_DN_ex_As_Dn_contig_1909	0	0	0	0	0	14.7324	13.646	11.784	21.0109	277	33.7469	AT1G65580	3729		0.0742826	Endonuclease/exonuclease/phosphatase family protein
1910	Annona_cheri_DN_ex_As_Dn_contig_1910	0	0	0	0	0	20.6752	39.1053	18.3786	37.5953	954	42.7638	AT1G26150	2866		0.332868	proline-rich extensin-like receptor kinase 10
1922	Annona_cheri_DN_ex_As_Dn_contig_1922	0	0	0	0	0	26.2241	44.0719	31.3024	40.0253	289	33.7469	AT1G69200	2120		0.136321	fructokinase-like 2
1965	Annona_cheri_DN_ex_As_Dn_contig_1965	0	0	0	0.0324887	0	6.74196	15.7638	21.6977	13.7865	1715	713.617	AT1G75210	2274	RBB	0.754178	HAD-superfamily hydrolase, subfamily IG, 5'-nucleotidase
1980	Annona_cheri_DN_ex_As_Dn_contig_1980	0	0	0	0	0	11.7477	26.8045	30.8915	38.7574	794	253.758	AT3G45850	3675		0.216054	P-loop containing nucleoside triphosphate hydrolases superfamily protein
1987	Annona_cheri_DN_ex_As_Dn_contig_1987	0	0	0	0	0	3.3479	18.0579	37.7046	160.875	1306	324.089	AT5G33370	1500	RBB	0.870667	GDSL-like Lipase/Acylhydrolase superfamily protein
1999	Annona_cheri_DN_ex_As_Dn_contig_1999	0	0	0	0	0.0280774	18.5297	32.6543	45.5475	26.7268	2066	495.409	AT5G64550	2533		0.815634	loricrin-related
2001	Annona_cheri_DN_ex_As_Dn_contig_2001	0	0	0	0	0	7.47411	13.9062	6.31311	10.297	325	49.9773	AT5G28630	619		0.52504	glycine-rich protein
2065	Annona_cheri_DN_ex_As_Dn_contig_2065	0	0	0	0	0	53.9797	62.2265	82.3415	43.215	1170	663.123	AT5G66120	1598	RBB	0.732165	3-dehydroquinate synthase, putative
2085	Annona_cheri_DN_ex_As_Dn_contig_2085	0	0	0	0	0	3.91788	3.81043	0	0.586697	496	39.157	AT4G30520	2407		0.206066	Leucine-rich repeat protein kinase family protein
2101	Annona_cheri_DN_ex_As_Dn_contig_2101	0	0	0	0	0	9.1808	19.4109	34.1471	17.758	254	91.4547	AT1G36730	2286		0.111111	Translation initiation factor IF2/IF5
2112	Annona_cheri_DN_ex_As_Dn_contig_2112	0	0	0	0	0	26.4577	32.7919	31.5251	26.641	213	145.556	AT1G04980	1593		0.13371	PDI-like 2-2
2116	Annona_cheri_DN_ex_As_Dn_contig_2116	0	0	0	0	0	4.30967	4.63878	6.01689	1.17339	248	35.5503	AT3G22740	1384		0.179191	homocysteine S-methyltransferase 3
2120	Annona_cheri_DN_ex_As_Dn_contig_2120	0	0	0	0	0	21.1885	24.0043	5.57544	24.9091	1472	251.955	AT1G60530	906	RBB	1.62472	Dynamin related protein 4A
2132	Annona_cheri_DN_ex_As_Dn_contig_2132	0	0	0	0	0	71.2376	83.1604	81.8283	50.0159	416	412.454	AT4G17640	1488		0.27957	casein kinase II beta chain 2
2139	Annona_cheri_DN_ex_As_Dn_contig_2139	0	0	0	0	0	9.91464	18.2074	14.1388	12.9381	343	102.275	AT5G57700	1370		0.250365	BNR/Asp-box repeat family protein
2144	Annona_cheri_DN_ex_As_Dn_contig_2144	0	0	0	0	0	3.93626	9.46126	7.35755	5.27401	469	91.4547	AT4G21010	859	RBB	0.545984	Transcription initiation factor TFIIE, beta subunit
2156	Annona_cheri_DN_ex_As_Dn_contig_2156	0	0	0	0	0	1.05997	2.09167	4.40874	3.17456	275	39.157	AT5G66470	1632		0.168505	RNA binding;GTP binding
2177	Annona_cheri_DN_ex_As_Dn_contig_2177	0	0	0	0	0	22.0704	39.0377	39.0098	37.7859	722	178.016	AT5G18810	1085	RBB	0.665438	SC35-like splicing factor 28
2179	Annona_cheri_DN_ex_As_Dn_contig_2179	0	0	0	0	0	8.52153	17.159	29.9044	8.81107	2155	39.157	AT5G24290	1915		1.12533	Vacuolar iron transporter (VIT) family protein
2184	Annona_cheri_DN_ex_As_Dn_contig_2184	0	0	0	0	0	7.32582	18.5867	8.88208	10.9703	252	33.7469	AT3G13225	3332		0.0756303	WW domain-containing protein
2185	Annona_cheri_DN_ex_As_Dn_contig_2185	0	0	0	0	0	13.1094	15.3259	13.3231	7.50599	252	33.7469	AT3G13225	3332		0.0756303	WW domain-containing protein
2190	Annona_cheri_DN_ex_As_Dn_contig_2190	0	0	0	0	0	21.8895	27.9637	38.209	19.5015	1052	313.269	AT2G44140	3221	RBB	0.326607	Peptidase family C54 protein
2200	Annona_cheri_DN_ex_As_Dn_contig_2200	0	0	0	0	0	4.88531	8.26318	0.260508	5.08033	358	35.5503	AT4G13990	1701		0.210464	Exostosin family protein
2201	Annona_cheri_DN_ex_As_Dn_contig_2201	0	0	0	0	0	2.42909	6.16296	0.358699	3.91733	520	33.7469	AT1G36300	4401		0.118155	transposable element gene
2210	Annona_cheri_DN_ex_As_Dn_contig_2210	0	0	0	0	0	5.43653	13.0107	6.88361	8.74737	840	40.9604	AT5G25270	2162		0.388529	Ubiquitin-like superfamily protein
2213	Annona_cheri_DN_ex_As_Dn_contig_2213	0	0	0	0	0	32.5623	49.3214	54.3693	43.9011	928	295.235	AT1G35470	1696	RBB	0.54717	SPla/RYanodine receptor (SPRY) domain-containing protein
2219	Annona_cheri_DN_ex_As_Dn_contig_2219	0	0	0	0	0	2.76747	16.7665	2.26997	22.0022	1931	655.909	AT1G51500	2342	RBB	0.824509	ABC-2 type transporter family protein
2225	Annona_cheri_DN_ex_As_Dn_contig_2225	0	0	0	0	0	5.5761	7.78106	0	0	697	37.3537	AT3G62070	1290		0.54031
2238	Annona_cheri_DN_ex_As_Dn_contig_2238	0	0	0	0	0	22.5759	47.7847	52.1979	55.2866	779	125.719	AT5G67610	1814	RBB	0.429438	Uncharacterized conserved protein (DUF2215)
2243	Annona_cheri_DN_ex_As_Dn_contig_2243	0	0	0	0	0	0.705788	1.59172	1.12908	0	413	39.157	AT2G25790	3119		0.132414	Leucine-rich receptor-like protein kinase family protein
2253	Annona_cheri_DN_ex_As_Dn_contig_2253	0	0	0	0	0	0.236407	0.199934	2.72297	0	411	37.3537	AT3G06930	2025		0.202963	protein arginine methyltransferase 4B
2257	Annona_cheri_DN_ex_As_Dn_contig_2257	0	0	0	0.0502417	0	76.9247	47.1993	64.333	90.856	1109	174.41	AT2G45190	1035		1.0715	Plant-specific transcription factor YABBY family protein
2259	Annona_cheri_DN_ex_As_Dn_contig_2259	0	0	0	0.179158	0	77.1684	20.0808	11.9951	20.5853	311	40.9604	AT2G21660	836		0.37201	cold, circadian rhythm, and rna binding 2
2265	Annona_cheri_DN_ex_As_Dn_contig_2265	0	0	0	0	0	2.24755	4.77635	3.04235	15.2318	1686	39.157	AT3G49590	2440		0.690984	Autophagy-related protein 13
2267	Annona_cheri_DN_ex_As_Dn_contig_2267	0	0	0	0	0	12.5669	13.4794	10.5913	15.1468	317	257.365	AT3G20330	1741		0.182079	PYRIMIDINE B
2283	Annona_cheri_DN_ex_As_Dn_contig_2283	0	0	0	0	0	10.1759	14.991	16.0688	20.8912	296	143.752	AT5G49400	1139		0.259877	zinc knuckle (CCHC-type) family protein
2300	Annona_cheri_DN_ex_As_Dn_contig_2300	0	0	0	0	0	8.15693	33.2749	25.7909	44.9076	405	322.286	AT3G11130	5785		0.0700086	Clathrin, heavy chain
2301	Annona_cheri_DN_ex_As_Dn_contig_2301	0	0	0	0	0	4.17369	8.89499	7.37121	9.50005	582	421.471	AT3G11130	5785		0.100605	Clathrin, heavy chain
2306	Annona_cheri_DN_ex_As_Dn_contig_2306	0	0	0	0	0	183.096	197.921	55.4056	15.2541	372	37.3537	AT2G01818	916		0.406114	PLATZ transcription factor family protein
2319	Annona_cheri_DN_ex_As_Dn_contig_2319	0	0	0	0	0	4.77534	2.80228	1.59022	0.948601	997	42.7638	AT3G47850	1256		0.79379
2322	Annona_cheri_DN_ex_As_Dn_contig_2322	0	0	0	0	0	3.64057	9.52128	13.6545	8.47533	3176	1150.03	AT2G42010	3640	RBB	0.872527	phospholipase D beta 1
2328	Annona_cheri_DN_ex_As_Dn_contig_2328	0	0	0	0	0	27.1614	61.3115	167.522	67.1177	2454	1795.64	AT4G30190	3304	RBB	0.742736	H(+)-ATPase 2
2332	Annona_cheri_DN_ex_As_Dn_contig_2332	0	0	0	0	0	12.3252	21.1947	13.6048	16.7649	473	257.365	AT5G06600	3898		0.121344	ubiquitin-specific protease 12
2337	Annona_cheri_DN_ex_As_Dn_contig_2337	0	0	0	0	0	11.3557	18.5575	28.6014	25.4435	1138	95.0615	AT2G46550	1666	RBB	0.683073
2338	Annona_cheri_DN_ex_As_Dn_contig_2338	0	0	0	0	0	5.8887	10.5829	14.6605	16.8097	528	37.3537	AT2G43235	1539		0.34308
2344	Annona_cheri_DN_ex_As_Dn_contig_2344	0	0	0	0	0	108.966	223.538	2.37106	12.9471	354	33.7469	AT1G50270	2225		0.159101	Pentatricopeptide repeat (PPR) superfamily protein
2348	Annona_cheri_DN_ex_As_Dn_contig_2348	0	0	0	0	0	24.5179	15.7434	1.30741	11.5585	214	75.2244	AT3G16500	1313		0.162986	phytochrome-associated protein 1
2349	Annona_cheri_DN_ex_As_Dn_contig_2349	0	0	0	0	0	18.1614	14.2074	3.48642	11.2185	214	37.3537	AT3G15540	970		0.220619	indole-3-acetic acid inducible 19
2351	Annona_cheri_DN_ex_As_Dn_contig_2351	0	0	0	0	0	17.7809	18.9819	2.89112	2.69176	1000	69.8143	AT5G44550	858		1.1655	Uncharacterised protein family (UPF0497)
2360	Annona_cheri_DN_ex_As_Dn_contig_2360	0	0	0	0.239133	0	0	2.11604	0.800531	3.12233	233	35.5503	AT2G15200	3933		0.0592423	transposable element gene
2378	Annona_cheri_DN_ex_As_Dn_contig_2378	0	0	0	0	0	2.9824	7.43405	6.17728	10.8127	619	37.3537	AT2G01275	1080		0.573148	RING/FYVE/PHD zinc finger superfamily protein
2397	Annona_cheri_DN_ex_As_Dn_contig_2397	0	0	0	0.0363695	0	23.0858	28.2134	33.0556	44.1156	1532	765.915	AT5G49190	2511		0.610115	sucrose synthase 2
2399	Annona_cheri_DN_ex_As_Dn_contig_2399	0	0	0	0	0	18.3931	20.7968	97.4836	15.8674	486	37.3537	AT5G11720	2856		0.170168	Glycosyl hydrolases family 31 protein
2406	Annona_cheri_DN_ex_As_Dn_contig_2406	0	0	0	0	0	5.16328	9.13031	6.75811	4.21741	207	33.7469	AT1G30010	2729		0.075852	Intron maturase, type II family protein
2429	Annona_cheri_DN_ex_As_Dn_contig_2429	0	0	0	0.46626	0	253.275	322.502	400.363	538.17	239	309.662	AT5G60390	1764		0.135488	GTP binding Elongation factor Tu family protein
2437	Annona_cheri_DN_ex_As_Dn_contig_2437	0	0	0	0	0	1.06643	0.501053	0	0	820	172.606	AT4G08150	1822		0.450055	KNOTTED-like from Arabidopsis thaliana
2442	Annona_cheri_DN_ex_As_Dn_contig_2442	0	0	0	0	0	0.310096	2.70995	0.793718	2.47661	940	95.0615	AT2G26910	4575		0.205464	pleiotropic drug resistance 4
2446	Annona_cheri_DN_ex_As_Dn_contig_2446	0	0	0	0	0	8.57783	10.6838	12.2752	16.1149	623	39.157	AT4G25160	2832		0.219986	U-box domain-containing protein kinase family protein
2448	Annona_cheri_DN_ex_As_Dn_contig_2448	0	0	0	0	0	5.38406	4.76517	4.32658	4.87503	776	44.5672	AT3G27720	1482		0.523617	IBR domain containing protein
2458	Annona_cheri_DN_ex_As_Dn_contig_2458	0	0	0	0	0	15.6825	21.3361	26.506	20.4212	285	271.792	AT4G39660	1765		0.161473	alanine:glyoxylate aminotransferase 2
2462	Annona_cheri_DN_ex_As_Dn_contig_2462	0	0	0	0	0	39.7073	62.7842	30.8507	54.222	1708	237.528	AT3G63450	1687	RBB	1.01245	RNA-binding (RRM/RBD/RNP motifs) family protein
2474	Annona_cheri_DN_ex_As_Dn_contig_2474	0	0	0	0	0	4.26731	1.66566	1.89044	2.94934	296	35.5503	AT2G29050	1520		0.194737	RHOMBOID-like 1
2498	Annona_cheri_DN_ex_As_Dn_contig_2498	0	0	0	0	0	22.6557	34.6711	70.4156	65.8843	1441	884.937	AT3G22200	1880	RBB	0.766489	Pyridoxal phosphate (PLP)-dependent transferases superfamily protein
2507	Annona_cheri_DN_ex_As_Dn_contig_2507	0	0	0	0	0	22.0513	10.4901	2.81108	8.51334	564	33.7469	AT1G10270	2985		0.188945	glutamine-rich protein 23
2520	Annona_cheri_DN_ex_As_Dn_contig_2520	0	0	0	0	0.066219	0.998255	2.25131	1.27756	1.74402	876	37.3537	AT5G48060	3235		0.270788	C2 calcium/lipid-binding plant phosphoribosyltransferase family protein
2534	Annona_cheri_DN_ex_As_Dn_contig_2534	0	0	0	0	0	2.19917	7.94675	6.90829	8.83184	486	190.64	AT5G65290	2835		0.171429	LMBR1-like membrane protein
2542	Annona_cheri_DN_ex_As_Dn_contig_2542	0	0	0	0	0	16.491	98.3811	1.71123	2.0023	218	49.9773	AT3G48320	1623		0.134319	cytochrome P450, family 71, subfamily A, polypeptide 21
2564	Annona_cheri_DN_ex_As_Dn_contig_2564	0	0	0	0	0	0.538302	2.50388	0.775029	5.64269	361	60.7975	AT2G17760	1911		0.188906	Eukaryotic aspartyl protease family protein
2572	Annona_cheri_DN_ex_As_Dn_contig_2572	0	0	0	0	0	14.5114	17.6084	19.7828	29.1316	462	113.095	AT3G16170	1980		0.233333	AMP-dependent synthetase and ligase family protein
2604	Annona_cheri_DN_ex_As_Dn_contig_2604	0	0	0	0	0	15.4659	30.5527	29.803	36.8614	823	697.387	AT3G01090	2208		0.372736	SNF1 kinase homolog 10
2639	Annona_cheri_DN_ex_As_Dn_contig_2639	0	0	0	0	0	3.81033	15.7095	9.60049	18.782	612	241.134	AT4G33090	2852		0.214586	aminopeptidase M1
2655	Annona_cheri_DN_ex_As_Dn_contig_2655	0	0	0	0	0	687.126	371.992	162.138	11.1086	1002	248.348	AT4G22880	1257	RBB	0.797136	leucoanthocyanidin dioxygenase
2660	Annona_cheri_DN_ex_As_Dn_contig_2660	0	0	0	0	0	5.36485	11.0908	8.58238	19.415	326	37.3537	AT3G13061	687		0.474527	other RNA
2683	Annona_cheri_DN_ex_As_Dn_contig_2683	0	0	0	0	0	15.3768	16.5853	5.98929	18.6882	436	49.9773	AT3G48520	1694		0.257379	cytochrome P450, family 94, subfamily B, polypeptide 3
2686	Annona_cheri_DN_ex_As_Dn_contig_2686	0	0	0	0	0	1.12198	2.84663	2.80001	3.86434	433	35.5503	AT3G55090	2211		0.195839	ABC-2 type transporter family protein
2689	Annona_cheri_DN_ex_As_Dn_contig_2689	0	0	0	0	0	7.36866	12.7534	13.6521	12.8308	567	48.1739	AT4G40010	1053		0.538462	SNF1-related protein kinase 2.7
2702	Annona_cheri_DN_ex_As_Dn_contig_2702	0	0	0	0	0	10.1	15.6929	7.66536	14.7142	1241	316.876	AT4G38430	1972		0.62931	rho guanyl-nucleotide exchange factor 1
2725	Annona_cheri_DN_ex_As_Dn_contig_2725	0	0	0	0	0	0.658417	7.63658	4.87526	5.98624	1033	40.9604	AT3G55620	1088		0.949449	Translation initiation factor IF6
2737	Annona_cheri_DN_ex_As_Dn_contig_2737	0	0	0	0	0	0.268037	0.340025	0.257274	1.1038	725	37.3537	AT1G01540	1920		0.377604	Protein kinase superfamily protein
2757	Annona_cheri_DN_ex_As_Dn_contig_2757	0	0	0	0	0	2.25634	5.84393	3.2486	4.11795	689	104.078	AT5G26210	1178		0.58489	alfin-like 4
2762	Annona_cheri_DN_ex_As_Dn_contig_2762	0	0	0	0	0	14.2329	20.7037	12.2042	19.6085	512	35.5503	AT1G76810	4395		0.116496	eukaryotic translation initiation factor 2 (eIF-2) family protein
2786	Annona_cheri_DN_ex_As_Dn_contig_2786	0	0	0	0	0	1.1431	2.90021	1.82866	0.570591	255	35.5503	AT1G42320	4574		0.0557499	transposable element gene
2792	Annona_cheri_DN_ex_As_Dn_contig_2792	0	0	0	0	0	17.0914	33.4631	15.656	26.1784	1245	697.387	AT3G57630	2913	RBB	0.427394	exostosin family protein
2805	Annona_cheri_DN_ex_As_Dn_contig_2805	0	0	0	0	0	0.330488	3.35399	0.634434	2.22705	294	68.0109	AT1G06390	1634		0.179927	GSK3/SHAGGY-like protein kinase 1
2815	Annona_cheri_DN_ex_As_Dn_contig_2815	0	0	0	0	0	31.4106	31.7003	49.0429	22.1073	464	134.736	AT5G20510	1023		0.453568	alfin-like 5
2827	Annona_cheri_DN_ex_As_Dn_contig_2827	0	0	0	0.0193533	0	10.5297	17.0111	18.0434	21.2768	2879	95.0615	AT1G67040	3101	RBB	0.92841
2833	Annona_cheri_DN_ex_As_Dn_contig_2833	0	0	0	0	0.25177	21.9293	47.0603	36.9769	40.7168	4608	356.55	AT1G42440	2741		1.68114
2878	Annona_cheri_DN_ex_As_Dn_contig_2878	0	0	0	0	0	2.53785	4.59922	0.695984	4.07185	268	46.3705	AT3G50170	1819		0.147334	Plant protein of unknown function (DUF247)
2879	Annona_cheri_DN_ex_As_Dn_contig_2879	0	0	0	0	0	2.61488	4.65568	0.132099	4.01879	706	49.9773	AT3G47200	1644		0.42944	Plant protein of unknown function (DUF247)
2880	Annona_cheri_DN_ex_As_Dn_contig_2880	0	0	0	0	0	6.59656	9.02456	6.55515	12.9289	2504	141.949	AT1G78540	2478		1.01049	SH2 domain protein B
2908	Annona_cheri_DN_ex_As_Dn_contig_2908	0	0	0	0	0	0.298047	0.756191	1.14432	0.669482	326	35.5503	AT5G36737	2338		0.139435	transposable element gene
2915	Annona_cheri_DN_ex_As_Dn_contig_2915	0	0	0	0	0	3.39224	1.63936	2.32573	0.181422	401	51.7806	AT5G59810	2587		0.155006	Subtilase family protein
2929	Annona_cheri_DN_ex_As_Dn_contig_2929	0	0	0	0	0	60.5808	75.985	64.6091	58.9453	332	39.157	AT2G17770	960		0.345833	basic region/leucine zipper motif 27
2942	Annona_cheri_DN_ex_As_Dn_contig_2942	0	0	0	0	0	5.15261	4.04639	0.706529	1.10228	264	53.584	AT5G17540	1484		0.177898	HXXXD-type acyl-transferase family protein
2944	Annona_cheri_DN_ex_As_Dn_contig_2944	0	0	0	0	0	1.71213	0.723989	0	20.1906	227	48.1739	AT5G17540	1484		0.152965	HXXXD-type acyl-transferase family protein
2947	Annona_cheri_DN_ex_As_Dn_contig_2947	0	0	0	0	0	18.3676	26.9313	19.7164	27.261	894	536.887	AT1G05180	1942	RBB	0.46035	NAD(P)-binding Rossmann-fold superfamily protein
2951	Annona_cheri_DN_ex_As_Dn_contig_2951	0	0	0	0	0	2.03218	9.34514	3.77924	11.3167	765	39.157	AT2G26630	879	RBB	0.870307	transposable element gene
2961	Annona_cheri_DN_ex_As_Dn_contig_2961	0	0	0	0	0	108.874	143.334	204.143	148.344	614	470.162	AT3G52930	1911		0.321298	Aldolase superfamily protein
2962	Annona_cheri_DN_ex_As_Dn_contig_2962	0	0	0	0	0.0317851	3.24766	6.57382	6.03008	82.2378	1825	863.297	AT1G42970	1774	RBB	1.02875	glyceraldehyde-3-phosphate dehydrogenase B subunit
2967	Annona_cheri_DN_ex_As_Dn_contig_2967	0	0	0	0	0	16.0067	37.999	29.1106	35.3239	346	206.87	AT2G31660	3812		0.090766	ARM repeat superfamily protein
2968	Annona_cheri_DN_ex_As_Dn_contig_2968	0	0	0	0	0	4.60106	17.167	9.61195	13.5774	359	165.393	AT2G31660	3812		0.0941763	ARM repeat superfamily protein
2973	Annona_cheri_DN_ex_As_Dn_contig_2973	0	0	0	0	0	19.7073	16.4619	0.542671	2.35849	1203	462.949	AT5G66390	1220	RBB	0.986066	Peroxidase superfamily protein
2981	Annona_cheri_DN_ex_As_Dn_contig_2981	0	0	0	0	0	21.2796	35.6535	21.5813	28.2584	242	44.5672	AT2G18900	2729		0.0886772	Transducin/WD40 repeat-like superfamily protein
2999	Annona_cheri_DN_ex_As_Dn_contig_2999	0	0	0	0	0	0.13148	0.222389	0	0.295333	739	39.157	AT1G54217	861		0.858304	Ribosomal protein L18ae family
3005	Annona_cheri_DN_ex_As_Dn_contig_3005	0	0	0	0	0	50.8753	63.4811	69.6462	61.51	233	132.932	AT3G44110	1781		0.130825	DNAJ homologue 3
3020	Annona_cheri_DN_ex_As_Dn_contig_3020	0	0	0	0	0	22.9045	31.2991	31.9358	31.8621	806	266.382	AT1G12230	1720		0.468605	Aldolase superfamily protein
3022	Annona_cheri_DN_ex_As_Dn_contig_3022	0	0	0	0	0	4.11179	1.8899	0.600582	0.535421	1087	129.325	AT1G79480	1709	RBB	0.636044	Carbohydrate-binding X8 domain superfamily protein
3037	Annona_cheri_DN_ex_As_Dn_contig_3037	0	0	0	0	0.0503541	193.399	47.4348	54.7266	6.06253	1152	48.1739	AT1G05010	1364		0.844575	ethylene-forming enzyme
3063	Annona_cheri_DN_ex_As_Dn_contig_3063	0	0	0	0	0	11.8392	8.28633	8.62084	3.36241	238	33.7469	AT1G61560	2375		0.100211	Seven transmembrane MLO family protein
3074	Annona_cheri_DN_ex_As_Dn_contig_3074	0	0	0	0.0765358	0	11.8785	21.6719	12.5545	19.3868	728	136.539	AT2G39450	1380		0.527536	Cation efflux family protein
3077	Annona_cheri_DN_ex_As_Dn_contig_3077	0	0	0	0	0	7.45119	13.3594	11.1571	6.47166	652	129.325	AT2G01190	2555		0.255186	Octicosapeptide/Phox/Bem1p family protein
3114	Annona_cheri_DN_ex_As_Dn_contig_3114	0	0	0	0	0	74.3875	150.385	15.2428	0.312905	465	132.932	AT5G20260	1377		0.337691	Exostosin family protein
3116	Annona_cheri_DN_ex_As_Dn_contig_3116	0	0	0	0	0	3.02454	3.19738	0	0	257	149.163	AT2G43080	1201		0.213988	P4H isoform 1
3157	Annona_cheri_DN_ex_As_Dn_contig_3157	0	0	0	0	0	6.54648	6.99343	7.93718	2.5798	282	136.539	AT2G44610	1177		0.239592	Ras-related small GTP-binding family protein
3168	Annona_cheri_DN_ex_As_Dn_contig_3168	0	0	0	0	0	4.14441	9.93083	4.19899	14.6535	422	73.4211	AT5G09580	1520		0.277632
3171	Annona_cheri_DN_ex_As_Dn_contig_3171	0	0	0	0	0	51.6577	64.7283	70.945	50.126	1074	762.308	AT1G60780	1897	RBB	0.566157	Clathrin adaptor complexes medium subunit family protein
3176	Annona_cheri_DN_ex_As_Dn_contig_3176	0	0	0	0	0	28.0976	39.5533	33.2332	31.8962	536	232.118	AT5G50430	1216		0.440789	ubiquitin-conjugating enzyme 33
3181	Annona_cheri_DN_ex_As_Dn_contig_3181	0	0	0	0	0	0.971635	0	0	0	100	35.5503	AT2G09795	1214		0.0823723	other RNA
3207	Annona_cheri_DN_ex_As_Dn_contig_3207	0	0	0	0	0	4.27532	7.67362	5.2255	5.18165	3159	196.05	AT3G02130	3680		0.858424	receptor-like protein kinase 2
3220	Annona_cheri_DN_ex_As_Dn_contig_3220	0	0	0	0	0	0.269899	1.36955	0	2.02084	360	37.3537	AT2G05930	3061		0.117609	transposable element gene
3229	Annona_cheri_DN_ex_As_Dn_contig_3229	0	0	0	0	0	0.444684	0.752153	0.426828	3.66249	437	35.5503	AT4G29276	394		1.10914
3232	Annona_cheri_DN_ex_As_Dn_contig_3232	0	0	0	0	0	1.23215	1.78636	0.422382	10.3458	1104	39.157	AT1G67840	2130		0.51831	chloroplast sensor kinase
3246	Annona_cheri_DN_ex_As_Dn_contig_3246	0	0	0	0	0	0.682328	5.53974	1.57183	2.65661	712	37.3537	AT3G60030	3148		0.226175	squamosa promoter-binding protein-like 12
3262	Annona_cheri_DN_ex_As_Dn_contig_3262	0	0	0	0	0	0.780429	0.577519	0.468182	1.53389	996	214.084	AT3G62910	1417		0.702893	Peptide chain release factor 1
3271	Annona_cheri_DN_ex_As_Dn_contig_3271	0	0	0	0	0	4.57778	8.51732	6.81064	3.08482	849	421.471	AT3G48610	1794		0.473244	non-specific phospholipase C6
3305	Annona_cheri_DN_ex_As_Dn_contig_3305	0	0	0	0	0.189878	5.24778	8.87627	8.24246	8.93008	611	107.685	AT1G56350	1673		0.365212	Peptide chain release factor 2
3312	Annona_cheri_DN_ex_As_Dn_contig_3312	0	0	0	0.197582	0	425.176	535.58	18.8508	594.128	282	78.8312	AT4G08370	1053	RBB	0.267806	Proline-rich extensin-like family protein
3321	Annona_cheri_DN_ex_As_Dn_contig_3321	0	0	0	0	0	62.2962	151.371	42.838	19.1448	209	37.3537	AT3G23950	1257		0.166269	F-box family protein
3327	Annona_cheri_DN_ex_As_Dn_contig_3327	0	0	0	0	0	2.80279	7.1111	7.71204	11.6121	520	75.2244	AT1G23740	1384		0.375723	Oxidoreductase, zinc-binding dehydrogenase family protein
3332	Annona_cheri_DN_ex_As_Dn_contig_3332	0	0	0	0	0	0.899662	0.760859	1.72707	6.39934	216	33.7469	AT2G02180	1296		0.166667	tobamovirus multiplication protein 3
3334	Annona_cheri_DN_ex_As_Dn_contig_3334	0	0	0	0	0.0586531	19.0594	24.926	17.351	15.8889	989	68.0109	AT1G70150	1192		0.829698	zinc ion binding
3338	Annona_cheri_DN_ex_As_Dn_contig_3338	0	0	0	0	0	24.4448	41.0864	74.5858	7.14595	1578	356.55	AT1G73680	2270		0.695154	alpha dioxygenase
3348	Annona_cheri_DN_ex_As_Dn_contig_3348	0	0	0	0	0	35.0085	6.64909	52.1127	0.555346	655	161.786	AT3G50930	2314		0.28306	cytochrome BC1 synthesis
3365	Annona_cheri_DN_ex_As_Dn_contig_3365	0	0	0	0	0	5.42308	4.20419	11.712	11.1663	215	37.3537	AT5G15700	3760		0.0571809	DNA/RNA polymerases superfamily protein
3368	Annona_cheri_DN_ex_As_Dn_contig_3368	0	0	0	0	0	45.6911	97.314	55.1337	932.35	521	205.067	AT1G67090	1025	RBB	0.508293	ribulose bisphosphate carboxylase small chain 1A
3382	Annona_cheri_DN_ex_As_Dn_contig_3382	0	0	0	0	0	0	0.775215	0	0.686324	212	68.0109	AT5G61450	1614		0.131351	P-loop containing nucleoside triphosphate hydrolases superfamily protein
3386	Annona_cheri_DN_ex_As_Dn_contig_3386	0	0	0	0	0	11.0185	24.8495	15.0629	17.7501	291	39.157	AT4G29380	4652		0.0625537	protein kinase family protein / WD-40 repeat family protein
3392	Annona_cheri_DN_ex_As_Dn_contig_3392	0	0	0	0	0	7.71139	12.298	12.2657	11.2177	441	167.196	AT3G02280	2201		0.200363	Flavodoxin family protein
3420	Annona_cheri_DN_ex_As_Dn_contig_3420	0	0	0	0	0	1.38805	0.782598	2.22052	1.38572	210	31.9436	AT1G75150	2738		0.0766983
3421	Annona_cheri_DN_ex_As_Dn_contig_3421	0	0	0	0	0	1.91293	8.42368	5.63497	10.026	1473	46.3705	AT5G39710	2244		0.656417	Tetratricopeptide repeat (TPR)-like superfamily protein
3422	Annona_cheri_DN_ex_As_Dn_contig_3422	0	0	0	0	0	14.6418	12.4777	1.83078	2.47822	1732	53.584	AT4G06744	1493	RBB	1.16008	Leucine-rich repeat (LRR) family protein
3443	Annona_cheri_DN_ex_As_Dn_contig_3443	0	0	0	0	0	45.2528	77.07	37.3447	92.8463	934	269.988	AT2G27880	3176		0.294081	Argonaute family protein
3445	Annona_cheri_DN_ex_As_Dn_contig_3445	0	0	0	0	0	0	0.387607	0.219957	0.343162	424	35.5503	AT4G03700	900		0.471111	transposable element gene
3461	Annona_cheri_DN_ex_As_Dn_contig_3461	0	0	0	0	0	0.473968	0.601264	0.56867	0.97592	820	392.617	AT1G63250	2612		0.313936	DEA(D/H)-box RNA helicase family protein
3464	Annona_cheri_DN_ex_As_Dn_contig_3464	0	0	0	0.0517345	0	14.5249	57.6049	4.24311	18.3734	1077	37.3537	AT1G03106	933		1.15434
3470	Annona_cheri_DN_ex_As_Dn_contig_3470	0	0	0	0	0	22.341	36.4467	36.1628	35.039	735	87.848	AT5G58470	2194		0.335005	TBP-associated factor 15B
3486	Annona_cheri_DN_ex_As_Dn_contig_3486	0	0	0	0	0	23.1018	37.105	40.0625	33.6498	2002	1032.81	AT1G26830	2572	RBB	0.778383	cullin 3
3489	Annona_cheri_DN_ex_As_Dn_contig_3489	0	0	0	0	0	14.172	28.7653	32.9736	33.2767	857	64.4042	AT2G26750	1045		0.820096	alpha/beta-Hydrolases superfamily protein
3493	Annona_cheri_DN_ex_As_Dn_contig_3493	0	0	0	0	0	0	1.24034	0	3.01983	265	35.5503	AT1G01790	3892		0.0680884	K+ efflux antiporter 1
3495	Annona_cheri_DN_ex_As_Dn_contig_3495	0	0	0	0	0	0.469389	2.51414	2.85342	0.937203	621	55.3874	AT4G28610	1693		0.366804	phosphate starvation response 1
3531	Annona_cheri_DN_ex_As_Dn_contig_3531	0	0	0	0	0	60.5644	15.4212	7.876	2.63306	746	118.505	AT4G21770	1801		0.414214	Pseudouridine synthase family protein
3541	Annona_cheri_DN_ex_As_Dn_contig_3541	0	0	0	0	0	5.05683	12.219	9.70755	6.22029	269	37.3537	AT1G43030	4370		0.0615561	transposable element gene
3542	Annona_cheri_DN_ex_As_Dn_contig_3542	0	0	0	0	0	7.55334	17.4218	17.466	13.1105	283	37.3537	AT1G43030	4370		0.0647597	transposable element gene
3544	Annona_cheri_DN_ex_As_Dn_contig_3544	0	0	0	0.228353	3.80379	7.56601	9.42966	23.6977	11.6281	244	39.157	AT5G44940	1134	RBB	0.215168	F-box/RNI-like superfamily protein
3554	Annona_cheri_DN_ex_As_Dn_contig_3554	0	0	0	0	0	1.25282	6.12175	1.73697	4.89866	698	104.078	AT3G14840	3394		0.205657	Leucine-rich repeat transmembrane protein kinase
3562	Annona_cheri_DN_ex_As_Dn_contig_3562	0	0	0	0	0	0.40825	4.48843	2.35114	1.52837	238	31.9436	AT2G25560	2512		0.0947452	DNAJ heat shock N-terminal domain-containing protein
3585	Annona_cheri_DN_ex_As_Dn_contig_3585	0	0	0	0	0	52.0519	79.238	17.9029	14.615	224	31.9436	AT3G17880	1436		0.155989	tetraticopeptide domain-containing thioredoxin
3616	Annona_cheri_DN_ex_As_Dn_contig_3616	0	0	0	0	0	4.93007	16.8515	13.9334	24.3527	1419	176.213	AT5G55220	1869		0.75923	trigger factor type chaperone family protein
3625	Annona_cheri_DN_ex_As_Dn_contig_3625	0	0	0	0	0	2.13546	0.451499	2.30593	0.599591	364	104.078	AT2G39370	1137	RBB	0.320141
3627	Annona_cheri_DN_ex_As_Dn_contig_3627	0	0	0	0	0	9.42492	15.9941	18.2715	10.9799	3134	320.483	AT5G10020	3693	RBB	0.848633	Leucine-rich receptor-like protein kinase family protein
3629	Annona_cheri_DN_ex_As_Dn_contig_3629	0	0	0	0	0	17.6661	25.2121	101.034	17.0853	264	104.078	AT1G68920	2300		0.114783	basic helix-loop-helix (bHLH) DNA-binding superfamily protein
3638	Annona_cheri_DN_ex_As_Dn_contig_3638	0	0	0	0	0	5.68762	7.21517	4.54936	8.51712	205	40.9604	AT5G54680	1201		0.170691	basic helix-loop-helix (bHLH) DNA-binding superfamily protein
3645	Annona_cheri_DN_ex_As_Dn_contig_3645	0	0	0	0	0	2.22759	3.87058	1.90489	2.85058	2399	562.134	AT1G15520	4558		0.526327	pleiotropic drug resistance 12
3646	Annona_cheri_DN_ex_As_Dn_contig_3646	0	0	0	0	0	19.9344	26.2372	23.1887	15.8153	736	39.157	AT1G13790	2407		0.305775	XH/XS domain-containing protein
3652	Annona_cheri_DN_ex_As_Dn_contig_3652	0	0	0	0	0	51.311	83.4038	97.4534	92.5501	801	354.747	AT5G22000	1868	RBB	0.428801	RING-H2 group F2A
3662	Annona_cheri_DN_ex_As_Dn_contig_3662	0	0	0	0	0	6.45102	17.2428	15.9004	29.5772	1220	214.084	AT1G73920	2654		0.459683	alpha/beta-Hydrolases superfamily protein
3666	Annona_cheri_DN_ex_As_Dn_contig_3666	0	0	0	0	0	13.0797	27.1802	39.8156	14.5501	260	35.5503	AT5G40150	1535		0.169381	Peroxidase superfamily protein
3670	Annona_cheri_DN_ex_As_Dn_contig_3670	0	0	0	0	0	4.29634	8.80422	0	0.618626	588	425.078	AT5G57350	3226		0.182269	H(+)-ATPase 3
3677	Annona_cheri_DN_ex_As_Dn_contig_3677	0	0	0	0	0	24.1949	28.5818	23.5919	31.343	253	251.955	AT1G71900	1743		0.145152	Protein of unknown function (DUF803)
3678	Annona_cheri_DN_ex_As_Dn_contig_3678	0	0	0	0	0	53.4916	81.7357	74.6591	100.806	376	71.6177	AT1G36730	2286		0.164479	Translation initiation factor IF2/IF5
3681	Annona_cheri_DN_ex_As_Dn_contig_3681	0	0	0	0	0	9.01939	16.4346	20.9347	32.9679	1185	53.584	AT5G24120	1904		0.622374	sigma factor E
3686	Annona_cheri_DN_ex_As_Dn_contig_3686	0	0	0	0	0	13.3126	24.7066	29.3717	24.0886	1051	746.078	AT5G17530	2209	RBB	0.475781	phosphoglucosamine mutase family protein
3689	Annona_cheri_DN_ex_As_Dn_contig_3689	0	0	0	0	0	15.4212	25.1036	42.5677	57.8079	1928	360.157	AT5G02810	2831	RBB	0.681031	pseudo-response regulator 7
3693	Annona_cheri_DN_ex_As_Dn_contig_3693	0	0	0	0	0	3.26389	3.18499	2.16888	1.87985	387	35.5503	AT3G20083	1583		0.244473
3702	Annona_cheri_DN_ex_As_Dn_contig_3702	0	0	0	0	0	17.8663	25.4591	17.8537	26.9378	397	39.157	AT1G33680	2819		0.14083	KH domain-containing protein
3703	Annona_cheri_DN_ex_As_Dn_contig_3703	0	0	0	0	0	0.447758	6.24816	2.14889	3.85543	434	140.146	AT5G59960	1611		0.269398
3733	Annona_cheri_DN_ex_As_Dn_contig_3733	0	0	0	0	0	16.4899	4.93466	0.487007	0.379898	383	37.3537	AT2G40950	2467		0.155249	Basic-leucine zipper (bZIP) transcription factor family protein
3754	Annona_cheri_DN_ex_As_Dn_contig_3754	0	0	0	0	0	25.009	90.6044	96.9923	74.2686	575	102.275	AT4G37990	1419		0.405215	elicitor-activated gene 3-2
3765	Annona_cheri_DN_ex_As_Dn_contig_3765	0	0	0	0	0	7.98129	12.6194	9.32619	12.2117	280	37.3537	AT5G05550	1207		0.23198	sequence-specific DNA binding transcription factors
3769	Annona_cheri_DN_ex_As_Dn_contig_3769	0	0	0	0	0	3.37734	5.93226	7.23153	11.8657	374	42.7638	AT1G73850	2091		0.178862	Protein of unknown function (DUF1666)
3775	Annona_cheri_DN_ex_As_Dn_contig_3775	0	0	0	0	0	4.53094	7.66378	24.6443	1.88472	193	33.7469	AT3G49640	1238		0.155897	Aldolase-type TIM barrel family protein
3784	Annona_cheri_DN_ex_As_Dn_contig_3784	0	0	0	0	0	3.00224	2.30822	2.09577	0.204355	356	37.3537	AT4G38900	2266		0.157105	Basic-leucine zipper (bZIP) transcription factor family protein
3811	Annona_cheri_DN_ex_As_Dn_contig_3811	0	0	0	0	0	2.68832	3.89752	4.42349	2.87551	253	33.7469	AT1G78240	2760		0.0916667	S-adenosyl-L-methionine-dependent methyltransferases superfamily protein
3813	Annona_cheri_DN_ex_As_Dn_contig_3813	0	0	0	0	0	6.41421	6.42916	9.57701	11.0282	409	159.983	AT4G14965	1036		0.394788	membrane-associated progesterone binding protein 4
3823	Annona_cheri_DN_ex_As_Dn_contig_3823	0	0	0	0	0	77.3129	97.7237	90.8551	85.8924	465	122.112	AT1G56170	981		0.474006	nuclear factor Y, subunit C2
3830	Annona_cheri_DN_ex_As_Dn_contig_3830	0	0	0	0	0.0124294	7.26592	19.8785	15.2272	15.8221	4667	2542.23	AT2G39480	4893		0.953812	P-glycoprotein 6
3839	Annona_cheri_DN_ex_As_Dn_contig_3839	0	0	0	0	9.24193	1.97621	5.01393	8.21969	4.93223	295	93.2581	AT4G11740	2035		0.144963	Ubiquitin-like superfamily protein
3859	Annona_cheri_DN_ex_As_Dn_contig_3859	0	0	0	0	0	9.60467	9.25624	10.0766	12.0414	435	298.842	AT4G08690	1238		0.351373	Sec14p-like phosphatidylinositol transfer family protein
3874	Annona_cheri_DN_ex_As_Dn_contig_3874	0	0	0	0	0	9.91067	13.312	21.0772	21.9706	500	73.4211	AT1G16320	1129		0.44287	Uncharacterized conserved protein (DUF2358)
3880	Annona_cheri_DN_ex_As_Dn_contig_3880	0	0	0	0	0	9.49552	16.2478	10.386	14.0541	440	86.0446	AT3G62980	2342		0.187874	F-box/RNI-like superfamily protein
3881	Annona_cheri_DN_ex_As_Dn_contig_3881	0	0	0	26.8117	0	1.02277	8.64976	5.46949	9.40832	665	37.3537	AT1G58520	3613		0.184058	lipases;hydrolases, acting on ester bonds
3887	Annona_cheri_DN_ex_As_Dn_contig_3887	0	0	0	0	0	41.3404	26.2792	1.17475	3.5637	1429	232.118	AT5G22810	1014		1.40927	GDSL-like Lipase/Acylhydrolase superfamily protein
3912	Annona_cheri_DN_ex_As_Dn_contig_3912	0	0	0	0	0	8.65362	10.5284	11.2206	14.3227	640	306.056	AT1G18950	2731	RBB	0.234346	DDT domain superfamily
3920	Annona_cheri_DN_ex_As_Dn_contig_3920	0	0	0	0	0	1.90704	5.64484	4.11853	8.63866	1019	365.567	AT1G48090	12995		0.0784148	calcium-dependent lipid-binding family protein
3924	Annona_cheri_DN_ex_As_Dn_contig_3924	0	0	0	0	0	7.53713	12.8871	8.64992	28.7689	1186	484.589	AT3G19490	2125		0.558118	sodium:hydrogen antiporter 1
3925	Annona_cheri_DN_ex_As_Dn_contig_3925	0	0	0	0	0	32.9836	55.1025	60.667	38.2	598	228.511	AT4G25230	2609	RBB	0.229207	RPM1 interacting protein 2
3937	Annona_cheri_DN_ex_As_Dn_contig_3937	0	0	0	0	0	8.74471	29.1713	42.9005	28.3726	200	77.0278	AT2G19860	1891		0.105764	hexokinase 2
3939	Annona_cheri_DN_ex_As_Dn_contig_3939	0	0	0	0	0	9.80549	13.9468	12.4064	18.6882	218	140.146	AT4G13590	1431		0.152341	Uncharacterized protein family (UPF0016)
3949	Annona_cheri_DN_ex_As_Dn_contig_3949	0	0	0	0	0	0	0	0.743122	2.31874	502	257.365	AT1G80380	1761		0.285065	P-loop containing nucleoside triphosphate hydrolases superfamily protein
3984	Annona_cheri_DN_ex_As_Dn_contig_3984	0	0	0	0	0	3.93147	7.59979	6.55888	9.60193	1038	196.05	AT4G37270	2808		0.369658	heavy metal atpase 1
4001	Annona_cheri_DN_ex_As_Dn_contig_4001	0	0	0	0	0	0.4834	14.3087	5.56787	4.70525	201	35.5503	AT2G33735	670		0.3	Chaperone DnaJ-domain superfamily protein
4011	Annona_cheri_DN_ex_As_Dn_contig_4011	0	0	0	0	0	2.02952	1.93095	2.19153	1.32964	383	35.5503	AT4G08094	1522		0.251643	transposable element gene
4022	Annona_cheri_DN_ex_As_Dn_contig_4022	0	0	0	0	0	11.1289	22.4437	14.3796	18.5882	454	176.213	AT5G03830	1282	RBB	0.354134	CDK inhibitor P21 binding protein
4042	Annona_cheri_DN_ex_As_Dn_contig_4042	0	0	0	0	0	11.0958	21.8113	6.90829	38.6206	648	169	AT4G32295	1084	RBB	0.597786
4043	Annona_cheri_DN_ex_As_Dn_contig_4043	0	0	0	0	0	9.09114	16.5265	10.9583	16.8703	3217	143.752	AT3G57570	3705	RBB	0.868286	ARM repeat superfamily protein
4045	Annona_cheri_DN_ex_As_Dn_contig_4045	0	0	0	0	0	19.6541	37.4577	38.2613	34.6134	351	284.415	AT4G28880	1769		0.198417	casein kinase I-like 3
4073	Annona_cheri_DN_ex_As_Dn_contig_4073	0	0	0	0	0	1.19115	15.974	2.44996	13.3779	571	37.3537	AT4G34220	2561		0.22296	Leucine-rich repeat protein kinase family protein
4074	Annona_cheri_DN_ex_As_Dn_contig_4074	0	0	0	0.0386394	0	23.9203	68.2684	75.0234	81.7811	1442	73.4211	AT1G62130	3157		0.456763	AAA-type ATPase family protein
4094	Annona_cheri_DN_ex_As_Dn_contig_4094	0	0	0	0	0	12.198	0.711452	2.42239	2.51949	231	185.23	AT3G58810	2041		0.11318	metal tolerance protein A2
4110	Annona_cheri_DN_ex_As_Dn_contig_4110	0	0	0	0	0	3.90389	11.0053	7.07791	8.44424	224	53.584	AT5G27110	2076		0.1079	Tetratricopeptide repeat (TPR)-like superfamily protein
4111	Annona_cheri_DN_ex_As_Dn_contig_4111	0	0	0	0	0	23.0297	15.3031	2.42102	7.55422	886	39.157	AT1G12230	1720		0.515116	Aldolase superfamily protein
4112	Annona_cheri_DN_ex_As_Dn_contig_4112	0	0	0	15.1649	1.06436	5.17017	15.2283	11.6363	94.0638	1635	255.561	AT4G18970	1569	RBB	1.04207	GDSL-like Lipase/Acylhydrolase superfamily protein
4113	Annona_cheri_DN_ex_As_Dn_contig_4113	0	0	0	0	0	11.3397	14.4358	21.7687	52.9987	814	98.6682	AT5G19855	997	RBB	0.816449	Chaperonin-like RbcX protein
4124	Annona_cheri_DN_ex_As_Dn_contig_4124	0	0	0	0	0	5.39797	2.60866	0.740173	1.44346	252	35.5503	AT2G28050	1389		0.181425	Pentatricopeptide repeat (PPR) superfamily protein
4125	Annona_cheri_DN_ex_As_Dn_contig_4125	0	0	0	0	0	2.29391	3.46428	1.72998	2.699	593	39.157	AT1G06400	995		0.59598	Ras-related small GTP-binding family protein
4127	Annona_cheri_DN_ex_As_Dn_contig_4127	0	0	0	0	0	0.895516	1.89338	1.28933	1.00577	217	35.5503	AT1G03780	2539		0.0854667	targeting protein for XKLP2
4131	Annona_cheri_DN_ex_As_Dn_contig_4131	0	0	0	0	0	0.713126	3.694	3.16577	5.80668	1090	37.3537	AT1G30784	555		1.96396
4137	Annona_cheri_DN_ex_As_Dn_contig_4137	0	0	0	0	0	5.49081	19.3823	9.62407	21.8072	407	33.7469	AT1G59600	1259		0.323272	ZCW7
4168	Annona_cheri_DN_ex_As_Dn_contig_4168	0	0	0	0	0	1.16596	0	2.23828	0.582003	250	40.9604	AT5G10180	2417		0.103434	slufate transporter 2;1
4194	Annona_cheri_DN_ex_As_Dn_contig_4194	0	0	0	0	0	31.7103	69.7953	49.1673	24.656	239	40.9604	AT4G28570	2747		0.087004	Long-chain fatty alcohol dehydrogenase family protein
4199	Annona_cheri_DN_ex_As_Dn_contig_4199	0	0	0	0	0	20.3858	10.9713	0.254119	20.8141	367	39.157	AT5G09650	1181		0.310754	pyrophosphorylase 6
4214	Annona_cheri_DN_ex_As_Dn_contig_4214	0	0	0	0	0	4.94052	11.3742	11.065	14.5912	354	42.7638	AT4G15380	1630		0.217178	cytochrome P450, family 705, subfamily A, polypeptide 4
4223	Annona_cheri_DN_ex_As_Dn_contig_4223	0	0	0	0	0	1.43733	1.45869	1.37961	7.53332	338	39.157	AT5G55660	2830		0.119435	DEK domain-containing chromatin associated protein
4234	Annona_cheri_DN_ex_As_Dn_contig_4234	0	0	0	0	0	0.765995	2.29227	0.565566	1.76472	1649	35.5503	AT1G21010	818		2.01589
4246	Annona_cheri_DN_ex_As_Dn_contig_4246	0	0	0	0	0	0.224396	1.32843	1.29231	9.0728	866	53.584	AT4G27220	2760	RBB	0.313768	NB-ARC domain-containing disease resistance protein
4250	Annona_cheri_DN_ex_As_Dn_contig_4250	0	0	0	0	0	31.1969	41.7128	28.104	41.3013	1115	477.376	AT1G16900	2084	RBB	0.535029	Alg9-like mannosyltransferase family
4255	Annona_cheri_DN_ex_As_Dn_contig_4255	0	0	0	0	0	18.4721	21.2462	29.4324	21.8528	263	40.9604	AT1G65330	840		0.313095	MADS-box transcription factor family protein
4265	Annona_cheri_DN_ex_As_Dn_contig_4265	0	0	0	0	0	47.4289	48.1894	30.3496	27.7438	590	150.966	AT3G07320	1834		0.321701	O-Glycosyl hydrolases family 17 protein
4277	Annona_cheri_DN_ex_As_Dn_contig_4277	0	0	0	0	0	10.3105	18.548	9.30941	17.7296	1112	42.7638	AT3G50740	1724		0.645012	UDP-glucosyl transferase 72E1
4290	Annona_cheri_DN_ex_As_Dn_contig_4290	0	0	0	0	0	0.73795	3.74458	1.41664	2.02596	395	37.3537	AT1G54650	1188		0.332492	Methyltransferase family protein
4298	Annona_cheri_DN_ex_As_Dn_contig_4298	0	0	0	0	0	8.52846	4.63671	7.60128	5.9295	319	33.7469	AT3G29734	2847		0.112048	transposable element gene
4301	Annona_cheri_DN_ex_As_Dn_contig_4301	0	0	0	0	0	7.91587	13.1266	10.5776	17.7808	626	114.899	AT5G05970	2733		0.229052	Transducin/WD40 repeat-like superfamily protein
4312	Annona_cheri_DN_ex_As_Dn_contig_4312	0	0	0	0	0	19.339	20.5432	8.60681	14.3797	1452	170.803	AT5G18460	1847		0.78614	Protein of Unknown Function (DUF239)
4337	Annona_cheri_DN_ex_As_Dn_contig_4337	0	0	0	0	0	0.775535	1.87395	2.44586	4.06473	1754	145.556	AT3G47840	2121	RBB	0.826968	Tetratricopeptide repeat (TPR)-like superfamily protein
4338	Annona_cheri_DN_ex_As_Dn_contig_4338	0	0	0	0	0	9.78156	15.9934	20.3424	20.5068	298	33.7469	AT5G15740	2458		0.121237	O-fucosyltransferase family protein
4349	Annona_cheri_DN_ex_As_Dn_contig_4349	0	0	0	0	0.112746	14.0693	29.7467	19.2143	13.1502	2058	201.46	AT1G27600	1742		1.1814	Nucleotide-diphospho-sugar transferases superfamily protein
4352	Annona_cheri_DN_ex_As_Dn_contig_4352	0	0	0	0	0	13.2666	36.0296	31.6552	38.5437	1040	347.533	AT3G52950	2142	RBB	0.485528	CBS / octicosapeptide/Phox/Bemp1 (PB1) domains-containing protein
4355	Annona_cheri_DN_ex_As_Dn_contig_4355	0	0	0	0	0	7.48842	16.5998	12.1432	24.5868	2089	46.3705	AT1G59780	2721		0.767732	NB-ARC domain-containing disease resistance protein
4373	Annona_cheri_DN_ex_As_Dn_contig_4373	0	0	0	0	0	0	0	0	0	499	199.657	AT1G36880	1883		0.265003
4378	Annona_cheri_DN_ex_As_Dn_contig_4378	0	0	0	0	0	28.6823	56.4803	40.8072	58.8357	1145	529.673	AT1G75680	2039		0.56155	glycosyl hydrolase 9B7
4386	Annona_cheri_DN_ex_As_Dn_contig_4386	0	0	0	0	0	14.5979	18.8642	13.8996	15.1272	832	183.427	AT2G21070	1921		0.433108	methyltransferases
4393	Annona_cheri_DN_ex_As_Dn_contig_4393	0	0	0	0	0	32.3878	55.4359	56.1427	44.1569	1005	455.735	AT2G16370	1924		0.522349	thymidylate synthase 1
4400	Annona_cheri_DN_ex_As_Dn_contig_4400	0	0	0	0	0	1.2425	0.840642	0.238521	0.139547	1564	253.758	AT2G04160	2552	RBB	0.612853	Subtilisin-like serine endopeptidase family protein
4406	Annona_cheri_DN_ex_As_Dn_contig_4406	0	0	0	0	0	1.86511	2.92938	1.79022	3.92347	1094	197.854	AT3G58710	1154	RBB	0.948007	WRKY DNA-binding protein 69
4419	Annona_cheri_DN_ex_As_Dn_contig_4419	0	0	0	0.034288	0	53.4549	95.1687	100.665	98.0899	1625	338.516	AT2G17200	2058	RBB	0.789602	ubiquitin family protein
4420	Annona_cheri_DN_ex_As_Dn_contig_4420	0	0	0	0	0	0.341524	2.59949	0.491715	2.81284	569	37.3537	AT2G43940	842		0.675772	S-adenosyl-L-methionine-dependent methyltransferases superfamily protein
4427	Annona_cheri_DN_ex_As_Dn_contig_4427	0	0	0	0	0	9.70009	18.6527	17.4248	20.3685	1793	668.533	AT1G01220	3532	RBB	0.507644	L-fucokinase/GDP-L-fucose pyrophosphorylase
4459	Annona_cheri_DN_ex_As_Dn_contig_4459	0	0	0	0	0	16.8338	25.1014	27.9219	24.8766	658	156.376	AT5G47790	2079		0.316498	SMAD/FHA domain-containing protein
4462	Annona_cheri_DN_ex_As_Dn_contig_4462	0	0	0	0	0	166.449	169.546	7.47669	15.0412	237	37.3537	AT3G12480	1364		0.173754	nuclear factor Y, subunit C11
4473	Annona_cheri_DN_ex_As_Dn_contig_4473	0	0	0	0	0	3.23878	0	0	0	240	39.157	AT4G20230	1958		0.122574	Terpenoid cyclases/Protein prenyltransferases superfamily protein
4474	Annona_cheri_DN_ex_As_Dn_contig_4474	0	0	0	0	0	0.305546	0.775215	0.293276	2.28775	318	51.7806	AT4G20200	1815	RBB	0.175207	Terpenoid cyclases/Protein prenyltransferases superfamily protein
4479	Annona_cheri_DN_ex_As_Dn_contig_4479	0	0	0	0.0257954	0	17.1835	39.0701	10.751	40.1811	2160	279.005	AT5G20320	5660	RBB	0.381625	dicer-like 4
4482	Annona_cheri_DN_ex_As_Dn_contig_4482	0	0	0	0	0	1.23215	3.275	0.732128	2.59195	1656	71.6177	AT1G36880	1883		0.879448
4486	Annona_cheri_DN_ex_As_Dn_contig_4486	0	0	0	0	0	9.96548	4.81599	3.07457	3.4643	273	80.6345	AT1G32980	879		0.31058	Subtilisin-like serine endopeptidase family protein
4495	Annona_cheri_DN_ex_As_Dn_contig_4495	0	0	0	0	0	9.49718	8.03192	2.57113	11.6692	399	35.5503	AT1G26208	1499		0.266177	other RNA
4501	Annona_cheri_DN_ex_As_Dn_contig_4501	0	0	0	0	0	19.5742	25.7288	31.6909	42.732	412	44.5672	AT5G01680	2355		0.174947	cation/H+ exchanger 26
4518	Annona_cheri_DN_ex_As_Dn_contig_4518	0	0	0	0	0	13.4775	15.6393	12.9363	9.38715	310	77.0278	AT5G11640	1050		0.295238	Thioredoxin superfamily protein
4519	Annona_cheri_DN_ex_As_Dn_contig_4519	0	0	0	0	0	8.49435	29.3654	3.57599	5.91376	652	64.4042	AT5G65940	1443		0.451836	beta-hydroxyisobutyryl-CoA hydrolase 1
4520	Annona_cheri_DN_ex_As_Dn_contig_4520	0	0	0	0	0	0	4.22383	0	0	214	111.292	AT2G40800	1600		0.13375
4535	Annona_cheri_DN_ex_As_Dn_contig_4535	0	0	0	0	0	2.8956	5.98609	8.33798	6.74507	302	35.5503	AT3G58640	3268		0.0924113	Mitogen activated protein kinase kinase kinase-related
4536	Annona_cheri_DN_ex_As_Dn_contig_4536	0	0	0	0	0	3.68043	4.98017	8.83162	10.7472	264	35.5503	AT3G58640	3268		0.0807834	Mitogen activated protein kinase kinase kinase-related
4538	Annona_cheri_DN_ex_As_Dn_contig_4538	0	0	0	0	0	4.96642	6.39002	8.31167	3.84569	2289	53.584	AT5G43730	2751		0.832061	Disease resistance protein (CC-NBS-LRR class) family
4545	Annona_cheri_DN_ex_As_Dn_contig_4545	0	0	0	0	0	6.81329	16.2842	7.67704	4.436	328	39.157	AT2G36270	1720		0.190698	Basic-leucine zipper (bZIP) transcription factor family protein
4556	Annona_cheri_DN_ex_As_Dn_contig_4556	0	0	0	0	0	27.3452	47.2554	61.6687	52.0337	2704	379.994	AT2G43160	3385	RBB	0.798818	ENTH/VHS family protein
4561	Annona_cheri_DN_ex_As_Dn_contig_4561	0	0	0	0	0	2.8305	10.2716	7.65656	15.4517	1888	42.7638	AT1G54100	1869		1.01017	aldehyde dehydrogenase 7B4
4569	Annona_cheri_DN_ex_As_Dn_contig_4569	0	0	0	0	0	15.0069	30.1157	26.8555	23.9962	382	35.5503	AT1G15340	1588		0.240554	methyl-CPG-binding domain 10
4575	Annona_cheri_DN_ex_As_Dn_contig_4575	0	0	0	0	0	0.381033	5.96155	0.548599	5.27797	510	39.157	AT3G27883	5382		0.0947603	transposable element gene
4583	Annona_cheri_DN_ex_As_Dn_contig_4583	0	0	0	0	0	6.56376	16.1486	10.5003	22.5995	1954	405.241	AT3G01610	2756	RBB	0.708999	cell division cycle 48C
4597	Annona_cheri_DN_ex_As_Dn_contig_4597	0	0	0	0	0	22.8276	44.1555	45.9567	41.3713	830	205.067	AT4G00090	1722		0.481998	Transducin/WD40 repeat-like superfamily protein
4611	Annona_cheri_DN_ex_As_Dn_contig_4611	0	0	0	0	0	3.4231	23.4567	8.34049	13.078	1107	165.393	AT3G61050	1920		0.576562	Calcium-dependent lipid-binding (CaLB domain) family protein
4626	Annona_cheri_DN_ex_As_Dn_contig_4626	0	0	0	0	0	14.361	24.7284	23.9674	31.1926	751	172.606	AT3G25150	1895	RBB	0.396306	Nuclear transport factor 2 (NTF2) family protein with RNA binding (RRM-RBD-RNP motifs) domain
4643	Annona_cheri_DN_ex_As_Dn_contig_4643	0	0	0	0	0	8.13083	11.2314	14.0478	6.59522	717	351.14	AT1G04950	2328		0.30799	TATA BOX ASSOCIATED FACTOR II 59
4656	Annona_cheri_DN_ex_As_Dn_contig_4656	0	0	0	0	0	0.260667	0.771575	0.688049	1.07345	1491	39.157	AT5G29720	5445		0.273829	transposable element gene
4658	Annona_cheri_DN_ex_As_Dn_contig_4658	0	0	0	0	0	26.4469	45.1383	45.7112	54.0247	1014	468.359	AT1G08040	1620		0.625926	Protein of unknown function (DUF707)
4666	Annona_cheri_DN_ex_As_Dn_contig_4666	0	0	0	0	0	3.37373	1.71193	3.88591	2.02084	288	33.7469	AT3G21070	1942		0.148301	NAD kinase 1
4667	Annona_cheri_DN_ex_As_Dn_contig_4667	0	0	0	0	0	3.09438	5.08439	5.77052	4.69998	1099	39.157	AT4G02450	1088		1.01011	HSP20-like chaperones superfamily protein
4673	Annona_cheri_DN_ex_As_Dn_contig_4673	0	0	0	0	0	3.86934	4.72675	6.60261	0.965713	226	170.803	AT2G25140	3223		0.070121	casein lytic proteinase B4
4677	Annona_cheri_DN_ex_As_Dn_contig_4677	0	0	0	0	0.0372323	10.7266	3.58649	36.1554	11.4869	1558	51.7806	AT3G53160	1521		1.02433	UDP-glucosyl transferase 73C7
4683	Annona_cheri_DN_ex_As_Dn_contig_4683	0	0	0	0	0	5.82343	14.7074	12.3277	9.67616	1218	515.246	AT5G13550	2256	RBB	0.539894	sulfate transporter 4.1
4696	Annona_cheri_DN_ex_As_Dn_contig_4696	0	0	0	0	0	0.83283	2.58257	1.33231	2.18251	700	33.7469	AT1G12930	3341		0.209518	ARM repeat superfamily protein
4698	Annona_cheri_DN_ex_As_Dn_contig_4698	0	0	0	0	0	0.447758	1.13603	0	2.01153	217	104.078	AT5G54200	2694		0.0805494	Transducin/WD40 repeat-like superfamily protein
4705	Annona_cheri_DN_ex_As_Dn_contig_4705	0	0	0	0	0	6.94025	12.4727	10.825	12.6664	224	33.7469	AT3G12600	1043		0.214765	nudix hydrolase homolog 16
4709	Annona_cheri_DN_ex_As_Dn_contig_4709	0	0	0	0	0	3.235	0.623975	5.06621	0.977371	1712	40.9604	AT1G24420	1311		1.30587	HXXXD-type acyl-transferase family protein
4789	Annona_cheri_DN_ex_As_Dn_contig_4789	0	0	0	0	0	10.5592	22.7953	26.316	20.7363	1049	291.629	AT2G24640	2604	RBB	0.402842	ubiquitin-specific protease 19
4794	Annona_cheri_DN_ex_As_Dn_contig_4794	0	0	0	0	0	61.8967	106.216	91.1894	21.0168	270	40.9604	AT1G70620	3452		0.0782155	cyclin-related
4813	Annona_cheri_DN_ex_As_Dn_contig_4813	0	0	0	0	0	0.786749	2.32878	1.13274	0	247	35.5503	AT1G20960	7013		0.0352203	U5 small nuclear ribonucleoprotein helicase, putative
4844	Annona_cheri_DN_ex_As_Dn_contig_4844	0	0	0	0	0	3.59865	1.85988	0	0.711038	1944	140.146	AT2G38080	2021		0.9619	Laccase/Diphenol oxidase family protein
4847	Annona_cheri_DN_ex_As_Dn_contig_4847	0	0	0	0	0	40.6962	93.8318	36.839	66.3919	881	57.1907	AT4G32570	1443		0.610534	TIFY domain protein 8
4851	Annona_cheri_DN_ex_As_Dn_contig_4851	0	0	0	0	0	5.67919	9.0839	12.2058	13.4038	787	37.3537	AT5G47460	1731		0.45465	Pentatricopeptide repeat (PPR) superfamily protein
4856	Annona_cheri_DN_ex_As_Dn_contig_4856	0	0	0	0	0	0.732054	1.46335	5.74902	0	1460	60.7975	AT1G22400	1727		0.845397	UDP-Glycosyltransferase superfamily protein
4868	Annona_cheri_DN_ex_As_Dn_contig_4868	0	0	0	0	0	0.931279	3.67546	2.38369	3.02158	313	37.3537	AT5G38550	2074		0.150916	Mannose-binding lectin superfamily protein
4881	Annona_cheri_DN_ex_As_Dn_contig_4881	0	0	0	0	0	10.7959	17.8671	10.2731	26.1316	1044	120.309	AT2G27040	3189		0.327375	Argonaute family protein
4886	Annona_cheri_DN_ex_As_Dn_contig_4886	0	0	0	0	0	1.49944	10.1448	2.39871	5.83799	972	40.9604	AT1G27450	1292		0.752322	adenine phosphoribosyl transferase 1
4891	Annona_cheri_DN_ex_As_Dn_contig_4891	0	0	0	0	0.267317	3.28356	1.26225	2.43541	2.57029	651	178.016	AT2G01210	2331		0.279279	Leucine-rich repeat protein kinase family protein
4913	Annona_cheri_DN_ex_As_Dn_contig_4913	0	0	0	0	0	24.4105	38.0504	45.1378	43.6323	812	55.3874	AT1G32790	1744		0.465596	CTC-interacting domain 11
4927	Annona_cheri_DN_ex_As_Dn_contig_4927	0	0	0	0	0	0.602751	5.91318	2.19848	2.52731	806	46.3705	AT5G22350	1851		0.43544	Protein of unknown function (DUF1022)
4931	Annona_cheri_DN_ex_As_Dn_contig_4931	0	0	0	0	0	8.66997	12.1363	22.0959	14.3262	325	33.7469	AT2G05000	498		0.65261	transposable element gene
4937	Annona_cheri_DN_ex_As_Dn_contig_4937	0	0	0	0	0	0	4.03656	1.63617	1.27632	285	37.3537	AT1G32820	1989		0.143288	transposable element gene
4941	Annona_cheri_DN_ex_As_Dn_contig_4941	0	0	0	0	0	15.4578	16.9948	25.647	13.558	440	35.5503	AT2G39350	2473		0.177922	ABC-2 type transporter family protein
4954	Annona_cheri_DN_ex_As_Dn_contig_4954	0	0	0	0	0.0514254	28.4255	74.2323	82.927	185.23	1128	491.803	AT5G50920	3189		0.353716	CLPC homologue 1
4970	Annona_cheri_DN_ex_As_Dn_contig_4970	0	0	0	0	0	14.7161	27.2544	25.6756	24.9103	2608	188.837	AT4G38180	2828	RBB	0.922207	FAR1-related sequence 5
4980	Annona_cheri_DN_ex_As_Dn_contig_4980	0	0	0	0	0	5.13639	4.34393	17.2555	5.12778	227	60.7975	AT5G34940	1886		0.120361	glucuronidase 3
5003	Annona_cheri_DN_ex_As_Dn_contig_5003	0	0	0	0.0510706	0	24.7584	36.9062	34.2786	51.7455	1091	737.061	AT2G21470	2575	RBB	0.423689	SUMO-activating enzyme 2
5006	Annona_cheri_DN_ex_As_Dn_contig_5006	0	0	0	0	0	1.89503	3.20532	2.48037	9.0293	564	37.3537	AT1G59760	3158		0.178594	RNA helicase, ATP-dependent, SK12/DOB1 protein
5023	Annona_cheri_DN_ex_As_Dn_contig_5023	0	0	0	0	0	0	2.00421	1.94973	1.7744	287	40.9604	AT4G26600	2450		0.117143	S-adenosyl-L-methionine-dependent methyltransferases superfamily protein
5026	Annona_cheri_DN_ex_As_Dn_contig_5026	0	0	0	0	0	0.508709	1.8643	0	1.3966	573	40.9604	AT1G63260	1419		0.403805	tetraspanin10
5029	Annona_cheri_DN_ex_As_Dn_contig_5029	0	0	0	0	0	1.28551	1.81197	1.85084	0.802099	907	39.157	AT2G20580	3065		0.295922	26S proteasome regulatory subunit S2 1A
5035	Annona_cheri_DN_ex_As_Dn_contig_5035	0	0	0	0	0	1.43374	9.98012	3.28163	10.157	881	37.3537	AT4G04530	2754		0.319898	transposable element gene
5050	Annona_cheri_DN_ex_As_Dn_contig_5050	0	0	0	0	0	5.91701	3.68724	26.3046	2.33174	312	68.0109	AT5G46530	644		0.484472	AWPM-19-like family protein
5069	Annona_cheri_DN_ex_As_Dn_contig_5069	0	0	0	0	0	16.6145	36.4619	54.7055	37.7924	462	383.6	AT4G02600	1976		0.233806	Seven transmembrane MLO family protein
5072	Annona_cheri_DN_ex_As_Dn_contig_5072	0	0	0	0	0	3.49509	7.38964	4.36117	7.06568	278	44.5672	AT1G58602	4773		0.0582443	LRR and NB-ARC domains-containing disease resistance protein
5074	Annona_cheri_DN_ex_As_Dn_contig_5074	0	0	0	0	0	27.4546	66.5726	5.1469	12.366	453	172.606	AT3G16240	1145		0.395633	delta tonoplast integral protein
5078	Annona_cheri_DN_ex_As_Dn_contig_5078	0	0	0	0	0	10.2277	8.39536	11.8382	6.53177	323	40.9604	AT3G27325	3718		0.0868747	hydrolases, acting on ester bonds
5084	Annona_cheri_DN_ex_As_Dn_contig_5084	0	0	0	0	0	5.35164	9.81606	8.47229	4.52738	1398	87.848	AT3G53810	2243		0.623272	Concanavalin A-like lectin protein kinase family protein
5086	Annona_cheri_DN_ex_As_Dn_contig_5086	0	0	0	0	0	9.95589	34.0593	30.4646	21.1301	1298	563.937	AT1G60160	2700	RBB	0.480741	Potassium transporter family protein
5108	Annona_cheri_DN_ex_As_Dn_contig_5108	0	0	0	0	0	6.33076	5.00486	0	1.1335	706	48.1739	AT5G49600	516	RBB	1.36822	Protein of unknown function, DUF538
5112	Annona_cheri_DN_ex_As_Dn_contig_5112	0	0	0	0	0	9.68867	24.1134	10.0967	23.0065	351	35.5503	AT3G17360	6462		0.0543175	phragmoplast orienting kinesin 1
5117	Annona_cheri_DN_ex_As_Dn_contig_5117	0	0	0	0	0	0.316837	0.446591	0.202743	0.395382	920	68.0109	AT5G51400	995		0.924623	PLAC8 family protein
5123	Annona_cheri_DN_ex_As_Dn_contig_5123	0	0	0	0	0	42.7705	60.9415	48.1927	42.1186	209	37.3537	AT5G26860	3327		0.0628194	lon protease 1
5146	Annona_cheri_DN_ex_As_Dn_contig_5146	0	0	0	0	0	11.431	19.3348	16.8237	29.6707	255	87.848	AT3G17430	1775		0.143662	Nucleotide-sugar transporter family protein
5150	Annona_cheri_DN_ex_As_Dn_contig_5150	0	0	0	0	0	18.2783	38.7812	14.569	4.80201	909	275.398	AT1G30270	2235		0.406711	CBL-interacting protein kinase 23
5168	Annona_cheri_DN_ex_As_Dn_contig_5168	0	0	0	0	0	24.5058	20.9068	0	12.0714	452	342.123	AT5G13870	1392		0.324713	xyloglucan endotransglucosylase/hydrolase 5
5169	Annona_cheri_DN_ex_As_Dn_contig_5169	0	0	0	0	3.06578	30.4058	20.9146	283.936	36.1222	719	542.297	AT5G13870	1392	RBB	0.516523	xyloglucan endotransglucosylase/hydrolase 5
5199	Annona_cheri_DN_ex_As_Dn_contig_5199	0	0	0	0	0	7.0253	12.5877	9.71478	8.24683	1632	37.3537	AT1G80510	1945		0.839075	Transmembrane amino acid transporter family protein
5201	Annona_cheri_DN_ex_As_Dn_contig_5201	0	0	0	0	0	10.3193	7.84465	0.333873	33.6839	838	73.4211	AT1G03700	640	RBB	1.30937	Uncharacterised protein family (UPF0497)
5202	Annona_cheri_DN_ex_As_Dn_contig_5202	0	0	0	0	0	3.75017	10.668	12.2713	13.529	1140	547.707	AT1G32440	1908		0.597484	plastidial pyruvate kinase 3
5204	Annona_cheri_DN_ex_As_Dn_contig_5204	0	0	0	0	0	15.6567	29.5978	40.2219	35.5132	211	33.7469	AT1G74780	1976		0.106781	Nodulin-like / Major Facilitator Superfamily protein
5209	Annona_cheri_DN_ex_As_Dn_contig_5209	0	0	0	0	0	169.858	172.784	2.28024	1.24512	409	53.584	AT5G35715	1522		0.268725	cytochrome P450, family 71, subfamily B, polypeptide 8
5210	Annona_cheri_DN_ex_As_Dn_contig_5210	0	0	0	0	0	39.6715	48.4425	3.46168	0.158844	458	57.1907	AT3G53290	1224		0.374183	cytochrome P450, family 71, subfamily B, polypeptide 30 pseudogene
5214	Annona_cheri_DN_ex_As_Dn_contig_5214	0	0	0	0	0	9.59016	11.3121	13.0809	15.8728	385	35.5503	AT1G08070	2414		0.159486	Tetratricopeptide repeat (TPR)-like superfamily protein
5217	Annona_cheri_DN_ex_As_Dn_contig_5217	0	0	0	0	0	0.309931	2.7522	1.0412	1.62441	627	39.157	AT5G61370	1888		0.332097	Pentatricopeptide repeat (PPR) superfamily protein
5237	Annona_cheri_DN_ex_As_Dn_contig_5237	0	0	0	0	0	66.3246	58.2355	23.1127	13.9175	230	33.7469	AT2G27390	405		0.567901	proline-rich family protein
5248	Annona_cheri_DN_ex_As_Dn_contig_5248	0	0	0	0	0	13.7473	20.4939	20.7994	25.9947	417	37.3537	AT1G14650	3168		0.131629	SWAP (Suppressor-of-White-APricot)/surp domain-containing protein / ubiquitin family protein
5249	Annona_cheri_DN_ex_As_Dn_contig_5249	0	0	0	0	0.457957	55.1786	48.0062	7.65729	26.573	1900	1148.23	AT3G12670	2056		0.924125	CTP synthase family protein
5252	Annona_cheri_DN_ex_As_Dn_contig_5252	0	0	0	0	0	5.98517	8.40036	4.4003	7.43713	763	340.32	AT5G66960	2379	RBB	0.320723	Prolyl oligopeptidase family protein
5257	Annona_cheri_DN_ex_As_Dn_contig_5257	0	0	0	0	0	0.196687	2.41195	1.13274	1.32541	988	44.5672	AT5G06790	1072		0.921642
5264	Annona_cheri_DN_ex_As_Dn_contig_5264	0	0	0	0	0	20.1028	84.2335	1.46178	8.66619	319	39.157	AT4G31810	1581		0.201771	ATP-dependent caseinolytic (Clp) protease/crotonase family protein
5266	Annona_cheri_DN_ex_As_Dn_contig_5266	0	0	0	0	0	17.5521	35.2017	33.9353	55.1025	775	343.926	AT1G31930	3067		0.25269	extra-large GTP-binding protein 3
5289	Annona_cheri_DN_ex_As_Dn_contig_5289	0	0	0	0	0	0.324961	2.47343	0.623825	1.70319	299	33.7469	AT1G03080	5736		0.0521269	kinase interacting (KIP1-like) family protein
5294	Annona_cheri_DN_ex_As_Dn_contig_5294	0	0	0	0	2.45104	26.0015	48.995	35.9036	76.849	213	37.3537	AT5G23840	906		0.235099	MD-2-related lipid recognition domain-containing protein
5297	Annona_cheri_DN_ex_As_Dn_contig_5297	0	0	0	0	0	5.70393	13.8064	8.11793	10.1615	494	239.331	AT5G06600	3898		0.126732	ubiquitin-specific protease 12
5300	Annona_cheri_DN_ex_As_Dn_contig_5300	0	0	0	0	0	1.68248	3.91299	2.62425	2.36203	462	37.3537	AT1G63240	1925		0.24
5307	Annona_cheri_DN_ex_As_Dn_contig_5307	0	0	0	0	0	7.63987	11.2656	0.752112	2.20011	496	190.64	AT5G58560	1349	RBB	0.36768	Phosphatidate cytidylyltransferase family protein
5311	Annona_cheri_DN_ex_As_Dn_contig_5311	0	0	0	0	0	4.57439	8.8119	5.61035	5.96211	1147	367.37	AT3G42950	1969		0.582529	Pectin lyase-like superfamily protein
5321	Annona_cheri_DN_ex_As_Dn_contig_5321	0	0	0	0	0	6.81052	13.0555	13.0741	24.4768	214	60.7975	AT4G29810	1485		0.144108	MAP kinase kinase 2
5324	Annona_cheri_DN_ex_As_Dn_contig_5324	0	0	0	0	0	5.35914	14.7793	13.8663	16.3994	417	60.7975	AT1G28090	1972		0.21146	Polynucleotide adenylyltransferase family protein
5332	Annona_cheri_DN_ex_As_Dn_contig_5332	0	0	0	0	0	0.837616	0.944514	3.21593	2.29958	348	35.5503	AT1G15380	983		0.354018	Lactoylglutathione lyase / glyoxalase I family protein
5343	Annona_cheri_DN_ex_As_Dn_contig_5343	0	0	0	0	0	17.1883	19.5821	13.9075	14.3586	684	39.157	AT1G54990	1660		0.412048	alpha/beta-Hydrolases superfamily protein
5355	Annona_cheri_DN_ex_As_Dn_contig_5355	0	0	0	0	0	12.069	14.5999	0.879829	17.5013	636	35.5503	AT2G05632	986		0.64503
5356	Annona_cheri_DN_ex_As_Dn_contig_5356	0	0	0	0	0	1.95894	0.994025	0.376056	0	248	35.5503	AT4G29780	1997		0.124186
5358	Annona_cheri_DN_ex_As_Dn_contig_5358	0	0	0	0	0	19.3731	42.0946	42.9119	35.0362	326	37.3537	AT1G68500	509		0.640472
5369	Annona_cheri_DN_ex_As_Dn_contig_5369	0	0	0	0	0	44.3384	18.3094	4.15605	0.518719	561	64.4042	AT3G59710	1192	RBB	0.470638	NAD(P)-binding Rossmann-fold superfamily protein
5383	Annona_cheri_DN_ex_As_Dn_contig_5383	0	0	0	0	0.210173	214.745	191.736	114.888	1126.58	276	58.9941	AT2G38540	706		0.390935	lipid transfer protein 1
5385	Annona_cheri_DN_ex_As_Dn_contig_5385	0	0	0	0	0.207914	90.5466	90.125	10.0282	82.9198	279	35.5503	AT1G71800	1929		0.144635	cleavage stimulating factor 64
5397	Annona_cheri_DN_ex_As_Dn_contig_5397	0	0	0	0.0443615	0	9.66993	15.342	15.259	20.6783	2512	668.533	AT3G22310	2142		1.17274	putative mitochondrial RNA helicase 1
5400	Annona_cheri_DN_ex_As_Dn_contig_5400	0	0	0	0	0	5.97929	2.52839	1.68433	0.58395	1495	228.511	AT2G26560	1465	RBB	1.02048	phospholipase A 2A
5401	Annona_cheri_DN_ex_As_Dn_contig_5401	0	0	0	0	1.06889	1.03292	3.26129	3.17262	1.39211	1411	60.7975	AT1G76790	1316		1.07219	O-methyltransferase family protein
5402	Annona_cheri_DN_ex_As_Dn_contig_5402	0	0	0	0	0	9.27001	6.09762	1.97728	20.8225	283	100.472	AT1G65620	1381		0.204924	Lateral organ boundaries (LOB) domain family protein
5414	Annona_cheri_DN_ex_As_Dn_contig_5414	0	0	0	0	0	0.15374	0.606761	0.196755	1.61156	1896	42.7638	AT3G47850	1256	RBB	1.50955
5431	Annona_cheri_DN_ex_As_Dn_contig_5431	0	0	0	0	0	8.17874	10.7904	5.96625	25.7198	297	147.359	AT5G47640	1046		0.283939	nuclear factor Y, subunit B2
5448	Annona_cheri_DN_ex_As_Dn_contig_5448	0	0	0	0	0	22.9453	21.9207	4.07851	43.4275	1372	192.443	AT1G27370	2727	RBB	0.503117	squamosa promoter binding protein-like 10
5485	Annona_cheri_DN_ex_As_Dn_contig_5485	0	0	0	0	0	23.0124	87.5789	13.9075	52.6483	228	37.3537	AT2G34630	1513		0.150694	geranyl diphosphate synthase 1
5492	Annona_cheri_DN_ex_As_Dn_contig_5492	0	0	0	0	0	12.3631	54.0455	44.1239	73.4023	558	461.145	AT3G08530	5638		0.0989713	Clathrin, heavy chain
5509	Annona_cheri_DN_ex_As_Dn_contig_5509	0	0	0	0	0	0	2.95822	0.373047	2.76451	500	35.5503	AT3G30211	4059		0.123183	transposable element gene
5510	Annona_cheri_DN_ex_As_Dn_contig_5510	0	0	0	0.164603	0	8.75476	19.4204	18.184	17.4085	677	37.3537	AT2G29660	1778		0.380765	zinc finger (C2H2 type) family protein
5518	Annona_cheri_DN_ex_As_Dn_contig_5518	0	0	0	0	0	0.653566	5.43519	4.2867	5.1382	892	35.5503	AT1G15610	1001		0.891109
5520	Annona_cheri_DN_ex_As_Dn_contig_5520	0	0	0	0	0	28.7323	8.65627	0	0	1329	212.28	AT2G44745	871	RBB	1.52583	WRKY family transcription factor
5536	Annona_cheri_DN_ex_As_Dn_contig_5536	0	0	0	0	0	23.2131	37.5807	13.6869	43.4516	293	46.3705	AT4G24100	2782		0.10532	Protein kinase superfamily protein
5553	Annona_cheri_DN_ex_As_Dn_contig_5553	0	0	0	0	0	0.701541	5.53751	1.45897	1.48827	831	42.7638	AT2G33310	1820		0.456593	auxin-induced protein 13
5554	Annona_cheri_DN_ex_As_Dn_contig_5554	0	0	0	0	0	59.0887	76.718	66.7012	77.8912	934	639.679	AT1G56410	1854		0.503776	heat shock protein 70 (Hsp 70) family protein
5559	Annona_cheri_DN_ex_As_Dn_contig_5559	0	0	0	0	0	14.2824	13.2379	6.36978	0.0540092	1347	459.342	AT5G63850	1847		0.729291	amino acid permease 4
5577	Annona_cheri_DN_ex_As_Dn_contig_5577	0	0	0	0	0	1.24171	3.67546	0.893884	3.48644	313	35.5503	AT3G42065	1994		0.156971	transposable element gene
5579	Annona_cheri_DN_ex_As_Dn_contig_5579	0	0	0	0	0	0.594792	5.17397	2.56908	5.5032	2287	39.157	AT1G65750	3668		0.623501	transposable element gene
5583	Annona_cheri_DN_ex_As_Dn_contig_5583	0	0	0	0	0	116.873	79.5409	173.248	9.83813	281	37.3537	AT5G40820	9189		0.03058	Ataxia telangiectasia-mutated and RAD3-related
5593	Annona_cheri_DN_ex_As_Dn_contig_5593	0	0	0	0	0	14.8922	21.6661	11.6952	13.0218	933	39.157	AT1G74160	4096		0.227783
5594	Annona_cheri_DN_ex_As_Dn_contig_5594	0	0	0	0	0	0.97407	4.53083	1.40243	3.00847	798	39.157	AT1G24390	455	RBB	1.75385
5596	Annona_cheri_DN_ex_As_Dn_contig_5596	0	0	0	0	0	18.3116	20.5432	25.4677	18.4674	260	35.5503	AT4G27680	1613		0.16119	P-loop containing nucleoside triphosphate hydrolases superfamily protein
5603	Annona_cheri_DN_ex_As_Dn_contig_5603	0	0	0	0	0	26.9101	7.95024	0.482151	4.8357	1354	87.848	AT2G23600	950	RBB	1.42526	acetone-cyanohydrin lyase
5604	Annona_cheri_DN_ex_As_Dn_contig_5604	0	0	0	0	0	63.6421	25.0627	3.26416	50.5615	200	35.5503	AT5G65590	1391		0.143781	Dof-type zinc finger DNA-binding family protein
5605	Annona_cheri_DN_ex_As_Dn_contig_5605	0	0	0	0	0	3.8064	1.69428	0.192292	0.750004	970	40.9604	AT1G29760	1842		0.526602	Putative adipose-regulatory protein (Seipin)
5613	Annona_cheri_DN_ex_As_Dn_contig_5613	0	0	0	0	0	8.2033	15.2629	12.5982	10.5099	533	178.016	AT1G25375	1738	RBB	0.306674	Metallo-hydrolase/oxidoreductase superfamily protein
5614	Annona_cheri_DN_ex_As_Dn_contig_5614	0	0	0	0	0	0.0944251	2.07628	0.996968	2.4745	1029	40.9604	AT4G05070	525		1.96	Wound-responsive family protein
5621	Annona_cheri_DN_ex_As_Dn_contig_5621	0	0	0	0	0	1.26687	1.02483	0.0528695	4.41286	1764	37.3537	AT1G34690	381		4.62992
5634	Annona_cheri_DN_ex_As_Dn_contig_5634	0	0	0	0	0.402832	5.39797	14.9794	10.6863	13.6407	576	264.578	AT5G64610	1532		0.375979	histone acetyltransferase of the MYST family 1
5647	Annona_cheri_DN_ex_As_Dn_contig_5647	0	0	0	0	0	4.47758	7.57353	10.7445	8.71664	434	257.365	AT5G17530	2209		0.196469	phosphoglucosamine mutase family protein
5651	Annona_cheri_DN_ex_As_Dn_contig_5651	0	0	0	0	0	0.376603	0.318499	1.08444	0.563956	258	35.5503	AT5G26760	2820		0.0914894
5653	Annona_cheri_DN_ex_As_Dn_contig_5653	0	0	0	0	0.613191	9.86014	9.20752	0.0985855	37.9133	946	48.1739	AT1G56320	701	RBB	1.3495
5663	Annona_cheri_DN_ex_As_Dn_contig_5663	0	0	0	0	1.61775	1.16132	2.29167	0.743122	1.44921	251	42.7638	AT2G35710	1837		0.136636	Nucleotide-diphospho-sugar transferases superfamily protein
5688	Annona_cheri_DN_ex_As_Dn_contig_5688	0	0	0	0	0	13.4803	13.6214	9.74628	20.9731	555	291.629	AT1G14810	1450		0.382759	semialdehyde dehydrogenase family protein
5694	Annona_cheri_DN_ex_As_Dn_contig_5694	0	0	0	0	0	0.969212	0.614759	2.79088	1.99565	401	210.477	AT2G44920	1068		0.375468	Tetratricopeptide repeat (TPR)-like superfamily protein
5695	Annona_cheri_DN_ex_As_Dn_contig_5695	0	0	0	0	0	0.303005	2.39172	0.969458	3.02496	962	104.078	AT1G26160	1154		0.833622	Metal-dependent phosphohydrolase
5701	Annona_cheri_DN_ex_As_Dn_contig_5701	0	0	0	0	0	9.37298	25.5858	13.0941	19.1083	1047	39.157	AT1G08050	2294		0.456408	Zinc finger (C3HC4-type RING finger) family protein
5705	Annona_cheri_DN_ex_As_Dn_contig_5705	0	0	0	0	0	18.0446	28.1735	20.5398	28.5805	840	129.325	AT1G74470	1648		0.509709	Pyridine nucleotide-disulphide oxidoreductase family protein
5712	Annona_cheri_DN_ex_As_Dn_contig_5712	0	0	0	0	0	0.507823	0	0.324954	0.760457	574	385.404	AT5G47820	3601		0.1594	P-loop containing nucleoside triphosphate hydrolases superfamily protein
5720	Annona_cheri_DN_ex_As_Dn_contig_5720	0	0	0	0	0.256672	24.9358	16.3618	9.07859	33.8	226	37.3537	AT1G23540	2278		0.0992098	Protein kinase superfamily protein
5722	Annona_cheri_DN_ex_As_Dn_contig_5722	0	0	0	0.0155942	0	2.66499	4.50766	4.69833	5.15137	3573	40.9604	AT4G22210	261	RBB	13.6897	low-molecular-weight cysteine-rich 85
5724	Annona_cheri_DN_ex_As_Dn_contig_5724	0	0	0	0	0	1.39804	5.15163	4.50494	5.75722	973	37.3537	AT1G63770	3420		0.284503	Peptidase M1 family protein
5730	Annona_cheri_DN_ex_As_Dn_contig_5730	0	0	0	0	0	13.2912	24.4193	22.4356	8.23589	212	40.9604	AT1G76530	1441		0.14712	Auxin efflux carrier family protein
5748	Annona_cheri_DN_ex_As_Dn_contig_5748	0	0	0	0	0	24.9771	60.585	49.2654	59.5978	354	232.118	AT5G53850	1869		0.189406	haloacid dehalogenase-like hydrolase family protein
5764	Annona_cheri_DN_ex_As_Dn_contig_5764	0	0	0	0	9.07712	9.72287	8.94022	9.64562	1.31918	1489	75.2244	AT1G55360	1797		0.828603	Protein of Unknown Function (DUF239)
5798	Annona_cheri_DN_ex_As_Dn_contig_5798	0	0	0	0	0	2.43377	4.11655	4.31269	6.72836	519	49.9773	AT2G34400	1866		0.278135	Pentatricopeptide repeat (PPR-like) superfamily protein
5805	Annona_cheri_DN_ex_As_Dn_contig_5805	0	0	0	0	0	0.650358	0.550018	1.62303	1.26607	747	273.595	AT3G22190	1953		0.382488	IQ-domain 5
5809	Annona_cheri_DN_ex_As_Dn_contig_5809	0	0	0	0	0	1.86597	13.5264	8.1876	12.0752	729	40.9604	AT3G17365	1093		0.666972	S-adenosyl-L-methionine-dependent methyltransferases superfamily protein
5810	Annona_cheri_DN_ex_As_Dn_contig_5810	0	0	0	0.0857201	0	21.2265	38.9372	36.8743	26.6378	650	129.325	AT3G52640	2786		0.233309	Zn-dependent exopeptidases superfamily protein
5862	Annona_cheri_DN_ex_As_Dn_contig_5862	0	0	0	0	0	0.259528	0.590928	0.5557	3.78176	4867	755.094	AT3G17360	6462	RBB	0.753172	phragmoplast orienting kinesin 1
5864	Annona_cheri_DN_ex_As_Dn_contig_5864	0	0	0	0	0	63.5161	71.2164	85.3173	89.9949	540	176.213	AT3G11400	1317		0.410023	eukaryotic translation initiation factor 3G1
5873	Annona_cheri_DN_ex_As_Dn_contig_5873	0	0	0	0	0	32.5818	45.2688	14.1475	24.2501	501	71.6177	AT3G11630	1008		0.497024	Thioredoxin superfamily protein
5892	Annona_cheri_DN_ex_As_Dn_contig_5892	0	0	0	0	0	0.50672	4.28541	1.8239	2.37126	767	40.9604	AT4G12450	1009		0.760159
5900	Annona_cheri_DN_ex_As_Dn_contig_5900	0	0	0	0	0	0.516827	0.655634	0	0.38697	376	33.7469	AT3G31460	660		0.569697	transposable element gene
5907	Annona_cheri_DN_ex_As_Dn_contig_5907	0	0	0	0	0	21.0994	39.7368	40.1639	35.4459	548	370.977	AT5G40440	1791	RBB	0.305974	mitogen-activated protein kinase kinase 3
5909	Annona_cheri_DN_ex_As_Dn_contig_5909	0	0	0	0	0	0.194814	1.9359	0.186991	1.56805	1995	40.9604	AT4G09180	1125		1.77333	basic helix-loop-helix (bHLH) DNA-binding superfamily protein
5914	Annona_cheri_DN_ex_As_Dn_contig_5914	0	0	0	0	0	5.03811	12.3259	4.49039	23.5765	540	39.157	AT4G14390	2085	RBB	0.258993	Ankyrin repeat family protein
5917	Annona_cheri_DN_ex_As_Dn_contig_5917	0	0	0	0.0699098	0	9.99674	25.4663	17.4354	14.8787	797	37.3537	AT3G19290	1825		0.436712	ABRE binding factor 4
5937	Annona_cheri_DN_ex_As_Dn_contig_5937	0	0	0	0	0	0.84003	1.57873	0.537532	0.349425	1041	37.3537	AT5G53020	2329		0.446973	Ribonuclease P protein subunit P38-related
5939	Annona_cheri_DN_ex_As_Dn_contig_5939	0	0	0	0	0	23.1766	23.3702	25.6684	26.6974	218	35.5503	AT3G54010	2279		0.095656	FKBP-type peptidyl-prolyl cis-trans isomerase family protein
5944	Annona_cheri_DN_ex_As_Dn_contig_5944	0	0	0	0	0	4.1677	5.62899	0.835894	0.465751	1562	188.837	AT3G04030	1346		1.16048	Homeodomain-like superfamily protein
5946	Annona_cheri_DN_ex_As_Dn_contig_5946	0	0	0	0	0	6.60503	12.789	8.34185	6.2469	559	60.7975	AT5G07950	1247		0.448276
5947	Annona_cheri_DN_ex_As_Dn_contig_5947	0	0	0	0	0	8.92854	11.1044	8.06589	6.81625	555	35.5503	AT1G72740	1306		0.424962	Homeodomain-like/winged-helix DNA-binding family protein
5951	Annona_cheri_DN_ex_As_Dn_contig_5951	0	0	0	0	0	0.212147	0.538249	0	0.158844	458	35.5503	AT2G02960	1560		0.29359	RING/FYVE/PHD zinc finger superfamily protein
5953	Annona_cheri_DN_ex_As_Dn_contig_5953	0	0	0	0	0	0.976517	0	0.468653	2.19348	199	42.7638	AT3G17740	3719		0.053509
5956	Annona_cheri_DN_ex_As_Dn_contig_5956	0	0	0	0	0	2.07221	4.67333	2.652	8.27492	422	37.3537	AT5G57500	1172		0.360068	Galactosyltransferase family protein
5957	Annona_cheri_DN_ex_As_Dn_contig_5957	0	0	0	0	0	0.902447	2.79845	1.44368	3.60373	323	35.5503	AT3G10320	1847		0.174878	Glycosyltransferase family 61 protein
5967	Annona_cheri_DN_ex_As_Dn_contig_5967	0	0	0	0	0	13.7242	29.2693	32.0737	24.7217	977	372.78	AT1G17720	2565		0.380897	Protein phosphatase 2A, regulatory subunit PR55
5973	Annona_cheri_DN_ex_As_Dn_contig_5973	0	0	0	0	0	0.253691	0.643651	0	0.189949	383	33.7469	AT3G10370	2267		0.168946	FAD-dependent oxidoreductase family protein
5979	Annona_cheri_DN_ex_As_Dn_contig_5979	0	0	0	0	0	13.1099	20.1534	0.917545	1.99386	1423	174.41	AT4G28380	1176		1.21003	Leucine-rich repeat (LRR) family protein
5980	Annona_cheri_DN_ex_As_Dn_contig_5980	0	0	0	0	0	7.73359	11.5501	8.13376	14.045	1181	529.673	AT3G13180	1926	RBB	0.613188	NOL1/NOP2/sun family protein / antitermination NusB domain-containing protein
5988	Annona_cheri_DN_ex_As_Dn_contig_5988	0	0	0	0	0	20.6847	23.2478	29.2586	28.5296	357	37.3537	AT2G42800	1649		0.216495	receptor like protein 29
5994	Annona_cheri_DN_ex_As_Dn_contig_5994	0	0	0	0	0	9.17831	13.1155	13.6703	14.2183	307	35.5503	AT3G10915	1380		0.222464	Reticulon family protein
5996	Annona_cheri_DN_ex_As_Dn_contig_5996	0	0	0	0	0	0.956333	1.21318	2.01945	2.29135	1016	44.5672	AT1G52640	1722		0.590012	Pentatricopeptide repeat (PPR) superfamily protein
5997	Annona_cheri_DN_ex_As_Dn_contig_5997	0	0	0	0	0	14.7695	24.4203	23.1761	22.3656	1171	457.539	AT3G61540	1689	RBB	0.69331	alpha/beta-Hydrolases superfamily protein
6025	Annona_cheri_DN_ex_As_Dn_contig_6025	0	0	0	0	0	25.115	23.7624	13.7105	21.9779	619	35.5503	AT3G01170	1269		0.487786	Ribosomal protein L34e superfamily protein
6028	Annona_cheri_DN_ex_As_Dn_contig_6028	0	0	0	0	0	5.2077	6.94362	8.42104	5.37461	2071	224.904	AT2G27800	1341	RBB	1.54437	Tetratricopeptide repeat (TPR)-like superfamily protein
6038	Annona_cheri_DN_ex_As_Dn_contig_6038	0	0	0	0	0	1.69143	3.97354	5.05093	5.62866	517	39.157	AT1G55870	2191		0.235965	Polynucleotidyl transferase, ribonuclease H-like superfamily protein
6040	Annona_cheri_DN_ex_As_Dn_contig_6040	0	0	0	0	0	8.06951	17.2702	13.278	11.714	590	95.0615	AT2G39120	1164	RBB	0.506873	Ubiquitin carboxyl-terminal hydrolase family protein
6064	Annona_cheri_DN_ex_As_Dn_contig_6064	0	0	0	0	0	18.7286	39.6573	42.7112	44.3883	690	242.938	AT5G40440	1791		0.38526	mitogen-activated protein kinase kinase 3
6070	Annona_cheri_DN_ex_As_Dn_contig_6070	0	0	0	0	0	10.9552	11.5163	8.35327	23.3047	949	107.685	AT5G50012	1858		0.510764	conserved peptide upstream open reading frame 36
6078	Annona_cheri_DN_ex_As_Dn_contig_6078	0	0	0	0	0	144.432	197.165	234.975	308.916	333	118.505	AT3G02468	1876		0.177505	conserved peptide upstream open reading frame 9
6086	Annona_cheri_DN_ex_As_Dn_contig_6086	0	0	0	0	0	1.34786	3.86579	8.60619	2.36943	1658	286.219	AT5G60740	3344		0.495813	ABC transporter family protein
6094	Annona_cheri_DN_ex_As_Dn_contig_6094	0	0	0	0	0	1.31524	4.72737	2.99827	11.3249	1182	53.584	AT4G17610	5692		0.20766	tRNA/rRNA methyltransferase (SpoU) family protein
6096	Annona_cheri_DN_ex_As_Dn_contig_6096	0	0	0	0.0967328	0	27.4959	40.6584	49.3834	39.2802	576	161.786	AT4G21580	1335		0.431461	oxidoreductase, zinc-binding dehydrogenase family protein
6099	Annona_cheri_DN_ex_As_Dn_contig_6099	0	0	0	0.116241	0	6.95955	12.4002	11.9982	11.2313	1438	859.69	AT1G06820	1999	RBB	0.71936	carotenoid isomerase
6103	Annona_cheri_DN_ex_As_Dn_contig_6103	0	0	0	0	0	2.45555	4.08178	1.95057	3.04315	2295	259.168	AT4G01840	1575	RBB	1.45714	Ca2+ activated outward rectifying K+ channel 5
6106	Annona_cheri_DN_ex_As_Dn_contig_6106	0	0	0	0	0	10.7846	20.2205	19.9219	16.1498	955	444.915	AT5G25150	2183		0.437471	TBP-associated factor 5
6114	Annona_cheri_DN_ex_As_Dn_contig_6114	0	0	0	0	0	11.7925	30.2002	25.8264	26.1155	585	37.3537	AT2G42480	2309		0.253356	TRAF-like family protein
6125	Annona_cheri_DN_ex_As_Dn_contig_6125	0	0	0	0	0.669322	11.9586	10.7457	13.9893	19.8664	260	39.157	AT2G47620	1776		0.146396	SWITCH/sucrose nonfermenting 3A
6131	Annona_cheri_DN_ex_As_Dn_contig_6131	0	0	0	0	0	5.20923	11.1862	6.26094	17.1616	2145	260.971	AT1G08030	1844		1.16323	tyrosylprotein sulfotransferase
6160	Annona_cheri_DN_ex_As_Dn_contig_6160	0	0	0	0	0	11.1182	35.5673	26.4474	29.6793	201	98.6682	AT3G11720	1949	RBB	0.10313	Polyketide cyclase/dehydrase and lipid transport superfamily protein
6176	Annona_cheri_DN_ex_As_Dn_contig_6176	0	0	0	0	0	9.75386	69.6406	38.529	3.37067	518	31.9436	AT1G72710	2086		0.248322	casein kinase 1-like protein 2
6202	Annona_cheri_DN_ex_As_Dn_contig_6202	0	0	0	0.0324319	0	12.8948	19.3713	15.797	17.4042	1718	170.803	AT5G58003	1555	RBB	1.10482	C-terminal domain phosphatase-like 4
6205	Annona_cheri_DN_ex_As_Dn_contig_6205	0	0	0	0	0	5.98367	20.001	4.10243	2.34679	341	39.157	AT3G05220	2096		0.162691	Heavy metal transport/detoxification superfamily protein
6227	Annona_cheri_DN_ex_As_Dn_contig_6227	0	0	0	0	0	0.471667	2.39338	1.81091	0	206	42.7638	AT5G66985	530	RBB	0.388679
6237	Annona_cheri_DN_ex_As_Dn_contig_6237	0	0	0	0	0	0.137431	0.46491	0.395736	1.3377	707	37.3537	AT1G75140	2227		0.317467
6253	Annona_cheri_DN_ex_As_Dn_contig_6253	0	0	0	0	0	51.8603	82.0047	3.24223	4.31444	489	196.05	AT1G15520	4558		0.107284	pleiotropic drug resistance 12
6259	Annona_cheri_DN_ex_As_Dn_contig_6259	0	0	0	0	0	0	0	1.326	0	211	39.157	AT1G18540	861		0.245064	Ribosomal protein L6 family protein
6267	Annona_cheri_DN_ex_As_Dn_contig_6267	0	0	0	0	0	11.1511	27.5711	3.40869	13.9332	1368	374.584	AT1G12040	2444	RBB	0.559738	leucine-rich repeat/extensin 1
6274	Annona_cheri_DN_ex_As_Dn_contig_6274	0	0	0	0	0	39.7908	64.173	3.55283	6.23575	315	185.23	AT1G15520	4558		0.0691093	pleiotropic drug resistance 12
6306	Annona_cheri_DN_ex_As_Dn_contig_6306	0	0	0	0.0242147	0	4.34934	10.4635	8.18726	7.42996	2301	122.112	AT1G22960	2157	RBB	1.06676	Pentatricopeptide repeat (PPR) superfamily protein
6311	Annona_cheri_DN_ex_As_Dn_contig_6311	0	0	0	0	0	6.17689	6.05309	4.32901	7.19429	991	210.477	AT5G13740	1912		0.518305	zinc induced facilitator 1
6313	Annona_cheri_DN_ex_As_Dn_contig_6313	0	0	0	0	0.0621735	4.0615	10.745	21.3913	17.9342	933	266.382	AT1G62990	1319		0.707354	KNOTTED-like homeobox of Arabidopsis thaliana 7
6318	Annona_cheri_DN_ex_As_Dn_contig_6318	0	0	0	0	0	0.823419	0.928506	0.175634	0.548025	1062	259.168	AT1G32520	939	RBB	1.13099
6321	Annona_cheri_DN_ex_As_Dn_contig_6321	0	0	0	0	0	2.30577	7.89885	8.90876	9.50628	3329	399.831	AT5G18525	5193	RBB	0.641055	protein serine/threonine kinases;protein tyrosine kinases;ATP binding;protein kinases
6332	Annona_cheri_DN_ex_As_Dn_contig_6332	0	0	0	0	0	3.67348	4.50474	2.99707	3.16306	529	123.915	AT1G31650	2255		0.23459	RHO guanyl-nucleotide exchange factor 14
6354	Annona_cheri_DN_ex_As_Dn_contig_6354	0	0	0	0	0	0.982867	14.8433	1.21294	4.62575	692	37.3537	AT2G13080	6065		0.114097	transposable element gene
6355	Annona_cheri_DN_ex_As_Dn_contig_6355	0	0	0	0	0	3.27058	4.26422	8.24053	6.63222	713	194.247	AT5G05930	1478	RBB	0.482409	guanylyl cyclase 1
6359	Annona_cheri_DN_ex_As_Dn_contig_6359	0	0	0	0.192796	0.602158	6.72412	10.2361	16.7807	4.53117	289	210.477	AT2G44610	1177		0.24554	Ras-related small GTP-binding family protein
6373	Annona_cheri_DN_ex_As_Dn_contig_6373	0	0	0	0	0	2.48682	5.40808	3.23944	4.92096	547	35.5503	AT1G30410	4827		0.113321	multidrug resistance-associated protein 13
6386	Annona_cheri_DN_ex_As_Dn_contig_6386	0	0	0	0	0	1.39469	3.93171	1.33869	4.09003	836	42.7638	AT2G31970	4371		0.191261	DNA repair-recombination protein (RAD50)
6417	Annona_cheri_DN_ex_As_Dn_contig_6417	0	0	0	0	0	16.1503	27.6862	18.3088	17.583	2226	863.297	AT3G16060	2546	RBB	0.874313	ATP binding microtubule motor family protein
6418	Annona_cheri_DN_ex_As_Dn_contig_6418	0	0	0	0	0	21.3045	43.5339	32.1511	58.8273	789	410.651	AT1G30580	1549		0.509361	GTP binding
6424	Annona_cheri_DN_ex_As_Dn_contig_6424	0	0	0	0.0708881	0	8.52962	13.4864	10.2042	24.898	786	322.286	AT1G50460	2074	RBB	0.378978	hexokinase-like 1
6425	Annona_cheri_DN_ex_As_Dn_contig_6425	0	0	0	0	0	0.722405	3.05475	2.08019	1.08179	269	33.7469	AT1G29230	1563		0.172105	CBL-interacting protein kinase 18
6426	Annona_cheri_DN_ex_As_Dn_contig_6426	0	0	0	0	0	8.75347	9.25369	12.1829	11.4697	222	37.3537	AT2G15690	2783		0.07977	Tetratricopeptide repeat (TPR)-like superfamily protein
6434	Annona_cheri_DN_ex_As_Dn_contig_6434	0	0	0	0	0	8.29606	6.28644	6.11553	10.4355	1464	471.966	AT5G40850	1789	RBB	0.818334	urophorphyrin methylase 1
6435	Annona_cheri_DN_ex_As_Dn_contig_6435	0	0	0	0	0	19.2811	7.97517	13.4155	0.31521	1154	131.129	AT2G47115	1668		0.691847
6440	Annona_cheri_DN_ex_As_Dn_contig_6440	0	0	0	0	0	40.4715	14.9283	23.6589	1.96462	1222	35.5503	AT1G80490	3787		0.322683	TOPLESS-related 1
6449	Annona_cheri_DN_ex_As_Dn_contig_6449	0	0	0	0	0	2.62604	2.22089	2.52059	1.12356	259	31.9436	AT1G72420	900		0.287778	NADH:ubiquinone oxidoreductase intermediate-associated protein 30
6452	Annona_cheri_DN_ex_As_Dn_contig_6452	0	0	0	0	0	11.7743	14.8067	10.3188	30.9707	949	307.859	AT2G04530	1294	RBB	0.733385	Metallo-hydrolase/oxidoreductase superfamily protein
6458	Annona_cheri_DN_ex_As_Dn_contig_6458	0	0	0	0	0	8.22152	12.642	10.0436	10.6327	260	33.7469	AT1G08010	1391		0.186916	GATA transcription factor 11
6459	Annona_cheri_DN_ex_As_Dn_contig_6459	0	0	0	0	0	13.0797	22.4395	14.348	22.3847	260	33.7469	AT1G08010	1391		0.186916	GATA transcription factor 11
6460	Annona_cheri_DN_ex_As_Dn_contig_6460	0	0	0	0	0	13.0003	33.3845	25.2814	34.1192	1435	75.2244	AT3G16940	3017		0.475638	calmodulin binding;transcription regulators
6463	Annona_cheri_DN_ex_As_Dn_contig_6463	0	0	0	0	0	2.5682	7.96388	1.8488	15.8641	454	39.157	AT1G68540	1134		0.400353	NAD(P)-binding Rossmann-fold superfamily protein
6490	Annona_cheri_DN_ex_As_Dn_contig_6490	0	0	0	0	0	28.4721	41.5915	38.6043	41.8166	976	343.926	AT5G21990	2136	RBB	0.456929	Tetratricopeptide repeat (TPR)-like superfamily protein
6504	Annona_cheri_DN_ex_As_Dn_contig_6504	0	0	0	0	0	6.86481	11.6114	7.60287	13.5748	552	39.157	AT2G18780	1361		0.405584	F-box and associated interaction domains-containing protein
6507	Annona_cheri_DN_ex_As_Dn_contig_6507	0	0	0	0	0	25.5859	32.1921	27.4964	43.897	1238	908.381	AT3G23990	2129		0.581494	heat shock protein 60
6513	Annona_cheri_DN_ex_As_Dn_contig_6513	0	0	0	0	0	5.69214	2.12709	6.35299	0.099115	734	93.2581	AT1G53560	651		1.1275	Ribosomal protein L18ae family
6519	Annona_cheri_DN_ex_As_Dn_contig_6519	0	0	0	0	0	2.48341	7.61345	2.97961	19.7565	313	35.5503	AT2G07400	4635		0.0675297	transposable element gene
6524	Annona_cheri_DN_ex_As_Dn_contig_6524	0	0	0	0.159195	0	12.4924	10.5651	19.4518	82.104	350	237.528	AT5G16980	1106		0.316456	Zinc-binding dehydrogenase family protein
6525	Annona_cheri_DN_ex_As_Dn_contig_6525	0	0	0	0	0	17.5635	24.9834	66.7114	12.0245	1809	201.46	AT2G21320	949		1.90622	B-box zinc finger family protein
6547	Annona_cheri_DN_ex_As_Dn_contig_6547	0	0	0	0	0	14.7082	22.9933	20.5347	34.7066	218	113.095	AT5G56270	2798		0.0779128	WRKY DNA-binding protein 2
6548	Annona_cheri_DN_ex_As_Dn_contig_6548	0	0	0	0	0	6.48697	13.6557	12.7237	19.1643	1378	172.606	AT1G13960	1930		0.71399	WRKY DNA-binding protein 4
6550	Annona_cheri_DN_ex_As_Dn_contig_6550	0	0	0	0	0	0.227017	2.11192	1.01687	2.493	1284	141.949	AT3G21160	2083		0.616419	alpha-mannosidase 2
6553	Annona_cheri_DN_ex_As_Dn_contig_6553	0	0	0	0	0.434516	48.885	61.2449	41.799	37.4197	801	230.314	AT3G43300	5616		0.142628	HOPM interactor 7
6555	Annona_cheri_DN_ex_As_Dn_contig_6555	0	0	0	0	0	7.90043	10.5708	6.45137	8.82893	824	131.129	AT5G15120	1189		0.693019	Protein of unknown function (DUF1637)
6561	Annona_cheri_DN_ex_As_Dn_contig_6561	0	0	0	0	0	0.327307	1.7004	0.359045	3.67603	2078	95.0615	AT4G34260	2853		0.728356	1,2-alpha-L-fucosidases
6570	Annona_cheri_DN_ex_As_Dn_contig_6570	0	0	0	0	0	15.0611	33.052	31.6557	32.9632	1258	818.212	AT1G62020	4098		0.306979	Coatomer, alpha subunit
6582	Annona_cheri_DN_ex_As_Dn_contig_6582	0	0	0	0	0	0.538302	4.05173	1.29172	3.58714	1805	42.7638	AT3G13180	1926		0.937175	NOL1/NOP2/sun family protein / antitermination NusB domain-containing protein
6583	Annona_cheri_DN_ex_As_Dn_contig_6583	0	0	0	0	0	0.386336	2.77721	0.370822	3.97741	1006	37.3537	AT5G46130	1369		0.734843	Protein of unknown function (DUF295)
6591	Annona_cheri_DN_ex_As_Dn_contig_6591	0	0	0	0	0	9.56532	24.9073	14.2551	28.2709	386	37.3537	AT5G57380	2221		0.173796	Fibronectin type III domain-containing protein
6595	Annona_cheri_DN_ex_As_Dn_contig_6595	0	0	0	0	0	0.730552	2.47136	0.350608	3.55547	266	66.2076	AT2G38000	1565		0.169968	chaperone protein dnaJ-related
6596	Annona_cheri_DN_ex_As_Dn_contig_6596	0	0	0	0	0	2.22825	13.1913	9.28679	16.8156	1657	35.5503	AT1G76490	2557		0.648025	hydroxy methylglutaryl CoA reductase 1
6599	Annona_cheri_DN_ex_As_Dn_contig_6599	0	0	0	0	0	79.89	125.39	99.4793	123.406	270	33.7469	AT1G54690	801		0.337079	gamma histone variant H2AX
6600	Annona_cheri_DN_ex_As_Dn_contig_6600	0	0	0	0	0	7.04621	16.4659	15.3063	41.651	524	39.157	AT2G17820	4040		0.129703	histidine kinase 1
6604	Annona_cheri_DN_ex_As_Dn_contig_6604	0	0	0	0	0	2.57728	4.79523	4.20544	8.10482	377	40.9604	AT5G40340	3096		0.12177	Tudor/PWWP/MBT superfamily protein
6636	Annona_cheri_DN_ex_As_Dn_contig_6636	0	0	0	0	0	0.299579	4.1382	1.7253	7.47691	973	37.3537	AT1G16800	6384		0.152412	P-loop containing nucleoside triphosphate hydrolases superfamily protein
6638	Annona_cheri_DN_ex_As_Dn_contig_6638	0	0	0	0	0	10.3881	15.6551	21.5162	13.977	1244	407.044	AT4G24480	3523	RBB	0.353108	Protein kinase superfamily protein
6644	Annona_cheri_DN_ex_As_Dn_contig_6644	0	0	0	0	0	3.59865	2.76676	1.25605	2.69446	297	37.3537	AT4G23570	1419		0.209302	phosphatase-related
6662	Annona_cheri_DN_ex_As_Dn_contig_6662	0	0	0	0	0	0	0	0	0.94481	231	123.915	AT3G23790	2381		0.0970181	AMP-dependent synthetase and ligase family protein
6671	Annona_cheri_DN_ex_As_Dn_contig_6671	0	0	0	0.0671302	0	16.389	24.0578	23.0346	28.5742	830	183.427	AT4G26870	1900		0.436842	Class II aminoacyl-tRNA and biotin synthetases superfamily protein
6672	Annona_cheri_DN_ex_As_Dn_contig_6672	0	0	0	0	0	0.655035	4.1548	1.04789	0.899162	890	39.157	AT1G30340	4395		0.202503	transposable element gene
6683	Annona_cheri_DN_ex_As_Dn_contig_6683	0	0	0	0	0	27.8028	50.4917	0.842728	9.64162	332	57.1907	AT5G41040	1736		0.191244	HXXXD-type acyl-transferase family protein
6687	Annona_cheri_DN_ex_As_Dn_contig_6687	0	0	0	0	0	10.759	21.6688	18.3117	21.1773	876	352.943	AT3G54190	1909		0.458879	Transducin/WD40 repeat-like superfamily protein
6698	Annona_cheri_DN_ex_As_Dn_contig_6698	0	0	0	0	0	7.81571	17.2758	0.852485	14.6299	547	35.5503	AT3G29390	2049		0.266959	RS2-interacting KH protein
6704	Annona_cheri_DN_ex_As_Dn_contig_6704	0	0	0	0	0	3.20907	4.74943	6.24598	3.40392	1090	39.157	AT2G22180	1102	RBB	0.989111	hydroxyproline-rich glycoprotein family protein
6706	Annona_cheri_DN_ex_As_Dn_contig_6706	0	0	0	0	0	9.43607	17.1457	24.8399	13.8506	1040	457.539	AT1G72280	1763	RBB	0.589904	endoplasmic reticulum oxidoreductins 1
6715	Annona_cheri_DN_ex_As_Dn_contig_6715	0	0	0	0	0	2.39319	2.83354	1.37825	3.22539	203	35.5503	AT5G11820	528		0.38447	Plant self-incompatibility protein S1 family
6757	Annona_cheri_DN_ex_As_Dn_contig_6757	0	0	0	0	0	4.45704	7.86188	2.93353	18.4021	763	114.899	AT2G33860	2367		0.322349	Transcriptional factor B3 family protein / auxin-responsive factor AUX/IAA-related
6769	Annona_cheri_DN_ex_As_Dn_contig_6769	0	0	0	0	0	2.4058	9.25428	4.17146	4.47426	1252	53.584	AT3G49170	2606		0.48043	Tetratricopeptide repeat (TPR)-like superfamily protein
6780	Annona_cheri_DN_ex_As_Dn_contig_6780	0	0	0	0	0	7.20128	36.5414	5.77728	25.0281	904	513.443	AT5G39040	2198		0.411283	transporter associated with antigen processing protein 2
6784	Annona_cheri_DN_ex_As_Dn_contig_6784	0	0	0	0	0	22.1069	40.4079	35.0801	44.8516	545	244.741	AT1G49820	1577		0.345593	S-methyl-5-thioribose kinase
6812	Annona_cheri_DN_ex_As_Dn_contig_6812	0	0	0	0	0	9.35527	4.02535	0.472611	11.6745	592	33.7469	AT1G63460	747		0.792503	glutathione peroxidase 8
6813	Annona_cheri_DN_ex_As_Dn_contig_6813	0	0	0	0	0	2.48606	1.22646	0.79541	4.18819	469	37.3537	AT1G56070	2958		0.158553	Ribosomal protein S5/Elongation factor G/III/V family protein
6828	Annona_cheri_DN_ex_As_Dn_contig_6828	0	0	0	0	0	0.756136	1.27895	1.08866	0.283075	257	39.157	AT4G15760	1560		0.164744	monooxygenase 1
6830	Annona_cheri_DN_ex_As_Dn_contig_6830	0	0	0	0	0	21.5297	18.7992	9.93004	0.104677	695	279.005	AT5G28490	804	RBB	0.864428	Protein of unknown function (DUF640)
6861	Annona_cheri_DN_ex_As_Dn_contig_6861	0	0	0	0	0	13.7701	28.6596	26.8857	30.4782	2893	1988.6	AT5G19420	4001	RBB	0.723069	Regulator of chromosome condensation (RCC1) family with FYVE zinc finger domain
6867	Annona_cheri_DN_ex_As_Dn_contig_6867	0	0	0	0	0	13.8158	19.9207	3.04351	4.06995	429	58.9941	AT5G19890	1290		0.332558	Peroxidase superfamily protein
6868	Annona_cheri_DN_ex_As_Dn_contig_6868	0	0	0	0	0	3.86934	4.36316	1.23799	2.25333	226	46.3705	AT1G05260	1209		0.186931	Peroxidase superfamily protein
6869	Annona_cheri_DN_ex_As_Dn_contig_6869	0	0	0	0	0	6.76761	13.491	2.47461	4.8259	603	84.2413	AT4G27760	1400		0.430714	NAD(P)-binding Rossmann-fold superfamily protein
6882	Annona_cheri_DN_ex_As_Dn_contig_6882	0	0	0	0	0	3.71989	3.02013	2.14231	2.00537	653	51.7806	AT1G52320	2588		0.252318
6888	Annona_cheri_DN_ex_As_Dn_contig_6888	0	0	0	0	0	0.247866	8.90904	4.99617	7.23792	784	35.5503	AT2G11670	2069		0.378927	transposable element gene
6889	Annona_cheri_DN_ex_As_Dn_contig_6889	0	0	0	0	0	1.08411	1.94831	1.04058	2.33369	717	39.157	AT1G74130	1180		0.607627	Rhomboid-related intramembrane serine protease family protein
6892	Annona_cheri_DN_ex_As_Dn_contig_6892	0	0	0	0	0	11.4227	19.5593	12.859	24.7077	689	318.679	AT3G10690	3170		0.21735	DNA GYRASE A
6895	Annona_cheri_DN_ex_As_Dn_contig_6895	0	0	0	0	0	0	2.20763	0.835181	0.434331	335	33.7469	AT3G56510	1293		0.259087	RNA-binding (RRM/RBD/RNP motifs) family protein
6902	Annona_cheri_DN_ex_As_Dn_contig_6902	0	0	0	0	0	1.45954	9.34583	2.40159	6.71302	466	35.5503	AT2G34920	2647		0.176048	RING/U-box superfamily protein
6907	Annona_cheri_DN_ex_As_Dn_contig_6907	0	0	0	0	0	6.955	10.2498	9.18738	13.6117	1411	269.988	AT2G32230	1942	RBB	0.726571	proteinaceous RNase P 1
6909	Annona_cheri_DN_ex_As_Dn_contig_6909	0	0	0	0	0	0.526988	11.2535	3.92016	12.9224	1475	39.157	AT3G30330	5037		0.292833	transposable element gene
6912	Annona_cheri_DN_ex_As_Dn_contig_6912	0	0	0	0.234504	0	1.02234	0.899197	0.274761	2.87817	2376	66.2076	AT3G28920	1388		1.71182	homeobox protein 34
6915	Annona_cheri_DN_ex_As_Dn_contig_6915	0	0	0	0.480328	0	6.42172	5.19483	2.14395	4.59916	348	251.955	AT4G30860	1757	RBB	0.198065	SET domain group 4
6920	Annona_cheri_DN_ex_As_Dn_contig_6920	0	0	0	0	0	47.4838	108.867	3.95177	24.0446	354	89.6514	AT3G48720	1665		0.212613	HXXXD-type acyl-transferase family protein
6924	Annona_cheri_DN_ex_As_Dn_contig_6924	0	0	0	0	0	2.869	8.24963	5.14042	7.87652	508	51.7806	AT5G27600	2353		0.215895	long-chain acyl-CoA synthetase 7
6927	Annona_cheri_DN_ex_As_Dn_contig_6927	0	0	0	0	0	0.546886	3.77717	2.01222	6.2104	1066	40.9604	AT1G53040	2174		0.49034	Protein of unknown function (DUF616)
6946	Annona_cheri_DN_ex_As_Dn_contig_6946	0	0	0	0	0	1.42468	5.54244	0	3.62685	341	141.949	AT1G30490	2936		0.116144	Homeobox-leucine zipper family protein / lipid-binding START domain-containing protein
6948	Annona_cheri_DN_ex_As_Dn_contig_6948	0	0	0	0	0	8.14725	15.0565	2.02743	5.19646	322	89.6514	AT1G66980	3561		0.090424	suppressor of npr1-1 constitutive 4
6954	Annona_cheri_DN_ex_As_Dn_contig_6954	0	0	0	0	0	3.84383	12.4614	20.4971	21.5853	455	40.9604	AT4G14650	2179		0.208811
6976	Annona_cheri_DN_ex_As_Dn_contig_6976	0	0	0	0	0	3.74293	8.43046	4.25251	7.77834	2544	100.472	AT1G42570	1686		1.5089
6978	Annona_cheri_DN_ex_As_Dn_contig_6978	0	0	0	0	0	10.1221	11.8112	11.9703	16.5327	2275	75.2244	AT5G05140	2121	RBB	1.07261	Transcription elongation factor (TFIIS) family protein
6993	Annona_cheri_DN_ex_As_Dn_contig_6993	0	0	0	0.447535	0	15.2184	6.93023	2.99636	0.876511	249	33.7469	AT1G53300	2404		0.103577	tetratricopetide-repeat thioredoxin-like 1
6999	Annona_cheri_DN_ex_As_Dn_contig_6999	0	0	0	0	0	1.39302	1.1781	0.334272	0.260754	279	89.6514	AT5G15640	1554		0.179537	Mitochondrial substrate carrier family protein
7006	Annona_cheri_DN_ex_As_Dn_contig_7006	0	0	0	0	0	0.884453	0.534283	0.848938	0	769	37.3537	AT3G53680	2526		0.304434	Acyl-CoA N-acyltransferase with RING/FYVE/PHD-type zinc finger domain
7013	Annona_cheri_DN_ex_As_Dn_contig_7013	0	0	0	0	0	27.2672	38.6504	143.763	18.9784	253	55.3874	AT1G05010	1364		0.185484	ethylene-forming enzyme
7014	Annona_cheri_DN_ex_As_Dn_contig_7014	0	0	0	0	0	20.7506	32.2525	130.271	9.4481	693	71.6177	AT1G05010	1364		0.508065	ethylene-forming enzyme
7016	Annona_cheri_DN_ex_As_Dn_contig_7016	0	0	0	0	0	0.974884	1.37413	0.935738	2.67644	299	37.3537	AT2G06541	1779		0.168072	TTF-type zinc finger protein with HAT dimerisation domain
7017	Annona_cheri_DN_ex_As_Dn_contig_7017	0	0	0	0	0	0.419713	0.354958	1.00715	0.785641	463	37.3537	AT2G06541	1779		0.260259	TTF-type zinc finger protein with HAT dimerisation domain
7020	Annona_cheri_DN_ex_As_Dn_contig_7020	0	0	0	0	0	15.1215	26.8694	22.0802	25.4747	1208	219.494	AT5G43500	2187	RBB	0.552355	actin-related protein 9
7021	Annona_cheri_DN_ex_As_Dn_contig_7021	0	0	0	0.0821801	0	4.10819	8.68591	6.00654	5.93735	2034	302.449	AT4G32730	3507		0.579983	Homeodomain-like protein
7030	Annona_cheri_DN_ex_As_Dn_contig_7030	0	0	0	0	0	0.227372	0.384584	0.0727472	0.907961	1282	42.7638	AT4G13970	2935		0.436797	zinc ion binding
7037	Annona_cheri_DN_ex_As_Dn_contig_7037	0	0	0	0	0	5.40386	9.14026	8.84818	11.8209	917	42.7638	AT3G06410	1881		0.487507	Zinc finger C-x8-C-x5-C-x3-H type family protein
7056	Annona_cheri_DN_ex_As_Dn_contig_7056	0	0	0	0	0	14.6237	42.0972	21.8646	24.952	691	131.129	AT4G38120	3694		0.18706	ARM repeat superfamily protein
7057	Annona_cheri_DN_ex_As_Dn_contig_7057	0	0	0	0	0	6.18001	17.7121	14.8296	17.6092	566	37.3537	AT1G09415	655		0.864122	NIM1-interacting 3
7058	Annona_cheri_DN_ex_As_Dn_contig_7058	0	0	0	0	0	23.0272	29.2117	0.269543	0	346	39.157	AT1G02190	2173		0.159227	Fatty acid hydroxylase superfamily
7074	Annona_cheri_DN_ex_As_Dn_contig_7074	0	0	0	0	0	0	3.013	3.4196	7.03254	300	31.9436	AT1G51890	2775		0.108108	Leucine-rich repeat protein kinase family protein
7080	Annona_cheri_DN_ex_As_Dn_contig_7080	0	0	0	0	0	1.2542	6.30178	3.25744	4.52964	1317	46.3705	AT5G25760	951		1.38486	peroxin4
7084	Annona_cheri_DN_ex_As_Dn_contig_7084	0	0	0	0	0	7.18871	15.4932	15.1356	10.5913	419	73.4211	AT3G07300	1714		0.244457	NagB/RpiA/CoA transferase-like superfamily protein
7085	Annona_cheri_DN_ex_As_Dn_contig_7085	0	0	0	0	0	0.45724	6.18713	1.75552	3.7659	425	37.3537	AT3G27390	2189		0.194153
7096	Annona_cheri_DN_ex_As_Dn_contig_7096	0	0	0	0	0	4.38505	7.51461	9.63632	7.43056	842	113.095	AT1G13180	1915		0.439687	Actin-like ATPase superfamily protein
7113	Annona_cheri_DN_ex_As_Dn_contig_7113	0	0	0	0	0	0.17634	1.1185	0.507778	1.65042	1102	84.2413	AT3G59780	2504		0.440096	Rhodanese/Cell cycle control phosphatase superfamily protein
7119	Annona_cheri_DN_ex_As_Dn_contig_7119	0	0	0	0	0	0.663987	2.43336	0.637325	2.15434	878	75.2244	AT5G43310	4040		0.217327	COP1-interacting protein-related
7120	Annona_cheri_DN_ex_As_Dn_contig_7120	0	0	0	0	0	6.32575	14.7654	4.61452	18.6297	1152	343.926	AT5G43310	4040	RBB	0.285149	COP1-interacting protein-related
7122	Annona_cheri_DN_ex_As_Dn_contig_7122	0	0	0	0	0	0	4.27298	1.49219	4.07402	250	105.882	AT5G19500	1831		0.136537	Tryptophan/tyrosine permease
7124	Annona_cheri_DN_ex_As_Dn_contig_7124	0	0	0	0	7.94075	3.75729	2.22432	0.360641	7.76454	1293	49.9773	AT2G44790	962	RBB	1.34407	uclacyanin 2
7132	Annona_cheri_DN_ex_As_Dn_contig_7132	0	0	0	0	0	1.71062	5.49747	3.61226	7.94106	284	33.7469	AT4G21320	1136		0.25	Aldolase-type TIM barrel family protein
7136	Annona_cheri_DN_ex_As_Dn_contig_7136	0	0	0	0	0	0.552514	1.00129	0.681849	0.590986	1231	39.157	AT5G11850	2977		0.413504	Protein kinase superfamily protein
7152	Annona_cheri_DN_ex_As_Dn_contig_7152	0	0	0	0	0	2.74824	10.4215	15.6571	5.11111	1096	40.9604	AT5G16270	3689		0.297099	sister chromatid cohesion 1 protein 4
7153	Annona_cheri_DN_ex_As_Dn_contig_7153	0	0	0	0	0	0.286618	2.78757	1.37554	2.03873	678	35.5503	AT1G56250	1146		0.591623	phloem protein 2-B14
7159	Annona_cheri_DN_ex_As_Dn_contig_7159	0	0	0	0	0	21.8934	28.7681	28.4822	29.6691	537	40.9604	AT4G25730	2755		0.194918	FtsJ-like methyltransferase family protein
7174	Annona_cheri_DN_ex_As_Dn_contig_7174	0	0	0	0	0	13.0341	23.6379	11.2396	14.1952	1394	556.724	AT1G10740	1944	RBB	0.717078	alpha/beta-Hydrolases superfamily protein
7175	Annona_cheri_DN_ex_As_Dn_contig_7175	0	0	0	0	0	4.27405	6.50635	8.3416	5.22693	682	40.9604	AT2G02880	1280		0.532813	mucin-related
7177	Annona_cheri_DN_ex_As_Dn_contig_7177	0	0	0	0	0	23.8125	2.33752	1.22444	0.159191	457	37.3537	AT2G46340	3799		0.120295	SPA (suppressor of phyA-105) protein family
7187	Annona_cheri_DN_ex_As_Dn_contig_7187	0	0	0	0	0	1.92131	1.12194	0.219543	0	2124	627.055	AT1G33440	2209		0.961521	Major facilitator superfamily protein
7207	Annona_cheri_DN_ex_As_Dn_contig_7207	0	0	0	0	0	37.94	61.0426	21.0209	9.4691	315	39.157	AT3G21780	1491		0.211268	UDP-glucosyl transferase 71B6
7213	Annona_cheri_DN_ex_As_Dn_contig_7213	0	0	0	0.132347	0	58.852	84.3198	95.4771	70.8495	421	221.297	AT3G02540	1738		0.242232	Rad23 UV excision repair protein family
7225	Annona_cheri_DN_ex_As_Dn_contig_7225	0	0	0	0	0	2.32131	5.04816	0	0	293	46.3705	AT1G60060	1464		0.200137	Serine/threonine-protein kinase WNK (With No Lysine)-related
7230	Annona_cheri_DN_ex_As_Dn_contig_7230	0	0	0	0	0	4.28331	17.6357	12.7667	19.4114	862	401.634	AT1G54490	3219		0.267785	exoribonuclease 4
7236	Annona_cheri_DN_ex_As_Dn_contig_7236	0	0	0	0	0	38.216	55.7676	58.0189	36.0947	389	58.9941	AT2G31370	1819		0.213854	Basic-leucine zipper (bZIP) transcription factor family protein
7247	Annona_cheri_DN_ex_As_Dn_contig_7247	0	0	0	0.0763261	0	0.532403	5.8534	3.44941	2.98974	730	48.1739	AT1G78882	2246		0.325022	conserved peptide upstream open reading frame 56
7250	Annona_cheri_DN_ex_As_Dn_contig_7250	0	0	0	0	0	3.29532	10.287	9.76807	11.0305	2005	778.538	AT1G49040	3904		0.513576	stomatal cytokinesis defective / SCD1 protein (SCD1)
7252	Annona_cheri_DN_ex_As_Dn_contig_7252	0	0	0	0	0	26.1746	82.5082	57.8604	80.4708	245	35.5503	AT1G09850	1638		0.149573	xylem bark cysteine peptidase 3
7258	Annona_cheri_DN_ex_As_Dn_contig_7258	0	0	0	0	16.2864	10.7772	15.3807	18.1028	66.194	577	40.9604	AT1G23480	2146		0.268872	cellulose synthase-like A3
7262	Annona_cheri_DN_ex_As_Dn_contig_7262	0	0	0	0	0	24.7325	43.0473	31.6878	46.5437	880	471.966	AT5G13400	2185	RBB	0.402746	Major facilitator superfamily protein
7263	Annona_cheri_DN_ex_As_Dn_contig_7263	0	0	0	0	0	17.9462	35.414	37.2351	36.2395	536	100.472	AT1G67280	1489		0.359973	Glyoxalase/Bleomycin resistance protein/Dioxygenase superfamily protein
7282	Annona_cheri_DN_ex_As_Dn_contig_7282	0	0	0	0	0	11.1773	17.4171	8.1942	30.9057	1104	450.325	AT4G29490	1714		0.644107	Metallopeptidase M24 family protein
7289	Annona_cheri_DN_ex_As_Dn_contig_7289	0	0	0	0	0	0.840514	2.91443	0.968116	2.89491	1156	39.157	AT2G26920	2260		0.511504	Ubiquitin-associated/translation elongation factor EF1B protein
7290	Annona_cheri_DN_ex_As_Dn_contig_7290	0	0	0	0	0	0.339732	2.68163	1.73915	2.11977	858	40.9604	AT4G07491	2944	RBB	0.29144	transposable element gene
7306	Annona_cheri_DN_ex_As_Dn_contig_7306	0	0	0	0	0	1.47777	6.48321	2.2163	6.84628	1052	35.5503	AT2G17200	2058		0.511176	ubiquitin family protein
7319	Annona_cheri_DN_ex_As_Dn_contig_7319	0	0	0	0	0	26.7598	63.044	67.2708	52.4757	305	313.269	AT4G36360	3187		0.0957013	beta-galactosidase 3
7324	Annona_cheri_DN_ex_As_Dn_contig_7324	0	0	0	0	0	4.80063	8.70392	7.32208	9.10918	2955	300.646	AT5G16520	2043	RBB	1.4464
7328	Annona_cheri_DN_ex_As_Dn_contig_7328	0	0	0	0	0	4.82425	4.1437	3.03879	6.20833	1289	354.747	AT3G33520	1474	RBB	0.874491	actin-related protein 6
7355	Annona_cheri_DN_ex_As_Dn_contig_7355	0	0	0	0	0	30.3191	50.5083	25	261.14	955	383.6	AT3G61470	1107	RBB	0.862692	photosystem I light harvesting complex gene 2
7359	Annona_cheri_DN_ex_As_Dn_contig_7359	0	0	0	0.0383205	0.319163	18.7778	33.2873	32.9046	31.2216	1454	343.926	AT1G33230	1519		0.957209	TMPIT-like protein
7369	Annona_cheri_DN_ex_As_Dn_contig_7369	0	0	0	0	0	3.19344	35.1097	14.6733	12.7081	3286	39.157	AT1G73920	2654		1.23813	alpha/beta-Hydrolases superfamily protein
7371	Annona_cheri_DN_ex_As_Dn_contig_7371	0	0	0	0	0	3.85848	6.52636	6.06034	5.25273	277	201.46	AT5G48300	1896		0.146097	ADP glucose pyrophosphorylase 1
7376	Annona_cheri_DN_ex_As_Dn_contig_7376	0	0	0	0	0	2.38804	2.39828	2.43541	1.67628	651	42.7638	AT5G22790	1668		0.390288	reticulata-related 1
7384	Annona_cheri_DN_ex_As_Dn_contig_7384	0	0	0	0	0	6.31224	5.52903	3.24577	4.38865	431	44.5672	AT4G28150	1291		0.33385	Protein of unknown function (DUF789)
7396	Annona_cheri_DN_ex_As_Dn_contig_7396	0	0	0	0	0	2.37154	5.42706	4.48567	6.31931	1393	457.539	AT2G40570	2001	RBB	0.696152	initiator tRNA phosphoribosyl transferase family protein
7402	Annona_cheri_DN_ex_As_Dn_contig_7402	0	0	0	0	0	3.74391	11.0066	1.5401	2.13579	545	40.9604	AT5G46180	1823		0.298958	ornithine-delta-aminotransferase
7407	Annona_cheri_DN_ex_As_Dn_contig_7407	0	0	0	0	0	17.032	18.0396	21.8753	20.7685	1198	154.573	AT1G68070	1313	RBB	0.912414	Zinc finger, C3HC4 type (RING finger) family protein
7408	Annona_cheri_DN_ex_As_Dn_contig_7408	0	0	0	0	0	2.20887	6.46994	4.0335	6.3533	3607	713.617	AT3G10550	2904	RBB	1.24208	Myotubularin-like phosphatases II superfamily
7424	Annona_cheri_DN_ex_As_Dn_contig_7424	0	0	0	0	0	12.8807	30.3504	20.9393	32.0548	1305	398.027	AT1G09730	3386	RBB	0.385411	Cysteine proteinases superfamily protein
7427	Annona_cheri_DN_ex_As_Dn_contig_7427	0	0	0	0	0	1.84196	1.55778	3.53599	1.03437	211	37.3537	AT2G14090	1586		0.133039
7432	Annona_cheri_DN_ex_As_Dn_contig_7432	0	0	0	0	0	1.18492	1.40295	0	5.50064	410	125.719	AT1G68580	2526		0.162312	agenet domain-containing protein / bromo-adjacent homology (BAH) domain-containing protein
7438	Annona_cheri_DN_ex_As_Dn_contig_7438	0	0	0	0	0	11.0518	17.9144	3.094	13.6191	422	100.472	AT1G74160	4096		0.103027
7444	Annona_cheri_DN_ex_As_Dn_contig_7444	0	0	0	0	0	6.76687	6.90475	13.3433	8.59126	1321	170.803	AT1G22180	1740		0.759195	Sec14p-like phosphatidylinositol transfer family protein
7463	Annona_cheri_DN_ex_As_Dn_contig_7463	0	0	0	0	0	0.541804	1.52737	0	2.16358	538	40.9604	AT2G18370	696	RBB	0.772989	Bifunctional inhibitor/lipid-transfer protein/seed storage 2S albumin superfamily protein
7473	Annona_cheri_DN_ex_As_Dn_contig_7473	0	0	0	0	3.1526	2.11225	2.97727	6.4202	2.37229	276	35.5503	AT1G77850	2076		0.132948	auxin response factor 17
7477	Annona_cheri_DN_ex_As_Dn_contig_7477	0	0	0	0	0	15.0875	32.9201	26.3566	31.1787	322	31.9436	AT1G18400	1016		0.316929	BR enhanced expression 1
7483	Annona_cheri_DN_ex_As_Dn_contig_7483	0	0	0	0	0	22.4481	35.7026	5.94946	119.787	580	40.9604	AT1G73870	1381		0.419986	B-box type zinc finger protein with CCT domain
7487	Annona_cheri_DN_ex_As_Dn_contig_7487	0	0	0	0	0	9.96404	12.5211	9.5099	22.4236	1726	378.19	AT2G29890	3074	RBB	0.561483	villin-like 1
7498	Annona_cheri_DN_ex_As_Dn_contig_7498	0	0	0	0	0	8.28182	8.12972	3.54878	4.42925	657	35.5503	AT1G40072	2031		0.323486	transposable element gene
7504	Annona_cheri_DN_ex_As_Dn_contig_7504	0	0	0	0	0	14.6988	24.8621	40.3547	39.0861	899	379.994	AT1G17290	2080		0.432212	alanine aminotransferas
7508	Annona_cheri_DN_ex_As_Dn_contig_7508	0	0	0	0	0	0.732618	0.774484	0	0.274271	1061	37.3537	AT3G10630	1749		0.606632	UDP-Glycosyltransferase superfamily protein
7518	Annona_cheri_DN_ex_As_Dn_contig_7518	0	0	0	0	0	89.5428	79.3531	12.3435	74.5335	204	35.5503	AT2G18090	3111		0.0655738	PHD finger family protein / SWIB complex BAF60b domain-containing protein / GYF domain-containing protein
7522	Annona_cheri_DN_ex_As_Dn_contig_7522	0	0	0	0	0	3.57772	10.0327	8.1333	10.4332	516	42.7638	AT2G33290	2340		0.220513	SU(VAR)3-9 homolog 2
7527	Annona_cheri_DN_ex_As_Dn_contig_7527	0	0	0	0	0	19.5228	20.829	21.3335	18.4406	647	102.275	AT4G10540	2328		0.277921	Subtilase family protein
7536	Annona_cheri_DN_ex_As_Dn_contig_7536	0	0	0	0	54.5463	1.40562	0.297189	4.21618	0	553	35.5503	AT1G43723	1308		0.422783	transposable element gene
7541	Annona_cheri_DN_ex_As_Dn_contig_7541	0	0	0	0	0	1.04477	5.30147	0	0	279	31.9436	AT5G48650	1650		0.169091	Nuclear transport factor 2 (NTF2) family protein with RNA binding (RRM-RBD-RNP motifs) domain
7560	Annona_cheri_DN_ex_As_Dn_contig_7560	0	0	0	0	0	46.9563	54.3745	35.7099	35.9695	269	172.606	AT5G47180	1265		0.212648	Plant VAMP (vesicle-associated membrane protein) family protein
7574	Annona_cheri_DN_ex_As_Dn_contig_7574	0	0	0	0	0	63.4355	136.388	139.786	213.401	435	378.19	AT1G56070	2958		0.147059	Ribosomal protein S5/Elongation factor G/III/V family protein
7582	Annona_cheri_DN_ex_As_Dn_contig_7582	0	0	0	0	0	5.20519	11.2054	21.8015	15.8256	616	46.3705	AT1G13970	2050		0.300488	Protein of unknown function (DUF1336)
7588	Annona_cheri_DN_ex_As_Dn_contig_7588	0	0	0	0	0	0.229973	0.486229	0.331107	0.860951	845	44.5672	AT5G04980	1489		0.567495	DNAse I-like superfamily protein
7590	Annona_cheri_DN_ex_As_Dn_contig_7590	0	0	0	0	0	0.998255	2.81414	1.59695	3.82023	876	37.3537	AT4G06658	3771		0.232299	transposable element gene
7598	Annona_cheri_DN_ex_As_Dn_contig_7598	0	0	0	0	0	0.971635	12.1205	2.79786	5.82003	400	39.157	AT2G24330	1666		0.240096	Protein of unknown function (DUF2296)
7602	Annona_cheri_DN_ex_As_Dn_contig_7602	0	0	0	0	0	3.93147	8.07478	15.0046	19.7646	1038	147.359	AT3G15260	1277		0.812843	Protein phosphatase 2C family protein
7636	Annona_cheri_DN_ex_As_Dn_contig_7636	0	0	0	0	0	11.0724	15.1509	17.0761	53.0025	781	280.808	AT1G53090	2988		0.261379	SPA1-related 4
7640	Annona_cheri_DN_ex_As_Dn_contig_7640	0	0	0	0	8.38668	0.744955	4.90516	1.63438	4.54192	1826	77.0278	AT5G08570	1819		1.00385	Pyruvate kinase family protein
7645	Annona_cheri_DN_ex_As_Dn_contig_7645	0	0	0	0	0	7.83576	8.18609	12.0338	0.759254	1054	87.848	AT1G56230	2565	RBB	0.410916	Protein of unknown function (DUF1399)
7656	Annona_cheri_DN_ex_As_Dn_contig_7656	0	0	0	0.052073	0	3.08744	17.5097	5.49112	21.9611	1070	60.7975	AT2G14950	2253	RBB	0.474922	transposable element gene
7658	Annona_cheri_DN_ex_As_Dn_contig_7658	0	0	0	0	0	0	0.191992	0.653705	0.67991	428	49.9773	AT2G38300	1551		0.275951	myb-like HTH transcriptional regulator family protein
7672	Annona_cheri_DN_ex_As_Dn_contig_7672	0	0	0	0	0	2.85775	15.8606	11.4863	25.3423	1088	37.3537	AT1G22660	2005		0.542643	Polynucleotide adenylyltransferase family protein
7679	Annona_cheri_DN_ex_As_Dn_contig_7679	0	0	0	0	0	1.06578	1.2018	1.19348	1.32999	547	46.3705	AT1G66260	1312		0.416921	RNA-binding (RRM/RBD/RNP motifs) family protein
7680	Annona_cheri_DN_ex_As_Dn_contig_7680	0	0	0	0	0	3.78068	5.83522	2.81237	3.60921	1028	55.3874	AT5G65830	1206		0.852405	receptor like protein 57
7697	Annona_cheri_DN_ex_As_Dn_contig_7697	0	0	0	0	0	0.183558	1.13841	0.411104	1.19113	1588	42.7638	AT3G58700	786		2.02036	Ribosomal L5P family protein
7699	Annona_cheri_DN_ex_As_Dn_contig_7699	0	0	0	0	0	0.130072	0.660022	0.499394	0.779121	747	37.3537	AT1G14860	1128		0.662234	nudix hydrolase homolog 18
7707	Annona_cheri_DN_ex_As_Dn_contig_7707	0	0	0	0	0	3.4159	1.92592	0.728608	5.11526	256	40.9604	AT3G63460	3785		0.0676354	transducin family protein / WD-40 repeat family protein
7711	Annona_cheri_DN_ex_As_Dn_contig_7711	0	0	0	0	0	8.7948	13.4529	16.4429	7.24354	2541	1146.43	AT4G08180	2990		0.849833	OSBP(oxysterol binding protein)-related protein 1C
7723	Annona_cheri_DN_ex_As_Dn_contig_7723	0	0	0	0	0	13.2873	20.8358	37.4642	32.748	702	53.584	AT4G10530	2244		0.312834	Subtilase family protein
7731	Annona_cheri_DN_ex_As_Dn_contig_7731	0	0	0	0	0	0.485817	2.67061	1.16577	3.54658	800	35.5503	AT1G34245	608		1.31579	Putative membrane lipoprotein
7736	Annona_cheri_DN_ex_As_Dn_contig_7736	0	0	0	0	0	4.24559	12.6183	7.56807	14.8952	801	46.3705	AT3G09910	1076		0.744424	RAB GTPase homolog C2B
7746	Annona_cheri_DN_ex_As_Dn_contig_7746	0	0	0	0	0	3.69335	7.20814	11.1805	7.87066	342	102.275	AT1G33270	1741		0.196439	Acyl transferase/acyl hydrolase/lysophospholipase superfamily protein
7754	Annona_cheri_DN_ex_As_Dn_contig_7754	0	0	0	0	0	11.189	34.6503	28.6656	41.334	1181	40.9604	AT4G21750	3166		0.373026	Homeobox-leucine zipper family protein / lipid-binding START domain-containing protein
7760	Annona_cheri_DN_ex_As_Dn_contig_7760	0	0	0	0	0	11.2409	16.4583	18.7131	36.796	2766	1063.47	AT4G22120	3139	RBB	0.881172	ERD (early-responsive to dehydration stress) family protein
7763	Annona_cheri_DN_ex_As_Dn_contig_7763	0	0	0	0	0.376009	2.80555	3.53483	8.35345	14.6187	1697	60.7975	AT2G38120	2135		0.794848	Transmembrane amino acid transporter family protein
7767	Annona_cheri_DN_ex_As_Dn_contig_7767	0	0	0	0	0	6.12053	8.41138	15.4213	10.3111	254	78.8312	AT5G58200	1197		0.212197	Calcineurin-like metallo-phosphoesterase superfamily protein
7771	Annona_cheri_DN_ex_As_Dn_contig_7771	0	0	0	0	0	3.45983	6.33974	1.66045	3.88578	337	35.5503	AT2G21770	3308		0.101874	cellulose synthase A9
7773	Annona_cheri_DN_ex_As_Dn_contig_7773	0	0	0	0	0	1.82736	5.56355	4.25968	7.23204	1861	711.814	AT2G36810	5411		0.343929	ARM repeat superfamily protein
7778	Annona_cheri_DN_ex_As_Dn_contig_7778	0	0	0	0	0	21.8502	26.3425	20.0803	18.1006	209	77.0278	AT1G67410	1805		0.115789	Exostosin family protein
7795	Annona_cheri_DN_ex_As_Dn_contig_7795	0	0	0	0	0	33.5424	100.673	175.15	47.4993	533	152.769	AT1G79620	3118		0.170943	Leucine-rich repeat protein kinase family protein
7798	Annona_cheri_DN_ex_As_Dn_contig_7798	0	0	0	0.18984	0	30.1256	198.083	27.1683	548.045	587	78.8312	AT3G17050	1845		0.318157	transposable element gene
7813	Annona_cheri_DN_ex_As_Dn_contig_7813	0	0	0	0	0	0.250421	6.56535	2.64402	6.18753	388	35.5503	AT1G34097	2605		0.148944	transposable element gene
7816	Annona_cheri_DN_ex_As_Dn_contig_7816	0	0	0	0	0	89.0857	89.5898	6.7565	80.8722	842	46.3705	AT4G16730	1841		0.45736	terpene synthase 02
7822	Annona_cheri_DN_ex_As_Dn_contig_7822	0	0	0	0	0	0.928313	1.04679	0.297012	0.695067	314	35.5503	AT3G19430	1878		0.167199	late embryogenesis abundant protein-related / LEA protein-related
7834	Annona_cheri_DN_ex_As_Dn_contig_7834	0	0	0	0	0	9.91464	14.9253	9.70685	15.4409	490	37.3537	AT3G11630	1008		0.486111	Thioredoxin superfamily protein
7842	Annona_cheri_DN_ex_As_Dn_contig_7842	0	0	0	0	37.8312	2.30427	1.94876	1.10587	1.72531	253	39.157	AT1G25570	2310		0.109524	Di-glucose binding protein with Leucine-rich repeat domain
7844	Annona_cheri_DN_ex_As_Dn_contig_7844	0	0	0	0	0	25.0307	20.1261	15.2083	14.587	1576	154.573	AT1G13960	1930		0.81658	WRKY DNA-binding protein 4
7858	Annona_cheri_DN_ex_As_Dn_contig_7858	0	0	0	0	0	10.0932	24.3559	25.5114	26.9539	1444	221.297	AT1G34190	2180	RBB	0.662385	NAC domain containing protein 17
7860	Annona_cheri_DN_ex_As_Dn_contig_7860	0	0	0	0	0	10.309	27.4622	29.0921	27.3839	3459	264.578	AT1G15780	4338	RBB	0.797372
7876	Annona_cheri_DN_ex_As_Dn_contig_7876	0	0	0	0	0	8.7198	18.2606	15.1451	8.39427	234	33.7469	AT2G17410	2819		0.0830082	ARID/BRIGHT DNA-binding domain-containing protein
7877	Annona_cheri_DN_ex_As_Dn_contig_7877	0	0	0	0	0	6.14044	9.46972	4.16038	6.76119	269	35.5503	AT1G47290	1706		0.157679	3beta-hydroxysteroid-dehydrogenase/decarboxylase isoform 1
7883	Annona_cheri_DN_ex_As_Dn_contig_7883	0	0	0	0	0	1.41844	0.899702	0.340372	2.92064	274	33.7469	AT4G05130	1257		0.217979	equilibrative nucleoside transporter 4
7891	Annona_cheri_DN_ex_As_Dn_contig_7891	0	0	0	0	0	13.0483	19.1145	17.892	9.85707	834	361.96	AT1G04950	2328		0.358247	TATA BOX ASSOCIATED FACTOR II 59
7895	Annona_cheri_DN_ex_As_Dn_contig_7895	0	0	0	0	0	3.14352	1.32927	0.13715	1.28383	680	48.1739	AT3G29000	636	RBB	1.06918	Calcium-binding EF-hand family protein
7899	Annona_cheri_DN_ex_As_Dn_contig_7899	0	0	0	0	0	34.8197	65.2053	25.1457	25.3261	586	192.443	AT3G02460	1896		0.309072	Ypt/Rab-GAP domain of gyp1p superfamily protein
7902	Annona_cheri_DN_ex_As_Dn_contig_7902	0	0	0	0	0	1.68103	3.69635	4.51788	4.0277	289	57.1907	AT5G14610	2670		0.10824	DEAD box RNA helicase family protein
7937	Annona_cheri_DN_ex_As_Dn_contig_7937	0	0	0	0	0	11.4196	24.7173	15.9771	21.3034	502	42.7638	AT1G75550	504		0.996032	glycine-rich protein
7940	Annona_cheri_DN_ex_As_Dn_contig_7940	0	0	0	0	0	10.0744	1.95038	1.86407	3.81701	1601	158.179	AT1G46480	1081	RBB	1.48104	WUSCHEL related homeobox 4
7950	Annona_cheri_DN_ex_As_Dn_contig_7950	0	0	0	0	0	8.18219	19.635	18.456	32.6994	950	64.4042	AT5G08610	2755		0.344828	P-loop containing nucleoside triphosphate hydrolases superfamily protein
7953	Annona_cheri_DN_ex_As_Dn_contig_7953	0	0	0	0	0.184152	4.81191	12.2085	6.3951	11.5939	1575	140.146	AT4G18640	2861		0.550507	Leucine-rich repeat protein kinase family protein
7954	Annona_cheri_DN_ex_As_Dn_contig_7954	0	0	0	0	0	10.9828	23.0954	22.4132	26.0775	982	279.005	AT4G11470	2001	RBB	0.490755	cysteine-rich RLK (RECEPTOR-like protein kinase) 31
7959	Annona_cheri_DN_ex_As_Dn_contig_7959	0	0	0	0.135567	0	5.91019	1.99934	1.36149	2.30111	411	35.5503	AT4G31800	1245		0.33012	WRKY DNA-binding protein 18
7960	Annona_cheri_DN_ex_As_Dn_contig_7960	0	0	0	0	0	9.92059	18.0138	19.8847	15.0744	333	77.0278	AT5G19420	4001		0.0832292	Regulator of chromosome condensation (RCC1) family with FYVE zinc finger domain
7964	Annona_cheri_DN_ex_As_Dn_contig_7964	0	0	0	0	0	0.211225	2.67955	2.63566	1.26522	460	143.752	AT3G61710	1991		0.23104	AUTOPHAGY 6
7965	Annona_cheri_DN_ex_As_Dn_contig_7965	0	0	0	0	0	1.90517	6.19317	5.82887	6.06253	1632	210.477	AT4G15570	2706		0.603104	P-loop containing nucleoside triphosphate hydrolases superfamily protein
7986	Annona_cheri_DN_ex_As_Dn_contig_7986	0	0	0	0	0	24.4038	21.7853	67.2353	15.5652	215	35.5503	AT4G27310	1181		0.182049	B-box type zinc finger family protein
8000	Annona_cheri_DN_ex_As_Dn_contig_8000	0	0	0	0	0	13.1065	8.73124	18.4837	0.657878	1327	264.578	AT4G38620	1287		1.03108	myb domain protein 4
8003	Annona_cheri_DN_ex_As_Dn_contig_8003	0	0	0	0	0	5.31529	5.39427	1.63259	7.80037	457	39.157	AT2G43290	996		0.458835	Calcium-binding EF-hand family protein
8007	Annona_cheri_DN_ex_As_Dn_contig_8007	0	0	0	0.0891965	0.0619081	12.7547	16.0048	16.0745	15.606	1874	636.072	AT1G67930	2668	RBB	0.702399	Golgi transport complex protein-related
8012	Annona_cheri_DN_ex_As_Dn_contig_8012	0	0	0	0	0	45.0304	181.044	141.529	76.1539	684	134.736	AT4G37980	1501		0.455696	elicitor-activated gene 3-1
8019	Annona_cheri_DN_ex_As_Dn_contig_8019	0	0	0	0	0	0.830457	2.45816	0	0.621798	234	39.157	AT5G63790	1317		0.177677	NAC domain containing protein 102
8027	Annona_cheri_DN_ex_As_Dn_contig_8027	0	0	0	0	0	15.5048	19.2319	22.4887	13.157	282	165.393	AT5G39990	1869		0.150883	Core-2/I-branching beta-1,6-N-acetylglucosaminyltransferase family protein
8030	Annona_cheri_DN_ex_As_Dn_contig_8030	0	0	0	0	0	17.2603	25.2936	23.9939	17.8255	653	35.5503	AT1G80133	540		1.20926
8039	Annona_cheri_DN_ex_As_Dn_contig_8039	0	0	0	0	0	56.5659	83.6606	94.5608	101.425	718	407.044	AT1G43190	1753	RBB	0.409584	polypyrimidine tract-binding protein 3
8043	Annona_cheri_DN_ex_As_Dn_contig_8043	0	0	0	0	0	0.415229	0.351166	1.59422	23.6283	234	37.3537	AT5G43420	1456		0.160714	RING/U-box superfamily protein
8052	Annona_cheri_DN_ex_As_Dn_contig_8052	0	0	0	0	0	57.1336	92.0212	152.642	120.978	267	35.5503	AT2G31020	2422		0.110239	OSBP(oxysterol binding protein)-related protein 1A
8057	Annona_cheri_DN_ex_As_Dn_contig_8057	0	0	0	0	0	4.30471	14.488	9.10694	10.9191	1106	450.325	AT1G32490	3652		0.302848	RNA helicase family protein
8086	Annona_cheri_DN_ex_As_Dn_contig_8086	0	0	0	0	0	2.75362	4.99025	3.77578	4.41804	247	42.7638	AT3G60350	3343		0.0738857	ARABIDILLO-2
8123	Annona_cheri_DN_ex_As_Dn_contig_8123	0	0	0	0	0	7.49547	48.2471	4.39663	8.31433	700	215.887	AT1G15520	4558		0.153576	pleiotropic drug resistance 12
8126	Annona_cheri_DN_ex_As_Dn_contig_8126	0	0	0	0	0	0.299579	2.28023	1.24605	2.24307	973	35.5503	AT1G06670	5144		0.189152	nuclear DEIH-boxhelicase
8136	Annona_cheri_DN_ex_As_Dn_contig_8136	0	0	0	0	0	0.18931	1.08069	0.227136	1.6655	2053	44.5672	AT3G59530	1505		1.36412	Calcium-dependent phosphotriesterase superfamily protein
8159	Annona_cheri_DN_ex_As_Dn_contig_8159	0	0	0	0.0674553	0	25.526	37.8034	23.0332	292.675	826	113.095	AT3G11410	1639		0.503966	protein phosphatase 2CA
8165	Annona_cheri_DN_ex_As_Dn_contig_8165	0	0	0	0.397041	0	17.771	28.6921	31.4565	21.6005	421	170.803	AT1G45170	991		0.424823
8166	Annona_cheri_DN_ex_As_Dn_contig_8166	0	0	0	0	0	3.75847	8.35855	7.88317	11.9861	698	109.488	AT1G45170	991		0.704339
8168	Annona_cheri_DN_ex_As_Dn_contig_8168	0	0	0	0	0	0.424295	1.61475	2.23991	4.28878	458	37.3537	AT3G28040	3256		0.140663	Leucine-rich receptor-like protein kinase family protein
8180	Annona_cheri_DN_ex_As_Dn_contig_8180	0	0	0	0	0	23.6814	43.8844	24.4018	28.4222	279	178.016	AT2G36460	1517		0.183916	Aldolase superfamily protein
8191	Annona_cheri_DN_ex_As_Dn_contig_8191	0	0	0	0	0	23.3671	37.3178	57.8975	48.663	894	455.735	AT1G54100	1869		0.478331	aldehyde dehydrogenase 7B4
8192	Annona_cheri_DN_ex_As_Dn_contig_8192	0	0	0	0	0	29.315	38.3577	47.9582	38.653	527	87.848	AT2G39805	1333	RBB	0.395349	Integral membrane Yip1 family protein
8196	Annona_cheri_DN_ex_As_Dn_contig_8196	0	0	0	0	0	17.9458	37.2921	31.4974	5.3747	379	618.038	AT2G07711	2277		0.166447
8197	Annona_cheri_DN_ex_As_Dn_contig_8197	0	0	0	0	0	3.28346	5.8371	5.85299	9.08125	1450	217.691	AT1G36320	1466		0.989086
8207	Annona_cheri_DN_ex_As_Dn_contig_8207	0	0	0	0	0	17.3343	35.8782	28.4602	16.0529	213	98.6682	AT1G31130	1495	RBB	0.142475
8208	Annona_cheri_DN_ex_As_Dn_contig_8208	0	0	0	0	0	24.7467	27.7581	28.2536	31.4016	373	223.101	AT1G31660	1655		0.225378
8220	Annona_cheri_DN_ex_As_Dn_contig_8220	0	0	0	0	0	0.902447	3.56167	0.288736	5.85607	323	37.3537	AT5G61330	1584		0.203914	rRNA processing protein-related
8221	Annona_cheri_DN_ex_As_Dn_contig_8221	0	0	0	0	0	1.29609	4.89602	3.06864	7.50471	2249	44.5672	AT3G14460	4275		0.526082	LRR and NB-ARC domains-containing disease resistance protein
8222	Annona_cheri_DN_ex_As_Dn_contig_8222	0	0	0	0	0	0.225962	0.955497	0.433776	0.338374	430	35.5503	AT2G20710	1839		0.233823	Tetratricopeptide repeat (TPR)-like superfamily protein
8224	Annona_cheri_DN_ex_As_Dn_contig_8224	0	0	0	0.126632	0.131836	37.0988	79.9317	163.102	70.2703	880	322.286	AT1G32900	2192		0.40146	UDP-Glycosyltransferase superfamily protein
8230	Annona_cheri_DN_ex_As_Dn_contig_8230	0	0	0	0	0	5.95814	3.48847	4.83906	0	212	35.5503	AT2G07540	4089		0.0518464	transposable element gene
8231	Annona_cheri_DN_ex_As_Dn_contig_8231	0	0	0	0	0	3.65754	4.57262	1.06847	2.38135	611	35.5503	AT1G18550	2331		0.262119	ATP binding microtubule motor family protein
8236	Annona_cheri_DN_ex_As_Dn_contig_8236	0	0	0	0	0	14.0378	23.744	28.005	27.4102	353	116.702	AT1G51560	1523		0.231779	Pyridoxamine 5'-phosphate oxidase family protein
8237	Annona_cheri_DN_ex_As_Dn_contig_8237	0	0	0	0	0.0949781	1.59089	2.21998	4.00839	4.31797	2443	82.4379	AT5G40410	1853		1.3184	Tetratricopeptide repeat (TPR)-like superfamily protein
8240	Annona_cheri_DN_ex_As_Dn_contig_8240	0	0	0	0	0	4.78133	11.1922	10.5719	6.58461	1138	86.0446	AT3G51940	1688		0.674171
8267	Annona_cheri_DN_ex_As_Dn_contig_8267	0	0	0	0	0	0.709222	1.64945	1.70186	9.02742	548	40.9604	AT5G54680	1201		0.456286	basic helix-loop-helix (bHLH) DNA-binding superfamily protein
8270	Annona_cheri_DN_ex_As_Dn_contig_8270	0	0	0	0	0	24.5413	38.1214	4.16634	12.3751	582	44.5672	AT3G22800	1669		0.348712	Leucine-rich repeat (LRR) family protein
8275	Annona_cheri_DN_ex_As_Dn_contig_8275	0	0	0	0	0	1.6898	5.57346	3.73047	8.73005	575	42.7638	AT1G79350	4283		0.134252	RING/FYVE/PHD zinc finger superfamily protein
8279	Annona_cheri_DN_ex_As_Dn_contig_8279	0	0	0	0	0	13.2212	25.7383	23.3454	23.3474	779	526.067	AT5G53350	2106		0.369896	CLP protease regulatory subunit X
8283	Annona_cheri_DN_ex_As_Dn_contig_8283	0	0	0	0.0403462	0	19.489	49.0894	41.3297	82.0746	1381	80.6345	AT3G06480	3605		0.383079	DEAD box RNA helicase family protein
8284	Annona_cheri_DN_ex_As_Dn_contig_8284	0	0	0	0	0	0	0	0	0.240895	302	58.9941	AT2G30650	1202		0.251248	ATP-dependent caseinolytic (Clp) protease/crotonase family protein
8285	Annona_cheri_DN_ex_As_Dn_contig_8285	0	0	0	0	0	10.1314	11.8717	1.52312	1.18813	796	181.623	AT5G65940	1443		0.551629	beta-hydroxyisobutyryl-CoA hydrolase 1
8286	Annona_cheri_DN_ex_As_Dn_contig_8286	0	0	0	0	19.1731	22.501	39.6159	210.477	15.3159	475	37.3537	AT1G55580	1742		0.272675	GRAS family transcription factor
8288	Annona_cheri_DN_ex_As_Dn_contig_8288	0	0	0	0.408327	0	0.582592	3.44896	2.79599	5.42841	1501	37.3537	AT1G09500	1616		0.928837	NAD(P)-binding Rossmann-fold superfamily protein
8296	Annona_cheri_DN_ex_As_Dn_contig_8296	0	0	0	0	0	2.24915	4.18472	4.74945	4.7153	216	37.3537	AT2G21590	2121		0.101839	Glucose-1-phosphate adenylyltransferase family protein
8300	Annona_cheri_DN_ex_As_Dn_contig_8300	0	0	0	0	0	5.01436	8.69001	31.7185	16.495	1182	634.269	AT3G10740	2478		0.476998	alpha-L-arabinofuranosidase 1
8301	Annona_cheri_DN_ex_As_Dn_contig_8301	0	0	0	0	0	9.91158	19.5589	14.1262	22.3761	647	93.2581	AT1G28530	1979	RBB	0.326933
8307	Annona_cheri_DN_ex_As_Dn_contig_8307	0	0	0	0	0	0.370382	1.98384	0.948024	1.94124	787	37.3537	AT2G15070	3557		0.221254	transposable element gene
8310	Annona_cheri_DN_ex_As_Dn_contig_8310	0	0	0	0	0	7.3101	11.3342	8.47835	7.29784	319	31.9436	AT2G31930	694		0.459654
8316	Annona_cheri_DN_ex_As_Dn_contig_8316	0	0	0	0	0	8.27689	26.4779	16.5799	29.3696	270	111.292	AT5G43100	2377		0.113589	Eukaryotic aspartyl protease family protein
8317	Annona_cheri_DN_ex_As_Dn_contig_8317	0	0	0	0	0	1.6016	4.51499	7.4302	5.19646	364	55.3874	AT3G50050	2147		0.169539	Eukaryotic aspartyl protease family protein
8329	Annona_cheri_DN_ex_As_Dn_contig_8329	0	0	0	0	0	2.07361	4.00843	2.84335	4.6578	328	33.7469	AT2G36290	1412		0.232295	alpha/beta-Hydrolases superfamily protein
8334	Annona_cheri_DN_ex_As_Dn_contig_8334	0	0	0	0	0	13.8875	23.5721	19.4568	20.3219	1994	39.157	AT5G19320	2009		0.992534	RAN GTPase activating protein 2
8336	Annona_cheri_DN_ex_As_Dn_contig_8336	0	0	0	0	0	0	0.232345	0	0.0685677	1061	44.5672	AT1G22910	1478		0.717862	RNA-binding (RRM/RBD/RNP motifs) family protein
8339	Annona_cheri_DN_ex_As_Dn_contig_8339	0	0	0	0	0	5.99246	6.5159	2.87592	4.80729	227	104.078	AT2G25840	1527		0.148657	Nucleotidylyl transferase superfamily protein
8343	Annona_cheri_DN_ex_As_Dn_contig_8343	0	0	0	0	0	11.6224	12.3849	20.3034	16.012	418	37.3537	AT1G59910	3006		0.139055	Actin-binding FH2 (formin homology 2) family protein
8348	Annona_cheri_DN_ex_As_Dn_contig_8348	0	0	0	0	0	31.5383	47.5524	52.2878	41.0264	610	340.32	AT1G80910	1927	RBB	0.316554	Protein of unknown function (DUF1712)
8354	Annona_cheri_DN_ex_As_Dn_contig_8354	0	0	0	0	97.7076	29.375	9.55497	24.4774	0.483391	301	35.5503	AT3G53190	1753		0.171706	Pectin lyase-like superfamily protein
8356	Annona_cheri_DN_ex_As_Dn_contig_8356	0	0	0	0	0	57.4413	43.6388	60.3679	41.9882	499	172.606	AT1G06550	1562		0.319462	ATP-dependent caseinolytic (Clp) protease/crotonase family protein
8358	Annona_cheri_DN_ex_As_Dn_contig_8358	0	0	0	0	0	6.57497	19.7709	12.6219	19.1448	266	33.7469	AT2G01190	2555		0.10411	Octicosapeptide/Phox/Bem1p family protein
8361	Annona_cheri_DN_ex_As_Dn_contig_8361	0	0	0	0	0	0.478638	2.02396	1.37825	1.07513	203	33.7469	AT1G64750	879		0.230944	deletion of SUV3 suppressor 1(I)
8365	Annona_cheri_DN_ex_As_Dn_contig_8365	0	0	0	0	0	7.31916	19.8191	15.1462	25.6411	1447	688.37	AT5G13000	6160		0.234903	glucan synthase-like 12
8369	Annona_cheri_DN_ex_As_Dn_contig_8369	0	0	0	0	0	0.685054	1.4484	1.09591	1.88074	851	42.7638	AT5G37560	1335		0.637453	RING/U-box superfamily protein
8378	Annona_cheri_DN_ex_As_Dn_contig_8378	0	0	0	0	0	0.315466	2.66795	4.54197	1.88962	616	37.3537	AT3G09880	2216		0.277978	Protein phosphatase 2A regulatory B subunit family protein
8380	Annona_cheri_DN_ex_As_Dn_contig_8380	0	0	0	0	0	1.57477	1.33181	2.41846	15.682	617	40.9604	AT1G55520	1209		0.510339	TATA binding protein 2
8381	Annona_cheri_DN_ex_As_Dn_contig_8381	0	0	0	0	0	0.585322	3.21761	0.561818	2.62953	332	37.3537	AT2G02770	2161		0.153633	4'-phosphopantetheinyl transferase superfamily
8390	Annona_cheri_DN_ex_As_Dn_contig_8390	0	0	0	0	0	8.66997	13.1476	6.31311	14.9978	325	71.6177	AT1G17110	3392		0.0958137	ubiquitin-specific protease 15
8392	Annona_cheri_DN_ex_As_Dn_contig_8392	0	0	0	0	0	1.11171	2.63254	1.4939	6.4926	437	82.4379	AT5G10500	2704		0.161612	Kinase interacting (KIP1-like) family protein
8393	Annona_cheri_DN_ex_As_Dn_contig_8393	0	0	0	0	0	5.14966	3.20474	3.59058	0.472877	2000	655.909	AT2G41370	1987	RBB	1.00654	Ankyrin repeat family protein / BTB/POZ domain-containing protein
8394	Annona_cheri_DN_ex_As_Dn_contig_8394	0	0	0	0	0	7.46454	12.9414	8.83659	14.8109	781	152.769	AT3G03310	1635		0.477676	lecithin:cholesterol acyltransferase 3
8407	Annona_cheri_DN_ex_As_Dn_contig_8407	0	0	0	0	0	0.485817	2.05432	1.86524	3.27377	200	33.7469	AT1G65200	3306		0.0604961	Ubiquitin carboxyl-terminal hydrolase-related protein
8414	Annona_cheri_DN_ex_As_Dn_contig_8414	0	0	0	0	0.0409371	0.411419	3.36346	1.64541	3.7479	1417	381.797	AT4G11120	1492		0.949732	translation elongation factor Ts (EF-Ts), putative
8417	Annona_cheri_DN_ex_As_Dn_contig_8417	0	0	0	0	0	1.79103	0.378676	3.00845	1.00577	217	33.7469	AT1G73240	2022		0.107319
8419	Annona_cheri_DN_ex_As_Dn_contig_8419	0	0	0	0	0	14.1784	20.455	26.4175	21.2319	233	159.983	AT5G44290	2697		0.0863923	Protein kinase superfamily protein
8420	Annona_cheri_DN_ex_As_Dn_contig_8420	0	0	0	0	0	1.22604	5.70284	1.17681	3.21295	317	33.7469	AT3G57930	1026		0.308967
8421	Annona_cheri_DN_ex_As_Dn_contig_8421	0	0	0	0	1.78879	1.2841	2.53396	0	1.28195	227	33.7469	AT3G11910	3988		0.0569208	ubiquitin-specific protease 13
8445	Annona_cheri_DN_ex_As_Dn_contig_8445	0	0	0	0	0	1.31896	1.11547	1.688	0	221	33.7469	AT1G59760	3158		0.069981	RNA helicase, ATP-dependent, SK12/DOB1 protein
8457	Annona_cheri_DN_ex_As_Dn_contig_8457	0	0	0	0	0	4.47758	5.49081	5.51549	0.167628	1302	506.23	AT5G07050	1357	RBB	0.959469	nodulin MtN21 /EamA-like transporter family protein
8458	Annona_cheri_DN_ex_As_Dn_contig_8458	0	0	0	0.710431	0	12.9197	5.83741	7.30466	10.6011	549	37.3537	AT4G06579	2979		0.18429	transposable element gene
8467	Annona_cheri_DN_ex_As_Dn_contig_8467	0	0	0	0	0	7.78505	8.73639	8.76575	0	649	49.9773	AT2G21710	2037		0.318606	Mitochondrial transcription termination factor family protein
8468	Annona_cheri_DN_ex_As_Dn_contig_8468	0	0	0	0	0	2.88864	5.99639	5.04118	0.589868	370	37.3537	AT5G27870	2199		0.168258	Plant invertase/pectin methylesterase inhibitor superfamily
8490	Annona_cheri_DN_ex_As_Dn_contig_8490	0	0	0	0	0	1.01565	0.572632	1.29982	0.253486	287	33.7469	AT1G16390	1791		0.160246	organic cation/carnitine transporter 3
8492	Annona_cheri_DN_ex_As_Dn_contig_8492	0	0	0	0	0	3.8268	8.683	0.358355	0.524138	2082	462.949	AT4G10120	3469		0.600173	Sucrose-phosphate synthase family protein
8496	Annona_cheri_DN_ex_As_Dn_contig_8496	0	0	0	0	0	17.8893	37.0816	32.6585	33.8801	277	37.3537	AT5G58190	1931		0.143449	evolutionarily conserved C-terminal region 10
8501	Annona_cheri_DN_ex_As_Dn_contig_8501	0	0	0	0	0	1.05209	3.08802	2.07909	1.7145	1570	37.3537	AT1G80160	960		1.63542	Lactoylglutathione lyase / glyoxalase I family protein
8519	Annona_cheri_DN_ex_As_Dn_contig_8519	0	0	0	0	0	0	5.25164	1.28556	7.29327	798	35.5503	AT1G42100	2791		0.285919	transposable element gene
8532	Annona_cheri_DN_ex_As_Dn_contig_8532	0	0	0	0	0	11.5279	5.01393	0.632284	5.67206	295	46.3705	AT1G71950	720		0.409722	Proteinase inhibitor, propeptide
8535	Annona_cheri_DN_ex_As_Dn_contig_8535	0	0	0	0	0	8.39684	10.1448	18.4221	79.5763	405	120.309	AT5G17000	1292		0.313467	Zinc-binding dehydrogenase family protein
8540	Annona_cheri_DN_ex_As_Dn_contig_8540	0	0	0	0	0	17.3005	21.512	28.185	39.4911	1039	51.7806	AT1G70950	1644		0.631995	TPX2 (targeting protein for Xklp2) protein family
8543	Annona_cheri_DN_ex_As_Dn_contig_8543	0	0	0	0	0.143584	177.492	239.806	172.442	170.171	404	150.966	AT4G38680	1299	RBB	0.311008	glycine rich protein 2
8548	Annona_cheri_DN_ex_As_Dn_contig_8548	0	0	0	0	0	3.77294	7.95995	5.49057	9.41654	2395	1079.7	AT1G04010	2399	RBB	0.998333	phospholipid sterol acyl transferase 1
8549	Annona_cheri_DN_ex_As_Dn_contig_8549	0	0	0	0	0	0.856066	2.17197	0.410845	10.576	227	37.3537	AT1G67330	1323		0.17158	Protein of unknown function (DUF579)
8558	Annona_cheri_DN_ex_As_Dn_contig_8558	0	0	0	0	0	0.3592	1.82269	0.517164	1.74816	541	35.5503	AT1G52020	5772		0.0937283	transposable element gene
8565	Annona_cheri_DN_ex_As_Dn_contig_8565	0	0	0	0	0	0.485817	2.46518	0.466309	1.09126	200	35.5503	AT1G76780	5616		0.0356125	HSP20-like chaperones superfamily protein
8566	Annona_cheri_DN_ex_As_Dn_contig_8566	0	0	0	0	0	14.6782	20.5769	20.6738	16.4256	1218	297.039	AT3G06820	1698	RBB	0.717314	Mov34/MPN/PAD-1 family protein
8576	Annona_cheri_DN_ex_As_Dn_contig_8576	0	0	0	0	0	16.1939	26.1825	14.6293	71.6805	204	33.7469	AT1G76250	1602		0.127341
8600	Annona_cheri_DN_ex_As_Dn_contig_8600	0	0	0	0	0	18.194	26.0268	23.7799	24.0569	502	48.1739	AT5G41960	874		0.574371
8605	Annona_cheri_DN_ex_As_Dn_contig_8605	0	0	0	0	0	16.1678	23.7624	8.58793	22.8006	619	44.5672	AT5G30276	6036		0.102551	transposable element gene
8625	Annona_cheri_DN_ex_As_Dn_contig_8625	0	0	0	0.106944	0	26.8552	31.8597	31.147	29.6028	521	221.297	AT5G41390	1298		0.401387	PLAC8 family protein
8630	Annona_cheri_DN_ex_As_Dn_contig_8630	0	0	0	0	0	17.98	38.9716	39.8877	35.5728	816	98.6682	AT2G39340	3642		0.224053	SAC3/GANP/Nin1/mts3/eIF-3 p25 family
8631	Annona_cheri_DN_ex_As_Dn_contig_8631	0	0	0	0	0	10.1609	12.8898	85.8456	3.5662	918	71.6177	AT1G28220	1056		0.869318	purine permease 3
8637	Annona_cheri_DN_ex_As_Dn_contig_8637	0	0	0	0	0	26.7464	103.579	7.9773	245.745	1286	279.005	AT2G43150	1047	RBB	1.22827	Proline-rich extensin-like family protein
8652	Annona_cheri_DN_ex_As_Dn_contig_8652	0	0	0	0	0	4.43405	6.52165	2.03548	8.94945	504	86.0446	AT1G05562	1288		0.391304
8654	Annona_cheri_DN_ex_As_Dn_contig_8654	0	0	0	0	1.49819	13.1747	38.334	30.8615	42.746	2478	49.9773	AT5G43630	2934	RBB	0.844581	zinc knuckle (CCHC-type) family protein
8662	Annona_cheri_DN_ex_As_Dn_contig_8662	0	0	0	0	0	11.8795	21.2929	11.4025	6.90332	548	205.067	AT3G55580	1723		0.31805	Regulator of chromosome condensation (RCC1) family protein
8663	Annona_cheri_DN_ex_As_Dn_contig_8663	0	0	0	0	0	2.03146	1.67614	2.99617	3.37597	1961	80.6345	AT3G03580	2841		0.69025	Tetratricopeptide repeat (TPR)-like superfamily protein
8664	Annona_cheri_DN_ex_As_Dn_contig_8664	0	0	0	0	0	6.15188	10.8646	10.9413	5.28355	537	313.269	AT1G45160	3839		0.13988	Protein kinase superfamily protein
8717	Annona_cheri_DN_ex_As_Dn_contig_8717	0	0	0	0	0	0.150641	0.1274	0.289184	1.46629	645	39.157	AT3G23660	2646		0.243764	Sec23/Sec24 protein transport family protein
8719	Annona_cheri_DN_ex_As_Dn_contig_8719	0	0	0	0	0	10.0363	10.0871	33.7865	18.841	668	145.556	AT1G32540	1602	RBB	0.416979	lsd one like 1
8723	Annona_cheri_DN_ex_As_Dn_contig_8723	0	0	0	0	0	5.519	15.2308	10.8736	13.8106	1338	145.556	AT2G33255	990		1.35152	Haloacid dehalogenase-like hydrolase (HAD) superfamily protein
8724	Annona_cheri_DN_ex_As_Dn_contig_8724	0	0	0	0	0	0.715753	1.9673	0.601135	2.54559	1086	39.157	AT1G69440	3161		0.343562	Argonaute family protein
8725	Annona_cheri_DN_ex_As_Dn_contig_8725	0	0	0	0	0	1.49482	1.80599	0.204971	0.639564	455	35.5503	AT5G35116	2100		0.216667	transposable element gene
8731	Annona_cheri_DN_ex_As_Dn_contig_8731	0	0	0	0.756354	0	13.6293	28.2585	12.66	15.4718	221	114.899	AT1G13580	1567		0.141034	LAG1 longevity assurance homolog 3
8732	Annona_cheri_DN_ex_As_Dn_contig_8732	0	0	0	0.248741	0	6.2896	14.4903	7.70243	7.95707	448	46.3705	AT3G25540	1682		0.26635	TRAM, LAG1 and CLN8 (TLC) lipid-sensing domain containing protein
8733	Annona_cheri_DN_ex_As_Dn_contig_8733	0	0	0	0	0	9.59574	19.3791	18.6222	19.2378	1853	44.5672	AT5G53570	2367		0.782847	Ypt/Rab-GAP domain of gyp1p superfamily protein
8740	Annona_cheri_DN_ex_As_Dn_contig_8740	0	0	0	0	0	18.8334	53.9372	15.2013	5.12778	227	35.5503	AT3G59100	5766		0.0393687	glucan synthase-like 11
8744	Annona_cheri_DN_ex_As_Dn_contig_8744	0	0	0	0	0	0.498274	0.948147	0.538049	0.839427	1560	42.7638	AT5G44280	1984		0.78629	RING 1A
8745	Annona_cheri_DN_ex_As_Dn_contig_8745	0	0	0	1.63877	0	23.6955	38.5688	33.9446	32.0066	816	526.067	AT5G64610	1532	RBB	0.532637	histone acetyltransferase of the MYST family 1
8754	Annona_cheri_DN_ex_As_Dn_contig_8754	0	0	0	0	0	0.750297	2.53815	1.44034	1.68534	259	35.5503	AT1G03330	726		0.356749	Small nuclear ribonucleoprotein family protein
8763	Annona_cheri_DN_ex_As_Dn_contig_8763	0	0	0	0	0	0	0	0	11.9356	256	31.9436	AT1G27850	4296		0.0595903
8799	Annona_cheri_DN_ex_As_Dn_contig_8799	0	0	0	0	0	18.3037	24.8833	23.4797	20.4931	568	403.438	AT1G67280	1489		0.381464	Glyoxalase/Bleomycin resistance protein/Dioxygenase superfamily protein
8802	Annona_cheri_DN_ex_As_Dn_contig_8802	0	0	0	0	0	11.8241	36.8473	16.0371	3.56053	756	138.342	AT3G14640	1545		0.48932	cytochrome P450, family 72, subfamily A, polypeptide 10
8804	Annona_cheri_DN_ex_As_Dn_contig_8804	0	0	0	0	0	10.7258	19.476	17.5623	23.8565	308	68.0109	AT4G33925	616	RBB	0.5
8807	Annona_cheri_DN_ex_As_Dn_contig_8807	0	0	0	0	0	23.7696	11.9909	0.133422	5.82836	699	35.5503	AT1G53625	514		1.35992
8809	Annona_cheri_DN_ex_As_Dn_contig_8809	0	0	0	0	0	4.94052	11.2968	9.83553	15.4817	531	37.3537	AT5G43310	4040		0.131436	COP1-interacting protein-related
8815	Annona_cheri_DN_ex_As_Dn_contig_8815	0	0	0	0	0	15.3244	27.0233	20.9683	24.4129	596	325.893	AT4G34030	2033		0.293163	3-methylcrotonyl-CoA carboxylase
8816	Annona_cheri_DN_ex_As_Dn_contig_8816	0	0	0	0	0	4.32478	5.60823	4.42786	3.88578	337	33.7469	AT1G11840	1504		0.224069	glyoxalase I homolog
8825	Annona_cheri_DN_ex_As_Dn_contig_8825	0	0	0	0	0	3.55704	6.17483	6.82842	15.8397	519	37.3537	AT5G49152	3447	RBB	0.150566	other RNA
8828	Annona_cheri_DN_ex_As_Dn_contig_8828	0	0	0	0	0	0.981174	2.67378	3.13925	3.26509	3565	589.185	AT2G25050	3906		0.912698	Actin-binding FH2 (Formin Homology) protein
8844	Annona_cheri_DN_ex_As_Dn_contig_8844	0	0	0	0	0	3.99302	10.7563	7.38146	9.52288	657	170.803	AT3G47630	1636	RBB	0.401589
8850	Annona_cheri_DN_ex_As_Dn_contig_8850	0	0	0	0	0	0.312423	0.528442	1.49939	0.467848	311	39.157	AT2G34680	5739		0.0541906	Outer arm dynein light chain 1 protein
8863	Annona_cheri_DN_ex_As_Dn_contig_8863	0	0	0	0	0	1.28978	0	0	0.965713	226	35.5503	AT2G07791	2472		0.0914239	transposable element gene
8869	Annona_cheri_DN_ex_As_Dn_contig_8869	0	0	0	0	0	13.2586	20.7524	22.7931	20.4472	491	69.8143	AT5G08010	1822		0.269484
8871	Annona_cheri_DN_ex_As_Dn_contig_8871	0	0	0	0	0	11.1211	14.108	15.45	19.7215	332	33.7469	AT2G15200	3933		0.0844139	transposable element gene
8878	Annona_cheri_DN_ex_As_Dn_contig_8878	0	0	0	0	0	36.4363	25.2549	0.962565	52.3936	872	39.157	AT1G36675	807		1.08055	glycine-rich protein
8880	Annona_cheri_DN_ex_As_Dn_contig_8880	0	0	0	0	0	4.71194	12.3671	10.761	8.15096	598	31.9436	AT1G20400	2835		0.210935	Protein of unknown function (DUF1204)
8882	Annona_cheri_DN_ex_As_Dn_contig_8882	0	0	0	0	0	31.3693	46.8574	62.9566	55.9736	477	203.264	AT3G44110	1781		0.267827	DNAJ homologue 3
8888	Annona_cheri_DN_ex_As_Dn_contig_8888	0	0	0	0	0	16.8817	12.9023	4.92115	11.7974	777	163.589	AT3G18630	1426	RBB	0.544881	uracil dna glycosylase
8897	Annona_cheri_DN_ex_As_Dn_contig_8897	0	0	0	0	0	1.71062	1.4467	3.61226	4.61094	284	42.7638	AT3G22620	868		0.327189	Bifunctional inhibitor/lipid-transfer protein/seed storage 2S albumin superfamily protein
8904	Annona_cheri_DN_ex_As_Dn_contig_8904	0	0	0	0	0	0.988103	1.94986	0.632284	4.43901	295	35.5503	AT1G04920	3469		0.0850389	sucrose phosphate synthase 3F
8916	Annona_cheri_DN_ex_As_Dn_contig_8916	0	0	0	0	0	15.7939	39.9902	37.0467	46.9786	2024	37.3537	AT5G34854	2614		0.774292	transposable element gene
8926	Annona_cheri_DN_ex_As_Dn_contig_8926	0	0	0	0	0	14.7133	31.4604	29.3109	31.8023	700	49.9773	AT2G02090	2617		0.267482	SNF2 domain-containing protein / helicase domain-containing protein
8931	Annona_cheri_DN_ex_As_Dn_contig_8931	0	0	0	0	0	7.74211	10.4762	14.8624	10.1445	251	127.522	AT1G48240	1253		0.200319	novel plant snare 12
8943	Annona_cheri_DN_ex_As_Dn_contig_8943	0	0	0	0.235097	0	1.22992	3.4672	0	3.99053	237	37.3537	AT3G11900	1645		0.144073	aromatic and neutral transporter 1
8944	Annona_cheri_DN_ex_As_Dn_contig_8944	0	0	0	0	0	4.20015	5.92023	6.98792	9.01518	347	51.7806	AT5G19950	1789		0.193963	Domain of unknown function (DUF1767)
8949	Annona_cheri_DN_ex_As_Dn_contig_8949	0	0	0	0	0	0.981449	0	0.314013	0.734852	297	35.5503	AT4G31540	2918		0.101782	exocyst subunit exo70 family protein G1
8954	Annona_cheri_DN_ex_As_Dn_contig_8954	0	0	0	0	0	1.93205	7.27379	3.64912	3.1732	1559	257.365	AT3G56930	2073	RBB	0.75205	DHHC-type zinc finger family protein
8955	Annona_cheri_DN_ex_As_Dn_contig_8955	0	0	0	0	0	17.4094	38.7983	15.1296	37.1679	413	86.0446	AT3G04820	2377		0.173748	Pseudouridine synthase family protein
8970	Annona_cheri_DN_ex_As_Dn_contig_8970	0	0	0	0	0	7.14437	10.2716	5.02883	4.45774	408	114.899	AT3G26700	2006		0.20339	Protein kinase superfamily protein
8985	Annona_cheri_DN_ex_As_Dn_contig_8985	0	0	0	0	0	18.7196	29.9667	44.0641	23.1934	436	71.6177	AT5G04910	750		0.581333
8990	Annona_cheri_DN_ex_As_Dn_contig_8990	0	0	0	0	0	2.27017	4.22383	0.871606	4.07946	214	39.157	AT1G43150	4081		0.0524381	transposable element gene
9003	Annona_cheri_DN_ex_As_Dn_contig_9003	0	0	0	0	0	17.9431	24.0506	22.5843	20.4056	574	194.247	AT3G21110	1710		0.335673	purin 7
9004	Annona_cheri_DN_ex_As_Dn_contig_9004	0	0	0	0	0	26.3477	63.5892	75.9689	46.7068	933	288.022	AT4G20460	1685		0.553709	NAD(P)-binding Rossmann-fold superfamily protein
9005	Annona_cheri_DN_ex_As_Dn_contig_9005	0	0	0	0	0	0	4.69559	1.9033	3.26634	245	33.7469	AT1G77680	3846		0.0637025	Ribonuclease II/R family protein
9011	Annona_cheri_DN_ex_As_Dn_contig_9011	0	0	0	0	0	10.7417	11.3555	10.3104	9.50507	398	188.837	AT1G05810	896		0.444196	RAB GTPase homolog A5E
9037	Annona_cheri_DN_ex_As_Dn_contig_9037	0	0	0	0	0	1.5493	4.86672	2.97418	6.04872	878	46.3705	AT5G09920	715		1.22797	RNA polymerase II, Rpb4, core protein
9040	Annona_cheri_DN_ex_As_Dn_contig_9040	0	0	0	0	0	0	2.57058	0.875242	2.35168	959	84.2413	AT4G16700	1588		0.603904	phosphatidylserine decarboxylase 1
9053	Annona_cheri_DN_ex_As_Dn_contig_9053	0	0	0	0	0	12.518	17.6445	16.5926	11.8275	326	73.4211	AT2G45630	1086	RBB	0.300184	D-isomer specific 2-hydroxyacid dehydrogenase family protein
9054	Annona_cheri_DN_ex_As_Dn_contig_9054	0	0	0	0	0	0.310923	1.05181	0.298438	0.582003	625	39.157	AT1G79620	3118		0.200449	Leucine-rich repeat protein kinase family protein
9066	Annona_cheri_DN_ex_As_Dn_contig_9066	0	0	0	0	0	14.8947	6.23948	1.20252	0	698	91.4547	AT1G04500	1616		0.431931	CCT motif family protein
9076	Annona_cheri_DN_ex_As_Dn_contig_9076	0	0	0	0	0	0.812234	1.54557	0.389809	1.21631	957	37.3537	AT3G56120	1690		0.566272	S-adenosyl-L-methionine-dependent methyltransferases superfamily protein
9085	Annona_cheri_DN_ex_As_Dn_contig_9085	0	0	0	0	0	14.0674	16.3239	23.865	19.841	297	37.3537	AT5G44960	1251		0.23741	F-box/RNI-like/FBD-like domains-containing protein
9110	Annona_cheri_DN_ex_As_Dn_contig_9110	0	0	0	0	0	9.94539	23.6017	20.4806	20.7149	1612	311.466	AT3G03570	2325	RBB	0.693333	Protein of unknown function (DUF3550/UPF0682)
9113	Annona_cheri_DN_ex_As_Dn_contig_9113	0	0	0	0	0	28.6939	38.827	60.5917	60.3043	491	396.224	AT1G72330	2042		0.240451	alanine aminotransferase 2
9118	Annona_cheri_DN_ex_As_Dn_contig_9118	0	0	0	0	0	20.8207	27.2647	33.5227	22.965	434	136.539	AT3G06190	1845		0.23523	BTB-POZ and MATH domain 2
9130	Annona_cheri_DN_ex_As_Dn_contig_9130	0	0	0	0	0	18.6543	27.9773	28.4681	19.8456	1448	273.595	AT3G19640	1700	RBB	0.851765	magnesium transporter 4
9132	Annona_cheri_DN_ex_As_Dn_contig_9132	0	0	0	0	0	4.91671	7.52425	6.74182	2.98014	415	269.988	AT3G03050	4206		0.0986686	cellulose synthase-like D3
9142	Annona_cheri_DN_ex_As_Dn_contig_9142	0	0	0	0	0	0.730552	4.71103	2.89252	7.11094	1064	37.3537	AT1G20640	3068		0.346806	Plant regulator RWP-RK family protein
9149	Annona_cheri_DN_ex_As_Dn_contig_9149	0	0	0	0	0	3.91539	8.80111	5.43945	17.4354	943	358.353	AT3G07670	1801		0.523598	Rubisco methyltransferase family protein
9152	Annona_cheri_DN_ex_As_Dn_contig_9152	0	0	0	0	0	10.687	23.7148	16.9396	15.3429	991	244.741	AT5G23390	2621	RBB	0.3781	Plant protein of unknown function (DUF639)
9163	Annona_cheri_DN_ex_As_Dn_contig_9163	0	0	0	0	0	4.51073	18.2492	16.7333	28.2056	797	632.465	AT3G24180	3626		0.219801	Beta-glucosidase, GBA2 type family protein
9167	Annona_cheri_DN_ex_As_Dn_contig_9167	0	0	0	0	0	14.3188	10.3797	31.6599	13.4014	380	37.3537	AT3G45020	687		0.55313	Ribosomal L18p/L5e family protein
9183	Annona_cheri_DN_ex_As_Dn_contig_9183	0	0	0	0	0	1.00862	3.12768	1.29082	1.00693	289	35.5503	AT3G11410	1639		0.176327	protein phosphatase 2CA
9187	Annona_cheri_DN_ex_As_Dn_contig_9187	0	0	0	0	0	0.387105	0.327381	1.48624	1.73905	251	35.5503	AT3G16500	1313		0.191165	phytochrome-associated protein 1
9203	Annona_cheri_DN_ex_As_Dn_contig_9203	0	0	0	0	0	4.1599	1.50776	0.285204	3.33717	327	35.5503	AT1G77310	2480		0.131855
9204	Annona_cheri_DN_ex_As_Dn_contig_9204	0	0	0	0	0	25.8524	56.4938	34.6401	54.0431	560	361.96	AT3G02510	1727		0.324262	Regulator of chromosome condensation (RCC1) family protein
9208	Annona_cheri_DN_ex_As_Dn_contig_9208	0	0	0	0	0	1.1431	0.644492	0.365733	0.570591	255	49.9773	AT3G26950	1780		0.143258
9210	Annona_cheri_DN_ex_As_Dn_contig_9210	0	0	0	0	0	6.20503	8.89022	12.4022	6.77765	1331	277.202	AT5G27450	1698	RBB	0.783863	mevalonate kinase
9215	Annona_cheri_DN_ex_As_Dn_contig_9215	0	0	0	0	0	18.2383	16.5165	15.0272	24.7738	602	118.505	AT1G72320	2746		0.219228	pumilio 23
9223	Annona_cheri_DN_ex_As_Dn_contig_9223	0	0	0	0	0	0.370617	0.261198	0.71147	0.0462494	1573	39.157	AT5G14260	2137		0.736079	Rubisco methyltransferase family protein
9232	Annona_cheri_DN_ex_As_Dn_contig_9232	0	0	0	0	0	42.0814	40.2184	111.98	15.3698	284	49.9773	AT3G23450	1761		0.161272
9236	Annona_cheri_DN_ex_As_Dn_contig_9236	0	0	0	0	0	6.67311	8.74442	1.47811	14.9344	1325	37.3537	AT5G26770	1461		0.906913
9244	Annona_cheri_DN_ex_As_Dn_contig_9244	0	0	0	0	0	3.71918	4.71805	6.24721	4.87323	209	31.9436	AT1G61050	1549		0.134926	alpha 1,4-glycosyltransferase family protein
9248	Annona_cheri_DN_ex_As_Dn_contig_9248	0	0	0	0	0	6.2889	10.9032	8.75273	9.18209	309	35.5503	AT1G63430	2847		0.108535	Leucine-rich repeat protein kinase family protein
9253	Annona_cheri_DN_ex_As_Dn_contig_9253	0	0	0	0	0	36.29	64.8472	53.0918	24.9806	332	84.2413	AT4G28100	1270	RBB	0.261417
9255	Annona_cheri_DN_ex_As_Dn_contig_9255	0	0	0	0	0	8.11878	19.9341	20.1606	24.0017	1855	205.067	AT5G18830	2954	RBB	0.627962	squamosa promoter binding protein-like 7
9256	Annona_cheri_DN_ex_As_Dn_contig_9256	0	0	0	0	0.111126	18.6137	32.3234	23.9408	31.5902	1566	208.674	AT5G55480	2661	RBB	0.588501	SHV3-like 1
9267	Annona_cheri_DN_ex_As_Dn_contig_9267	0	0	0	0	0	10.6236	14.8213	18.9054	10.8574	1253	253.758	AT4G38830	2011	RBB	0.623073	cysteine-rich RLK (RECEPTOR-like protein kinase) 26
9270	Annona_cheri_DN_ex_As_Dn_contig_9270	0	0	0	0	0	21.9349	34.2157	35.558	25.9128	598	233.921	AT3G12480	1364		0.438416	nuclear factor Y, subunit C11
9289	Annona_cheri_DN_ex_As_Dn_contig_9289	0	0	0	0	0	8.16155	18.8562	15.2738	27.482	2131	77.0278	AT5G36300	883	RBB	2.41336	Tetratricopeptide repeat (TPR)-like superfamily protein
9299	Annona_cheri_DN_ex_As_Dn_contig_9299	0	0	0	0	0	27.7019	7.69277	0.992147	30.4932	470	37.3537	AT2G05660	6579		0.0714394	transposable element gene
9316	Annona_cheri_DN_ex_As_Dn_contig_9316	0	0	0	0	0	0.689646	5.05479	0.514853	3.5572	1268	161.786	AT4G32910	2465		0.514402
9323	Annona_cheri_DN_ex_As_Dn_contig_9323	0	0	0	0	0	3.8318	4.39798	4.72877	2.25424	355	73.4211	AT2G02860	2138		0.166043	sucrose transporter 2
9329	Annona_cheri_DN_ex_As_Dn_contig_9329	0	0	0	0	0	3.19082	11.6407	6.00527	16.9111	1553	37.3537	AT5G44450	1344		1.15551	methyltransferases
9343	Annona_cheri_DN_ex_As_Dn_contig_9343	0	0	0	0	0	2.21545	5.8886	10.1262	3.31761	921	40.9604	AT3G63160	522	RBB	1.76437
9355	Annona_cheri_DN_ex_As_Dn_contig_9355	0	0	0	0	0	152.462	326.841	36.8849	0.467848	311	89.6514	AT5G25310	1574		0.197586	Exostosin family protein
9362	Annona_cheri_DN_ex_As_Dn_contig_9362	0	0	0	0	0	1.415	2.79228	0.452727	0.706314	206	91.4547	AT5G55130	1647		0.125076	co-factor for nitrate, reductase and xanthine dehydrogenase 5
9369	Annona_cheri_DN_ex_As_Dn_contig_9369	0	0	0	0	0	7.73709	20.6954	17.7888	21.0168	540	84.2413	AT1G70570	2240		0.241071	anthranilate phosphoribosyltransferase, putative
9388	Annona_cheri_DN_ex_As_Dn_contig_9388	0	0	0	0	0	61.132	85.2542	49.7397	63.3535	240	109.488	AT2G02560	4095		0.0586081	cullin-associated and neddylation dissociated
9396	Annona_cheri_DN_ex_As_Dn_contig_9396	0	0	0	0	0	0.249778	1.37307	0.719243	3.55336	778	80.6345	AT3G11040	2106		0.369421	Glycosyl hydrolase family 85
9401	Annona_cheri_DN_ex_As_Dn_contig_9401	0	0	0	0	0	20.2988	13.2758	0.259782	3.24236	359	31.9436	AT4G20325	1238		0.289984
9402	Annona_cheri_DN_ex_As_Dn_contig_9402	0	0	0	0	0	31.6649	17.9753	0.416348	2.59823	224	31.9436	AT3G30814	3604		0.0621532	transposable element gene
9404	Annona_cheri_DN_ex_As_Dn_contig_9404	0	0	0	0	0	2.33426	2.0975	2.94069	1.74776	666	35.5503	AT2G26540	1403		0.474697	uroporphyrinogen-III synthase family protein
9412	Annona_cheri_DN_ex_As_Dn_contig_9412	0	0	0	0	0	74.1077	133.506	131.425	161.531	413	44.5672	AT4G24530	1926		0.214434	O-fucosyltransferase family protein
9418	Annona_cheri_DN_ex_As_Dn_contig_9418	0	0	0	0	0	3.02286	5.29558	5.38846	11.3167	450	37.3537	AT1G58020	5639		0.0798014	transposable element gene
9425	Annona_cheri_DN_ex_As_Dn_contig_9425	0	0	0	0	0	15.0577	40.6112	43.2154	45.6583	1297	336.713	AT5G15400	3503		0.370254	U-box domain-containing protein
9431	Annona_cheri_DN_ex_As_Dn_contig_9431	0	0	0	0	0	14.3239	26.2468	13.2904	23.0585	407	196.05	AT5G13020	1850		0.22	Emsy N Terminus (ENT)/ plant Tudor-like domains-containing protein
9434	Annona_cheri_DN_ex_As_Dn_contig_9434	0	0	0	0	0	23.4076	53.0388	20.348	28.4388	220	134.736	AT1G60030	1966		0.111902	nucleobase-ascorbate transporter 7
9443	Annona_cheri_DN_ex_As_Dn_contig_9443	0	0	0	0	0	0	0.500443	0.227191	0.708895	821	53.584	AT3G08930	1954		0.420164	LMBR1-like membrane protein
9444	Annona_cheri_DN_ex_As_Dn_contig_9444	0	0	0	0.57919	0	23.0283	26.8215	23.6548	23.5947	481	100.472	AT2G43940	842		0.571259	S-adenosyl-L-methionine-dependent methyltransferases superfamily protein
9446	Annona_cheri_DN_ex_As_Dn_contig_9446	0	0	0	0	0	0.443669	0.750436	0.851706	0.664387	219	33.7469	AT2G31450	1403		0.156094	DNA glycosylase superfamily protein
9464	Annona_cheri_DN_ex_As_Dn_contig_9464	0	0	0	0	0	14.0902	16.8814	14.6514	12.528	331	33.7469	AT1G63350	2697		0.122729	Disease resistance protein (CC-NBS-LRR class) family
9468	Annona_cheri_DN_ex_As_Dn_contig_9468	0	0	0	0	0	6.27138	11.6974	8.5758	7.59023	1131	152.769	AT3G57170	2405	RBB	0.47027	N-acetylglucosaminyl transferase component family protein / Gpi1 family protein
9476	Annona_cheri_DN_ex_As_Dn_contig_9476	0	0	0	0	0	2.95715	3.39409	1.4192	3.00491	460	46.3705	AT3G48860	2107		0.21832
9482	Annona_cheri_DN_ex_As_Dn_contig_9482	0	0	0	0	0	5.43737	13.3956	7.18563	10.0895	1233	35.5503	AT1G53460	1136		1.08539
9491	Annona_cheri_DN_ex_As_Dn_contig_9491	0	0	0	0	4.90553	37.3864	42.7368	61.3202	41.0663	473	40.9604	AT2G33460	851		0.555817	ROP-interactive CRIB motif-containing protein 1
9492	Annona_cheri_DN_ex_As_Dn_contig_9492	0	0	0	0	0	0.381033	1.07415	0	0.760788	765	109.488	AT1G04010	2399		0.318883	phospholipid sterol acyl transferase 1
9498	Annona_cheri_DN_ex_As_Dn_contig_9498	0	0	0	0	0	92.894	166.534	222.785	136.685	751	35.5503	AT3G48530	1627		0.461586	SNF1-related protein kinase regulatory subunit gamma 1
9500	Annona_cheri_DN_ex_As_Dn_contig_9500	0	0	0	0	0	0.199514	1.43423	0.67026	1.49385	974	37.3537	ATCG01090	519		1.87669	NADPH dehydrogenases
9502	Annona_cheri_DN_ex_As_Dn_contig_9502	0	0	0	0	0.0467805	24.761	29.4231	9.55182	29.8042	1240	179.82	AT3G19000	1358	RBB	0.913108	2-oxoglutarate (2OG) and Fe(II)-dependent oxygenase superfamily protein
9508	Annona_cheri_DN_ex_As_Dn_contig_9508	0	0	0	0	0	7.98604	26.8833	21.4931	29.0767	1241	123.915	AT1G27752	2997		0.414081	Ubiquitin system component Cue protein
9519	Annona_cheri_DN_ex_As_Dn_contig_9519	0	0	0	0	0	5.2034	6.00851	2.01699	4.79508	971	57.1907	AT3G51550	3123		0.310919	Malectin/receptor-like protein kinase family protein
9521	Annona_cheri_DN_ex_As_Dn_contig_9521	0	0	0	0	0	5.45862	28.622	12.3127	40.0536	356	241.134	AT5G22620	1619	RBB	0.219889	phosphoglycerate/bisphosphoglycerate mutase family protein
9524	Annona_cheri_DN_ex_As_Dn_contig_9524	0	0	0	0	0.0325887	23.6358	34.1155	40.0816	30.8985	1780	760.505	AT1G54610	2084	RBB	0.854127	Protein kinase superfamily protein
9529	Annona_cheri_DN_ex_As_Dn_contig_9529	0	0	0	0	0	11.7774	13.7453	30.296	6.9664	825	48.1739	AT1G10660	1648		0.500607
9532	Annona_cheri_DN_ex_As_Dn_contig_9532	0	0	0	0	0	5.62361	7.13397	4.19828	4.91241	311	35.5503	AT1G80630	1961		0.158593	RNI-like superfamily protein
9539	Annona_cheri_DN_ex_As_Dn_contig_9539	0	0	0	0	0	19.0517	26.8538	41.4497	18.3065	306	268.185	AT5G64560	1607		0.190417	magnesium transporter 9
9551	Annona_cheri_DN_ex_As_Dn_contig_9551	0	0	0	0	0	38.1714	84.3249	89.2649	182.915	420	230.314	AT4G01850	1480		0.283784	S-adenosylmethionine synthetase 2
9552	Annona_cheri_DN_ex_As_Dn_contig_9552	0	0	0	0	0	16.9614	23.107	22.2473	29.307	1266	585.578	AT1G50380	2597	RBB	0.487486	Prolyl oligopeptidase family protein
9560	Annona_cheri_DN_ex_As_Dn_contig_9560	0	0	0	0.0989664	0	20.3646	33.8616	49.1985	27.136	563	78.8312	AT1G32940	2485		0.226559	Subtilase family protein
9561	Annona_cheri_DN_ex_As_Dn_contig_9561	0	0	0	0	0	27.9205	52.1844	72.8943	56.6533	348	105.882	AT4G10530	2244		0.15508	Subtilase family protein
9571	Annona_cheri_DN_ex_As_Dn_contig_9571	0	0	0	0	0	8.2001	21.7862	15.4446	28.0344	1256	477.376	AT2G20190	4791		0.262158	CLIP-associated protein
9582	Annona_cheri_DN_ex_As_Dn_contig_9582	0	0	0	0	0	0.30911	2.09135	0.692294	1.7744	943	37.3537	AT3G42052	7144		0.131999	transposable element gene
9587	Annona_cheri_DN_ex_As_Dn_contig_9587	0	0	0	0	0	0.87338	0.553974	0	2.77923	445	131.129	AT5G23720	3115		0.142857	dual specificity protein phosphatase family protein
9594	Annona_cheri_DN_ex_As_Dn_contig_9594	0	0	0	0	0	3.34326	4.59461	7.82196	6.72745	465	35.5503	AT1G53420	2862		0.162474	Leucine-rich repeat transmembrane protein kinase
9599	Annona_cheri_DN_ex_As_Dn_contig_9599	0	0	0	0	0	103.102	246.239	4.59184	2.22327	589	58.9941	AT5G06900	1524		0.386483	cytochrome P450, family 93, subfamily D, polypeptide 1
9603	Annona_cheri_DN_ex_As_Dn_contig_9603	0	0	0	0	0	0.65474	1.77192	1.13121	2.7453	742	39.157	AT1G56010	1393		0.532663	NAC domain containing protein 1
9611	Annona_cheri_DN_ex_As_Dn_contig_9611	0	0	0	0	0	47.5422	59.5489	53.0834	47.5316	701	125.719	AT1G34780	1456	RBB	0.481456	APR-like 4
9613	Annona_cheri_DN_ex_As_Dn_contig_9613	0	0	0	0	0	31.7268	98.9427	2.22052	1.73215	294	35.5503	AT1G14740	2498		0.117694	Protein of unknown function (DUF1423)
9625	Annona_cheri_DN_ex_As_Dn_contig_9625	0	0	0	0	0	0.513639	1.80997	0.82169	3.01257	1135	46.3705	AT3G61070	1827		0.621237	peroxin 11E
9626	Annona_cheri_DN_ex_As_Dn_contig_9626	0	0	0	0	0	2.03437	6.05917	0	6.45713	2197	40.9604	AT1G34050	1722	RBB	1.27584	Ankyrin repeat family protein
9628	Annona_cheri_DN_ex_As_Dn_contig_9628	0	0	0	0	0	11.595	17.2538	9.72065	17.5832	662	39.157	AT3G59780	2504		0.264377	Rhodanese/Cell cycle control phosphatase superfamily protein
9638	Annona_cheri_DN_ex_As_Dn_contig_9638	0	0	0	0	0	43.8803	168.563	5.88015	15.3608	682	62.6008	AT4G16730	1841		0.370451	terpene synthase 02
9643	Annona_cheri_DN_ex_As_Dn_contig_9643	0	0	0	0	0	8.89078	24.3833	16.7018	26.6751	1530	560.331	AT1G63770	3420		0.447368	Peptidase M1 family protein
9646	Annona_cheri_DN_ex_As_Dn_contig_9646	0	0	0	0	0	0.885989	5.24507	1.41735	4.86477	329	33.7469	AT3G21290	4025		0.0817391	dentin sialophosphoprotein-related
9649	Annona_cheri_DN_ex_As_Dn_contig_9649	0	0	0	0	0	7.97823	33.9776	0.136748	2.56013	682	58.9941	AT4G16730	1841		0.370451	terpene synthase 02
9665	Annona_cheri_DN_ex_As_Dn_contig_9665	0	0	0	0	0	3.52944	5.0919	9.16676	5.90708	468	102.275	AT2G45690	1532		0.305483	shrunken seed protein (SSE1)
9676	Annona_cheri_DN_ex_As_Dn_contig_9676	0	0	0	0	0	19.9862	13.002	8.26371	2.30223	316	118.505	AT4G25310	1247		0.253408	2-oxoglutarate (2OG) and Fe(II)-dependent oxygenase superfamily protein
9677	Annona_cheri_DN_ex_As_Dn_contig_9677	0	0	0	0	0	5.06601	8.89839	7.60558	6.71093	748	48.1739	AT2G26140	2734		0.273592	FTSH protease 4
9685	Annona_cheri_DN_ex_As_Dn_contig_9685	0	0	0	0	0	7.18743	6.75393	8.43189	9.36786	365	35.5503	AT2G22370	976		0.373975
9693	Annona_cheri_DN_ex_As_Dn_contig_9693	0	0	0	0.389637	0	38.3898	9.19415	870.987	12.4642	286	33.7469	AT4G33900	1140		0.250877	Galactose oxidase/kelch repeat superfamily protein
9696	Annona_cheri_DN_ex_As_Dn_contig_9696	0	0	0	0	0	5.34747	20.6223	17.7079	18.4178	1817	480.982	AT1G02520	3871		0.469388	P-glycoprotein 11
9697	Annona_cheri_DN_ex_As_Dn_contig_9697	0	0	0	0	0.0809036	8.26635	9.62693	33.2985	14.611	717	37.3537	AT5G44820	1213		0.591096	Nucleotide-diphospho-sugar transferase family protein
9708	Annona_cheri_DN_ex_As_Dn_contig_9708	0	0	0	0	0	4.84542	8.41138	11.9943	10.502	381	150.966	AT3G56160	1600	RBB	0.238125	Sodium Bile acid symporter family
9719	Annona_cheri_DN_ex_As_Dn_contig_9719	0	0	0	0	0.0161943	9.00566	26.8403	13.9815	24.0267	3582	477.376	AT3G12590	4306	RBB	0.831863
9722	Annona_cheri_DN_ex_As_Dn_contig_9722	0	0	0	0	0	5.54791	7.48178	4.74945	14.595	648	35.5503	AT3G59170	1422		0.455696	F-box/RNI-like superfamily protein
9727	Annona_cheri_DN_ex_As_Dn_contig_9727	0	0	0	0	0	7.50297	14.753	9.84231	14.2785	1554	233.921	AT5G20930	2600		0.597692	Protein kinase superfamily protein
9729	Annona_cheri_DN_ex_As_Dn_contig_9729	0	0	0	0	0	0.344551	0.874178	0.992147	0.25798	282	33.7469	AT4G37450	819		0.344322	arabinogalactan protein 18
9740	Annona_cheri_DN_ex_As_Dn_contig_9740	0	0	0	0	0	0.94609	11.9219	5.63022	18.0636	1027	35.5503	AT1G68920	2300		0.446522	basic helix-loop-helix (bHLH) DNA-binding superfamily protein
9741	Annona_cheri_DN_ex_As_Dn_contig_9741	0	0	0	1.02801	0	2.15122	4.24509	2.40898	3.75832	271	114.899	AT1G36050	1733		0.156376	Endoplasmic reticulum vesicle transporter protein
9748	Annona_cheri_DN_ex_As_Dn_contig_9748	0	0	0	0	0	0.0962015	0.406796	0.184677	1.51263	1010	40.9604	AT2G44870	1118		0.903399
9755	Annona_cheri_DN_ex_As_Dn_contig_9755	0	0	0	0	0	1.15671	3.42386	1.11026	2.16519	336	39.157	AT4G22390	1408		0.238636	F-box associated ubiquitination effector family protein
9761	Annona_cheri_DN_ex_As_Dn_contig_9761	0	0	0	0	0	0.586736	1.09167	1.57689	0.175726	828	35.5503	AT4G25100	1182		0.700508	Fe superoxide dismutase 1
9802	Annona_cheri_DN_ex_As_Dn_contig_9802	0	0	0	0	0	11.2112	8.95472	5.67941	13.9905	312	35.5503	AT5G16550	1172		0.266212
9811	Annona_cheri_DN_ex_As_Dn_contig_9811	0	0	0	0	0	3.97745	7.20814	3.70866	8.93426	855	215.887	AT5G54910	2331		0.366795	DEA(D/H)-box RNA helicase family protein
9827	Annona_cheri_DN_ex_As_Dn_contig_9827	0	0	0	0	0	45.393	74.8756	102.264	68.2561	259	264.578	AT4G02890	1499		0.172782	Ubiquitin family protein
9832	Annona_cheri_DN_ex_As_Dn_contig_9832	0	0	0	0	0	15.9217	29.3474	25.4707	22.9255	238	37.3537	AT1G67040	3101		0.0767494
9833	Annona_cheri_DN_ex_As_Dn_contig_9833	0	0	0	0	0	12.2475	16.5727	15.2824	21.0915	238	37.3537	AT1G67040	3101		0.0767494
9838	Annona_cheri_DN_ex_As_Dn_contig_9838	0	0	0	0	0.240697	2.15023	2.04579	0.386979	6.33924	723	40.9604	AT4G28800	1338		0.540359	basic helix-loop-helix (bHLH) DNA-binding superfamily protein
9841	Annona_cheri_DN_ex_As_Dn_contig_9841	0	0	0	0	0	0.318047	0.672445	0.305276	0.357203	611	40.9604	AT1G20130	1897		0.322088	GDSL-like Lipase/Acylhydrolase superfamily protein
9843	Annona_cheri_DN_ex_As_Dn_contig_9843	0	0	0	0	0.0769335	16.6235	38.4708	43.7861	44.9624	754	197.854	AT1G65430	2048		0.368164	IBR domain-containing protein
9844	Annona_cheri_DN_ex_As_Dn_contig_9844	0	0	0	0	0	8.46772	18.2067	15.6355	16.6563	1354	39.157	AT2G17800	1265		1.07036	Arabidopsis RAC-like 1
9863	Annona_cheri_DN_ex_As_Dn_contig_9863	0	0	0	0	0.0795718	0.799699	5.52327	1.53517	4.98974	729	40.9604	AT3G43850	813		0.896679
9866	Annona_cheri_DN_ex_As_Dn_contig_9866	0	0	0	0	0	0.697584	1.76987	0	2.79809	1950	75.2244	AT1G10340	1980	RBB	0.984848	Ankyrin repeat family protein
9875	Annona_cheri_DN_ex_As_Dn_contig_9875	0	0	0	0	0	0.261896	3.32235	1.00552	1.37265	742	96.8649	AT5G07270	1905		0.389501	XB3 ortholog 3 in Arabidopsis thaliana
9880	Annona_cheri_DN_ex_As_Dn_contig_9880	0	0	0	0	0	16.6884	20.3864	35.2402	14.9944	262	174.41	AT5G66210	2263		0.115776	calcium-dependent protein kinase 28
9888	Annona_cheri_DN_ex_As_Dn_contig_9888	0	0	0	0	0	15.909	26.3531	21.3278	21.9531	739	141.949	AT1G18490	1654	RBB	0.446796	Protein of unknown function (DUF1637)
9902	Annona_cheri_DN_ex_As_Dn_contig_9902	0	0	0	0	0	0	3.80276	1.68885	2.48844	497	39.157	AT2G14980	3447		0.144183	transposable element gene
9913	Annona_cheri_DN_ex_As_Dn_contig_9913	0	0	0	0	0	6.12552	12.1473	13.1783	12.0196	460	122.112	AT5G65780	3579		0.128528	branched-chain amino acid aminotransferase 5 / branched-chain amino acid transaminase 5 (BCAT5)
9914	Annona_cheri_DN_ex_As_Dn_contig_9914	0	0	0	0	0	1.56295	0.220302	0.250032	0	373	35.5503	AT1G25290	1228		0.303746	RHOMBOID-like protein 10
9925	Annona_cheri_DN_ex_As_Dn_contig_9925	0	0	0	0	0	13.6749	17.9563	19.3432	22.0946	270	35.5503	AT4G19510	4225		0.0639053	Disease resistance protein (TIR-NBS-LRR class)
9933	Annona_cheri_DN_ex_As_Dn_contig_9933	0	0	0	0	0	13.5734	28.6477	18.1863	37.1948	2441	803.785	AT4G24970	2240	RBB	1.08973	Histidine kinase-, DNA gyrase B-, and HSP90-like ATPase family protein
9938	Annona_cheri_DN_ex_As_Dn_contig_9938	0	0	0	0	0	0.306509	1.9997	1.09275	1.63926	2219	131.129	AT2G31020	2422		0.916185	OSBP(oxysterol binding protein)-related protein 1A
9942	Annona_cheri_DN_ex_As_Dn_contig_9942	0	0	0	0	0	0.749333	2.95737	1.55836	4.30144	778	39.157	AT1G52290	1835		0.423978	Protein kinase superfamily protein
9947	Annona_cheri_DN_ex_As_Dn_contig_9947	0	0	0	0	0	0.796422	4.71483	2.48443	1.93802	488	35.5503	AT4G12420	2437		0.200246	Cupredoxin superfamily protein
9950	Annona_cheri_DN_ex_As_Dn_contig_9950	0	0	0	0	0	6.03084	11.0508	10.9341	11.038	290	33.7469	AT3G15990	2257		0.128489	sulfate transporter 3;4
9952	Annona_cheri_DN_ex_As_Dn_contig_9952	0	0	0	0	0	10.1706	16.2842	16.444	26.1354	1968	403.438	AT1G79270	2531	RBB	0.777558	evolutionarily conserved C-terminal region 8
9954	Annona_cheri_DN_ex_As_Dn_contig_9954	0	0	0	0	0	4.2245	8.33637	5.85702	8.08338	207	118.505	AT3G45770	1401		0.147752	Polyketide synthase, enoylreductase family protein
9959	Annona_cheri_DN_ex_As_Dn_contig_9959	0	0	0	0	0	0.337373	0.570644	0.971478	2.27345	288	39.157	AT2G02360	1144		0.251748	phloem protein 2-B10
9976	Annona_cheri_DN_ex_As_Dn_contig_9976	0	0	0	0	0	43.5211	53.0699	86.9473	64.7933	384	107.685	AT4G37980	1501		0.255829	elicitor-activated gene 3-1
9982	Annona_cheri_DN_ex_As_Dn_contig_9982	0	0	0	0	0	20.0751	28.07	46.5025	30.0621	363	150.966	AT4G36360	3187		0.1139	beta-galactosidase 3
9983	Annona_cheri_DN_ex_As_Dn_contig_9983	0	0	0	0	0	17.6661	28.9755	40.3364	30.463	363	147.359	AT4G36360	3187		0.1139	beta-galactosidase 3
9985	Annona_cheri_DN_ex_As_Dn_contig_9985	0	0	0	0	0	2.9394	5.24801	5.48599	4.4017	595	37.3537	AT3G01750	2666		0.223181	Ankyrin repeat family protein
9992	Annona_cheri_DN_ex_As_Dn_contig_9992	0	0	0	0.0970698	0	8.97154	17.4653	27.9461	19.0114	574	35.5503	AT2G30880	2054		0.279455	Pleckstrin homology (PH) domain-containing protein
9998	Annona_cheri_DN_ex_As_Dn_contig_9998	0	0	0	0	0	0.305866	1.0347	0.489307	1.6031	953	39.157	AT1G64210	1764		0.540249	Leucine-rich repeat protein kinase family protein
10028	Annona_cheri_DN_ex_As_Dn_contig_10028	0	0	0	0	0	5.62423	12.4653	13.0306	15.6827	501	39.157	AT1G67050	1162		0.431153
10030	Annona_cheri_DN_ex_As_Dn_contig_10030	0	0	0	0	0	7.93943	4.79608	10.1608	2.83075	257	84.2413	AT2G25610	868		0.296083	ATPase, F0/V0 complex, subunit C protein
10031	Annona_cheri_DN_ex_As_Dn_contig_10031	0	0	0	0	0	0.659481	2.04502	1.477	0.164594	442	37.3537	AT3G23560	1772		0.249436	MATE efflux family protein
10036	Annona_cheri_DN_ex_As_Dn_contig_10036	0	0	0	0	0	0.168862	0.171372	0.162082	0.0252869	2877	223.101	AT5G10790	1847	RBB	1.55766	ubiquitin-specific protease 22
10039	Annona_cheri_DN_ex_As_Dn_contig_10039	0	0	0	0	0	5.60558	7.76954	7.92128	8.86062	624	100.472	AT3G28760	1506	RBB	0.414343
10044	Annona_cheri_DN_ex_As_Dn_contig_10044	0	0	0	0	0	4.85392	7.27384	5.63985	7.01362	1141	58.9941	AT3G21820	1677		0.680382	histone-lysine N-methyltransferase ATXR2
10061	Annona_cheri_DN_ex_As_Dn_contig_10061	0	0	0	0	0	23.2892	36.0035	22.8347	11.2501	388	35.5503	AT3G11850	2360		0.164407	Protein of unknown function, DUF593
10063	Annona_cheri_DN_ex_As_Dn_contig_10063	0	0	0	0	0	1.29189	1.43759	1.50107	1.57821	1429	113.095	AT3G07420	2219	RBB	0.643984	asparaginyl-tRNA synthetase 2
10064	Annona_cheri_DN_ex_As_Dn_contig_10064	0	0	0	0	0	6.55035	9.84842	15.369	18.8007	267	37.3537	AT3G55060	3060		0.0872549
10090	Annona_cheri_DN_ex_As_Dn_contig_10090	0	0	0	0	0	5.07216	3.01613	8.06342	0.652736	1226	399.831	AT3G57670	1510		0.811921	C2H2-type zinc finger family protein
10095	Annona_cheri_DN_ex_As_Dn_contig_10095	0	0	0	0	0	0	0.486229	0.220738	0.602666	845	37.3537	AT3G55060	3060		0.276144
10101	Annona_cheri_DN_ex_As_Dn_contig_10101	0	0	0	0	0	0.283275	1.31764	0.679751	3.71175	686	49.9773	AT5G08305	1632		0.420343	Pentatricopeptide repeat (PPR) superfamily protein
10104	Annona_cheri_DN_ex_As_Dn_contig_10104	0	0	0	0	0	10.4688	17.4306	17.2707	16.6567	297	206.87	AT3G20020	1812	RBB	0.163907	protein arginine methyltransferase 6
10107	Annona_cheri_DN_ex_As_Dn_contig_10107	0	0	0	0	0	11.9728	6.49074	1.47333	40.1104	633	51.7806	AT2G02850	708	RBB	0.894068	plantacyanin
10111	Annona_cheri_DN_ex_As_Dn_contig_10111	0	0	0	0	0	6.34226	10.9421	9.13138	14.816	1532	399.831	AT4G32770	1726	RBB	0.887601	tocopherol cyclase, chloroplast / vitamin E deficient 1 (VTE1) / sucrose export defective 1 (SXD1)
10116	Annona_cheri_DN_ex_As_Dn_contig_10116	0	0	0	0	0	3.22823	8.24404	6.07569	10.332	1535	581.971	AT3G20720	3916	RBB	0.391982
10122	Annona_cheri_DN_ex_As_Dn_contig_10122	0	0	0	0	0.0447592	23.916	20.2262	11.5138	10.8901	1296	39.157	AT1G64510	864		1.5	Translation elongation factor EF1B/ribosomal protein S6 family protein
10123	Annona_cheri_DN_ex_As_Dn_contig_10123	0	0	0	0	0	4.1038	7.96208	6.25607	11.2063	805	136.539	AT5G13270	2259	RBB	0.356352	Pentatricopeptide repeat (PPR) superfamily protein
10135	Annona_cheri_DN_ex_As_Dn_contig_10135	0	0	0	0	0	10.7608	16.5951	3.9492	14.4553	614	122.112	AT5G19980	1366		0.449488	golgi nucleotide sugar transporter 4
10139	Annona_cheri_DN_ex_As_Dn_contig_10139	0	0	0	0	0	3.27517	12.6183	7.6845	3.26968	267	86.0446	AT3G02980	744		0.358871	MEIOTIC CONTROL OF CROSSOVERS1
10151	Annona_cheri_DN_ex_As_Dn_contig_10151	0	0	0	0	0	1.39111	4.88693	3.38947	10.4959	908	37.3537	AT3G05340	2704		0.335799	Tetratricopeptide repeat (TPR)-like superfamily protein
10163	Annona_cheri_DN_ex_As_Dn_contig_10163	0	0	0	0.185727	2.32031	50.8489	78.6119	339.784	29.5852	300	58.9941	AT1G62380	1318		0.227618	ACC oxidase 2
10164	Annona_cheri_DN_ex_As_Dn_contig_10164	0	0	0	0	0	31.1481	62.9074	132.084	24.3662	209	109.488	AT5G49780	2732		0.0765007	Leucine-rich repeat protein kinase family protein
10165	Annona_cheri_DN_ex_As_Dn_contig_10165	0	0	0	0	0	7.66732	20.1239	18.1448	26.9226	735	214.084	AT1G80930	3256		0.225737	MIF4G domain-containing protein / MA3 domain-containing protein
10177	Annona_cheri_DN_ex_As_Dn_contig_10177	0	0	0	0	0	0.154719	7.19666	7.87083	11.7003	628	82.4379	AT5G14880	2346		0.26769	Potassium transporter family protein
10191	Annona_cheri_DN_ex_As_Dn_contig_10191	0	0	0	0	0	3.8523	8.32587	14.3796	27.2413	227	33.7469	AT2G33700	2128		0.106673	Protein phosphatase 2C family protein
10201	Annona_cheri_DN_ex_As_Dn_contig_10201	0	0	0	0	0	9.29794	19.6586	15.1718	20.5372	209	35.5503	AT2G15880	2184		0.095696	Leucine-rich repeat (LRR) family protein
10208	Annona_cheri_DN_ex_As_Dn_contig_10208	0	0	0	0	0	7.59868	18.2255	16.0219	18.0943	780	40.9604	AT1G73860	3460		0.225434	P-loop containing nucleoside triphosphate hydrolases superfamily protein
10213	Annona_cheri_DN_ex_As_Dn_contig_10213	0	0	0	0	0	1.25778	2.65931	2.11273	1.41263	309	35.5503	AT5G33285	1239		0.249395	transposable element gene
10222	Annona_cheri_DN_ex_As_Dn_contig_10222	0	0	0	0	0	4.2245	7.9394	10.813	11.2464	207	39.157	AT3G29610	420		0.492857	transposable element gene
10234	Annona_cheri_DN_ex_As_Dn_contig_10234	0	0	0	0	1.74158	61.9333	40.2324	17.877	41.8357	433	154.573	AT2G26580	831	RBB	0.521059	plant-specific transcription factor YABBY family protein
10240	Annona_cheri_DN_ex_As_Dn_contig_10240	0	0	0	0	0	7.83576	7.19485	2.79356	10.8958	434	37.3537	AT5G49430	5034		0.0862137	WD40/YVTN repeat-like-containing domain;Bromodomain
10265	Annona_cheri_DN_ex_As_Dn_contig_10265	0	0	0	0.231195	0	16.9331	26.5953	25.3471	26.1117	482	156.376	AT1G77230	2561		0.188208	Tetratricopeptide repeat (TPR)-like superfamily protein
10269	Annona_cheri_DN_ex_As_Dn_contig_10269	0	0	0	0	0	2.41438	4.24084	5.40735	2.96657	3139	71.6177	AT2G03890	2893		1.08503	phosphoinositide 4-kinase gamma 7
10288	Annona_cheri_DN_ex_As_Dn_contig_10288	0	0	0	0	0	37.6075	47.8708	60.2444	27.7739	757	233.921	AT5G19680	1416	RBB	0.534605	Leucine-rich repeat (LRR) family protein
10289	Annona_cheri_DN_ex_As_Dn_contig_10289	0	0	0	0	0	1.60964	3.34136	6.32046	4.93037	664	39.157	AT1G18265	1042		0.637236	Protein of unknown function, DUF593
10304	Annona_cheri_DN_ex_As_Dn_contig_10304	0	0	0	0.119056	0	19.5157	32.3072	33.8772	44.4586	468	84.2413	AT5G41950	1963		0.238411	Tetratricopeptide repeat (TPR)-like superfamily protein
10305	Annona_cheri_DN_ex_As_Dn_contig_10305	0	0	0	0	0	8.16736	4.52546	4.59551	0	345	51.7806	AT5G53810	1536		0.224609	O-methyltransferase family protein
10307	Annona_cheri_DN_ex_As_Dn_contig_10307	0	0	0	0	0.0867245	0.036316	0.829252	0.418293	1.80822	5351	44.5672	AT1G65270	1369		3.90869
10308	Annona_cheri_DN_ex_As_Dn_contig_10308	0	0	0	0	0	15.9875	27.2322	28.1515	23.3088	1726	149.163	AT2G02160	2521	RBB	0.684649	CCCH-type zinc finger family protein
10316	Annona_cheri_DN_ex_As_Dn_contig_10316	0	0	0	0	0	2.35263	3.38241	3.16142	1.23306	413	113.095	AT2G36780	1665		0.248048	UDP-Glycosyltransferase superfamily protein
10317	Annona_cheri_DN_ex_As_Dn_contig_10317	0	0	0	0	0	3.49689	6.12599	3.83596	3.17932	389	118.505	AT2G36780	1665	RBB	0.233634	UDP-Glycosyltransferase superfamily protein
10318	Annona_cheri_DN_ex_As_Dn_contig_10318	0	0	0	0	0	2.62867	2.55246	3.92485	5.83169	998	37.3537	AT2G40210	1116		0.894265	AGAMOUS-like 48
10323	Annona_cheri_DN_ex_As_Dn_contig_10323	0	0	0	0	0	2.18618	2.05432	1.63208	7.09316	400	39.157	AT5G44080	1222		0.327332	Basic-leucine zipper (bZIP) transcription factor family protein
10341	Annona_cheri_DN_ex_As_Dn_contig_10341	0	0	0	0	0	0.531917	1.04965	0	0.929293	548	35.5503	AT4G38060	968		0.566116
10342	Annona_cheri_DN_ex_As_Dn_contig_10342	0	0	0	0	0	5.63747	14.0227	10.1856	18.1255	293	39.157	AT3G33118	2192		0.133668	transposable element gene
10348	Annona_cheri_DN_ex_As_Dn_contig_10348	0	0	0	0	0	24.1949	27.6074	22.1174	17.2531	253	33.7469	AT2G34260	1281		0.197502	transducin family protein / WD-40 repeat family protein
10349	Annona_cheri_DN_ex_As_Dn_contig_10349	0	0	0	0	0	11.7252	16.5732	14.009	19.6457	1185	248.348	AT1G16870	1769	RBB	0.66987	mitochondrial 28S ribosomal protein S29-related
10354	Annona_cheri_DN_ex_As_Dn_contig_10354	0	0	0	0	0	3.71325	10.0317	8.01933	11.5845	942	48.1739	AT4G19830	957	RBB	0.984326	FKBP-like peptidyl-prolyl cis-trans isomerase family protein
10356	Annona_cheri_DN_ex_As_Dn_contig_10356	0	0	0	0	0	8.83304	12.9917	10.6901	13.5149	253	93.2581	AT2G26200	1896		0.133439	S-adenosyl-L-methionine-dependent methyltransferases superfamily protein
10367	Annona_cheri_DN_ex_As_Dn_contig_10367	0	0	0	0	0	3.91417	4.86805	3.97799	4.48225	422	35.5503	AT3G63210	1450		0.291034	Protein of unknown function (DUF581)
10369	Annona_cheri_DN_ex_As_Dn_contig_10369	0	0	0	0	0	11.9369	14.8714	1.84799	5.95842	757	212.28	AT2G18196	880	RBB	0.860227	Heavy metal transport/detoxification superfamily protein
10378	Annona_cheri_DN_ex_As_Dn_contig_10378	0	0	0	0	0	33.4831	32.4192	14.1169	25.0702	621	95.0615	AT5G05830	1019		0.609421	RING/FYVE/PHD zinc finger superfamily protein
10384	Annona_cheri_DN_ex_As_Dn_contig_10384	0	0	0	0	0	5.31917	3.59881	5.78632	5.84127	274	268.185	AT2G36880	1709		0.160328	methionine adenosyltransferase 3
10386	Annona_cheri_DN_ex_As_Dn_contig_10386	0	0	0	0	0	21.1993	83.4178	18.3698	115.519	330	68.0109	AT3G48460	1310		0.251908	GDSL-like Lipase/Acylhydrolase superfamily protein
10387	Annona_cheri_DN_ex_As_Dn_contig_10387	0	0	0	0	0	0.883304	26.8929	1.69567	27.557	330	68.0109	AT3G48460	1310		0.251908	GDSL-like Lipase/Acylhydrolase superfamily protein
10389	Annona_cheri_DN_ex_As_Dn_contig_10389	0	0	0	0	0	0.281906	2.14571	1.35293	1.47752	1034	39.157	AT3G23570	1077	RBB	0.960074	alpha/beta-Hydrolases superfamily protein
10391	Annona_cheri_DN_ex_As_Dn_contig_10391	0	0	0	0.211856	0	2.21666	4.68666	2.12765	2.21294	263	33.7469	AT3G28220	1360		0.193382	TRAF-like family protein
10394	Annona_cheri_DN_ex_As_Dn_contig_10394	0	0	0	0	0	23.3462	22.5975	0.12953	0.303127	720	374.584	AT4G36810	1492	RBB	0.482574	geranylgeranyl pyrophosphate synthase 1
10395	Annona_cheri_DN_ex_As_Dn_contig_10395	0	0	0	0	0	1.02385	6.1478	3.14476	6.5161	949	40.9604	AT3G18970	2024		0.468874	mitochondrial editing factor 20
10396	Annona_cheri_DN_ex_As_Dn_contig_10396	0	0	0	0	0	2.06332	8.249	3.06072	4.77512	518	37.3537	AT3G14890	2299		0.225315	phosphoesterase
10400	Annona_cheri_DN_ex_As_Dn_contig_10400	0	0	0	0	0	8.85605	20.3292	17.4866	17.9981	384	37.3537	AT1G18410	3423		0.112182	P-loop containing nucleoside triphosphate hydrolases superfamily protein
10401	Annona_cheri_DN_ex_As_Dn_contig_10401	0	0	0	0	0	0.314784	2.48471	0.805718	1.80697	926	62.6008	AT4G01560	1317		0.703113	Ribosomal RNA processing Brix domain protein
10416	Annona_cheri_DN_ex_As_Dn_contig_10416	0	0	0	0	0	48.7672	83.5841	90.4142	75.2494	524	40.9604	AT3G13080	5079		0.10317	multidrug resistance-associated protein 3
10417	Annona_cheri_DN_ex_As_Dn_contig_10417	0	0	0	0	0	2.70708	5.10718	3.67771	10.7582	2333	268.185	AT3G03560	1809	RBB	1.28966
10422	Annona_cheri_DN_ex_As_Dn_contig_10422	0	0	0	0	0.0476255	12.8434	23.4779	42.1133	33.4485	1218	832.639	AT1G26190	2435	RBB	0.500205	Phosphoribulokinase / Uridine kinase family
10436	Annona_cheri_DN_ex_As_Dn_contig_10436	0	0	0	0.182682	0	35.6797	4.84954	1.52888	0	305	35.5503	AT2G20620	861		0.354239	Protein of unknown function (DUF626)
10439	Annona_cheri_DN_ex_As_Dn_contig_10439	0	0	0	0	0	3.1259	6.82937	5.5007	4.87603	746	48.1739	AT1G50910	1927		0.38713
10447	Annona_cheri_DN_ex_As_Dn_contig_10447	0	0	0	0	0.0568148	0.38066	5.79475	3.83643	3.70521	1021	35.5503	AT2G21410	2860		0.356993	vacuolar proton ATPase A2
10448	Annona_cheri_DN_ex_As_Dn_contig_10448	0	0	0	0.947586	0	0	0.558998	0.951652	0.24745	294	35.5503	AT5G52000	1326		0.221719	importin alpha isoform 8
10455	Annona_cheri_DN_ex_As_Dn_contig_10455	0	0	0	0	0	10.4071	17.9144	21.1276	22.2044	1055	44.5672	AT3G05050	2422		0.43559	Protein kinase superfamily protein
10457	Annona_cheri_DN_ex_As_Dn_contig_10457	0	0	0	0	0.039488	37.4367	55.3226	67.8037	60.419	1469	42.7638	AT4G03260	2843		0.516708	Outer arm dynein light chain 1 protein
10458	Annona_cheri_DN_ex_As_Dn_contig_10458	0	0	0	0	0	0.527107	4.90362	2.52971	3.94668	553	104.078	AT5G04810	3044		0.181669	pentatricopeptide (PPR) repeat-containing protein
10459	Annona_cheri_DN_ex_As_Dn_contig_10459	0	0	0	0	0	8.95547	15.2045	0.387783	10.7386	1443	46.3705	AT1G06840	3240		0.44537	Leucine-rich repeat protein kinase family protein
10462	Annona_cheri_DN_ex_As_Dn_contig_10462	0	0	0	0	0	6.66808	14.5011	17.9819	21.8727	306	55.3874	AT1G73470	1324		0.231118
10464	Annona_cheri_DN_ex_As_Dn_contig_10464	0	0	0	0	0	0.267668	0.792299	0.513839	0.300621	726	105.882	AT3G48425	1438		0.504868	DNAse I-like superfamily protein
10479	Annona_cheri_DN_ex_As_Dn_contig_10479	0	0	0	0	0	1.84822	2.67955	2.02743	2.1746	368	33.7469	AT2G25169	375		0.981333
10504	Annona_cheri_DN_ex_As_Dn_contig_10504	0	0	0	0	0	11.2579	22.5042	13.4459	23.7552	1519	286.219	AT5G37020	2844		0.534107	auxin response factor 8
10513	Annona_cheri_DN_ex_As_Dn_contig_10513	0	0	0	0	0	1.80769	9.93717	4.77154	30.4536	215	131.129	AT5G01410	1297		0.165767	Aldolase-type TIM barrel family protein
10518	Annona_cheri_DN_ex_As_Dn_contig_10518	0	0	0	0	0	20.99	82.4591	70.84	66.9202	287	49.9773	AT2G35330	2674		0.10733	RING/U-box superfamily protein
10527	Annona_cheri_DN_ex_As_Dn_contig_10527	0	0	0	0	0	10.1514	2.86174	0	3.61942	201	96.8649	AT4G02320	1557		0.129094	Plant invertase/pectin methylesterase inhibitor superfamily
10528	Annona_cheri_DN_ex_As_Dn_contig_10528	0	0	0	0	0	3.70853	4.70455	2.13577	6.38648	262	42.7638	AT1G18680	786		0.333333	HNH endonuclease domain-containing protein
10530	Annona_cheri_DN_ex_As_Dn_contig_10530	0	0	0	0	0	11.3214	19.8766	12.7238	14.5393	1356	545.904	AT5G49555	1887	RBB	0.718601	FAD/NAD(P)-binding oxidoreductase family protein
10538	Annona_cheri_DN_ex_As_Dn_contig_10538	0	0	0	0	0	0	2.25904	0	2.00001	582	35.5503	AT1G28340	2178		0.267218	receptor like protein 4
10541	Annona_cheri_DN_ex_As_Dn_contig_10541	0	0	0	0	0	14.0257	25.6145	12.2918	20.2423	478	275.398	AT1G48310	2297		0.208098	chromatin remodeling factor18
10560	Annona_cheri_DN_ex_As_Dn_contig_10560	0	0	0	0	0	0	0.479141	4.07851	0.2121	343	37.3537	AT3G62270	2771		0.123782	HCO3- transporter family
10563	Annona_cheri_DN_ex_As_Dn_contig_10563	0	0	0	0	0	13.7821	5.14794	33.5125	0.429967	846	48.1739	AT5G17750	1179		0.717557	P-loop containing nucleoside triphosphate hydrolases superfamily protein
10568	Annona_cheri_DN_ex_As_Dn_contig_10568	0	0	0	0	0	6.49068	10.1468	7.92915	14.5795	494	35.5503	AT3G48185	533		0.926829
10572	Annona_cheri_DN_ex_As_Dn_contig_10572	0	0	0	0	0	3.26905	7.21891	6.62421	8.70285	535	35.5503	AT3G33139	2033		0.263158	transposable element gene
10574	Annona_cheri_DN_ex_As_Dn_contig_10574	0	0	0	0	0	10.4961	24.8547	42.6011	23.0713	1296	435.898	AT5G07830	1954	RBB	0.663255	glucuronidase 2
10578	Annona_cheri_DN_ex_As_Dn_contig_10578	0	0	0	0	0	1.47441	5.73588	2.97193	3.97422	659	35.5503	AT3G18362	933		0.706324	other RNA
10593	Annona_cheri_DN_ex_As_Dn_contig_10593	0	0	0	0	0	2.45362	2.69759	1.88408	9.36937	396	40.9604	AT5G63020	2856		0.138655	Disease resistance protein (CC-NBS-LRR class) family
10596	Annona_cheri_DN_ex_As_Dn_contig_10596	0	0	0	0	0	6.53566	4.79034	2.30018	3.58858	446	93.2581	AT2G20790	2207		0.202084	clathrin adaptor complexes medium subunit family protein
10599	Annona_cheri_DN_ex_As_Dn_contig_10599	0	0	0	0	0	1.20451	5.09335	13.1029	6.01243	242	107.685	AT4G35650	1389		0.174226	isocitrate dehydrogenase III
10604	Annona_cheri_DN_ex_As_Dn_contig_10604	0	0	0	0	0	54.7784	80.4958	62.809	51.9646	392	136.539	AT5G37370	1614		0.242875	PRP38 family protein
10610	Annona_cheri_DN_ex_As_Dn_contig_10610	0	0	0	0	0	9.10908	9.8047	7.41856	5.68362	704	68.0109	AT5G07950	1247	RBB	0.564555
10611	Annona_cheri_DN_ex_As_Dn_contig_10611	0	0	0	0	0	0.398211	2.69419	0	2.38526	244	37.3537	AT1G19990	893		0.273236
10622	Annona_cheri_DN_ex_As_Dn_contig_10622	0	0	0	0	0	10.1708	12.9939	12.4626	16.3648	449	46.3705	AT3G42310	246		1.8252
10631	Annona_cheri_DN_ex_As_Dn_contig_10631	0	0	0	0	0	109.981	51.2268	98.0242	1.70267	470	37.3537	AT1G30360	2600		0.180769	Early-responsive to dehydration stress protein (ERD4)
10641	Annona_cheri_DN_ex_As_Dn_contig_10641	0	0	0	0	0	8.59009	19.8571	11.5432	19.4382	509	239.331	AT3G23490	971	RBB	0.524202	cyanase
10646	Annona_cheri_DN_ex_As_Dn_contig_10646	0	0	0	0	0	5.57051	12.4656	12.7756	15.9822	1971	214.084	AT1G79270	2531		0.778744	evolutionarily conserved C-terminal region 8
10647	Annona_cheri_DN_ex_As_Dn_contig_10647	0	0	0	0	0	20.3416	19.7654	27.6254	21.2256	449	51.7806	AT3G58630	1392		0.322557	sequence-specific DNA binding transcription factors
10651	Annona_cheri_DN_ex_As_Dn_contig_10651	0	0	0	0	0	3.82104	7.04008	1.57183	6.13065	712	37.3537	AT4G07664	4362		0.163228	transposable element gene
10657	Annona_cheri_DN_ex_As_Dn_contig_10657	0	0	0	0	0	0.747411	2.21234	0.358699	0.559618	260	185.23	AT5G18170	1593		0.163214	glutamate dehydrogenase 1
10665	Annona_cheri_DN_ex_As_Dn_contig_10665	0	0	0	0	0	0.596095	0	0.457727	0	815	190.64	AT5G28850	2413		0.337754	Calcium-binding EF-hand family protein
10668	Annona_cheri_DN_ex_As_Dn_contig_10668	0	0	0	0	0	0.640076	4.43884	2.21174	2.68381	759	42.7638	AT2G46830	2268		0.334656	circadian clock associated 1
10676	Annona_cheri_DN_ex_As_Dn_contig_10676	0	0	0	0	0	0.630932	1.46737	0.605596	1.41722	616	37.3537	AT4G09650	966		0.637681	ATP synthase delta-subunit gene
10677	Annona_cheri_DN_ex_As_Dn_contig_10677	0	0	0	0	0	2.04248	7.40295	3.64085	19.6623	333	40.9604	AT4G04870	1395		0.23871	cardiolipin synthase
10680	Annona_cheri_DN_ex_As_Dn_contig_10680	0	0	0	0	0	17.8661	26.1256	17.3176	18.0558	1104	691.977	AT5G01460	2108		0.523719	LMBR1-like membrane protein
10693	Annona_cheri_DN_ex_As_Dn_contig_10693	0	0	0	0	0	5.16827	9.7749	5.05093	37.4306	1034	205.067	AT3G52870	1699	RBB	0.608593	IQ calmodulin-binding motif family protein
10699	Annona_cheri_DN_ex_As_Dn_contig_10699	0	0	0	0	0	14.818	29.8973	31.1889	37.4847	918	68.0109	AT5G39590	1942		0.472709	TLD-domain containing nucleolar protein
10702	Annona_cheri_DN_ex_As_Dn_contig_10702	0	0	0	0	0	25.119	63.6139	66.6345	60.8664	704	42.7638	AT3G54730	1164		0.604811
10710	Annona_cheri_DN_ex_As_Dn_contig_10710	0	0	0	0	0	2.63395	2.28945	1.75568	0	1328	232.118	AT1G03010	2099		0.632682	Phototropic-responsive NPH3 family protein
10713	Annona_cheri_DN_ex_As_Dn_contig_10713	0	0	0	0	0	1.8041	1.96168	0.494758	0.385944	377	37.3537	AT2G13990	4834		0.0779892	transposable element gene
10716	Annona_cheri_DN_ex_As_Dn_contig_10716	0	0	0	0	0	5.84442	22.0363	43.8261	11.3046	798	64.4042	AT1G79620	3118		0.255933	Leucine-rich repeat protein kinase family protein
10737	Annona_cheri_DN_ex_As_Dn_contig_10737	0	0	0	0	0	13.1206	11.6961	11.913	18.0548	274	39.157	AT1G17260	2844		0.0963432	autoinhibited H(+)-ATPase isoform 10
10743	Annona_cheri_DN_ex_As_Dn_contig_10743	0	0	0	0	0	0.304588	2.83354	0	0.228058	319	37.3537	AT1G42180	509	RBB	0.626719	transposable element gene
10784	Annona_cheri_DN_ex_As_Dn_contig_10784	0	0	0	0	0	10.6383	27.5909	10.4381	23.1881	411	35.5503	AT3G22000	822		0.5	Domain of unknown function (DUF26)
10790	Annona_cheri_DN_ex_As_Dn_contig_10790	0	0	0	0	0	1.0619	5.29857	1.01926	3.18034	915	42.7638	AT4G30430	1124		0.814057	tetraspanin9
10791	Annona_cheri_DN_ex_As_Dn_contig_10791	0	0	0	0	0	11.0317	36.2421	0.814514	5.083	229	86.0446	AT5G65940	1443		0.158697	beta-hydroxyisobutyryl-CoA hydrolase 1
10793	Annona_cheri_DN_ex_As_Dn_contig_10793	0	0	0	0	0	45.2453	28.6297	173.089	6.45858	1194	147.359	AT3G18950	1944		0.614198	Transducin/WD40 repeat-like superfamily protein
10805	Annona_cheri_DN_ex_As_Dn_contig_10805	0	0	0	0	0	14.1044	8.74742	1.80507	5.86697	310	39.157	AT5G17510	1707		0.181605
10806	Annona_cheri_DN_ex_As_Dn_contig_10806	0	0	0	0	0	15.0831	17.5025	12.794	11.556	277	33.7469	AT5G24660	556		0.498201	response to low sulfur 2
10808	Annona_cheri_DN_ex_As_Dn_contig_10808	0	0	0	0	0	4.25716	8.47142	1.20183	2.62501	388	33.7469	AT1G21300	558		0.695341	transposable element gene
10813	Annona_cheri_DN_ex_As_Dn_contig_10813	0	0	0	0	0	34.9181	22.8543	4.66309	47.9698	320	37.3537	AT1G20900	1517		0.210943	Predicted AT-hook DNA-binding family protein
10823	Annona_cheri_DN_ex_As_Dn_contig_10823	0	0	0	0	0	5.90496	11.0093	5.47463	11.1537	1448	367.37	AT1G71240	2676		0.541106	Plant protein of unknown function (DUF639)
10824	Annona_cheri_DN_ex_As_Dn_contig_10824	0	0	0	0	0	2.29973	0.486229	0.183948	0.286984	507	206.87	AT1G71240	2676		0.189462	Plant protein of unknown function (DUF639)
10831	Annona_cheri_DN_ex_As_Dn_contig_10831	0	0	0	0	0	25.2891	29.9705	26.8288	23.2951	584	288.022	AT3G22110	1039		0.562079	20S proteasome alpha subunit C1
10832	Annona_cheri_DN_ex_As_Dn_contig_10832	0	0	0	0	0	80.4823	75.9189	72.2986	64.6384	565	298.842	AT3G22110	1039	RBB	0.543792	20S proteasome alpha subunit C1
10841	Annona_cheri_DN_ex_As_Dn_contig_10841	0	0	0	0	0	7.0987	3.00174	0.425853	6.97606	219	35.5503	AT1G03170	1053		0.207977	Protein of unknown function (DUF3049)
10842	Annona_cheri_DN_ex_As_Dn_contig_10842	0	0	0	0	0	1.33101	1.12565	4.25853	0.996581	219	35.5503	AT2G11590	5277		0.0415009	transposable element gene
10870	Annona_cheri_DN_ex_As_Dn_contig_10870	0	0	0	0	0	1.98631	5.73949	1.74767	4.46169	587	42.7638	AT1G10522	991		0.592331
10874	Annona_cheri_DN_ex_As_Dn_contig_10874	0	0	0	0.119439	0	10.1017	16.734	15.6936	17.9342	933	40.9604	AT5G13850	878		1.06264	nascent polypeptide-associated complex subunit alpha-like protein 3
10881	Annona_cheri_DN_ex_As_Dn_contig_10881	0	0	0	0	0	13.3293	7.11966	0.673371	2.889	277	248.348	AT1G69530	1396		0.198424	expansin A1
10883	Annona_cheri_DN_ex_As_Dn_contig_10883	0	0	0	0	0	14.4568	11.3734	0.242029	1.38452	1156	169	AT3G21770	1237		0.934519	Peroxidase superfamily protein
10886	Annona_cheri_DN_ex_As_Dn_contig_10886	0	0	0	0	0	3.783	7.91418	1.33777	3.13065	488	132.932	AT2G17860	762		0.64042	Pathogenesis-related thaumatin superfamily protein
10890	Annona_cheri_DN_ex_As_Dn_contig_10890	0	0	0	0	0	12.9351	14.2467	20.2115	43.0196	323	194.247	AT4G25910	1021		0.316357	NFU domain protein 3
10892	Annona_cheri_DN_ex_As_Dn_contig_10892	0	0	0	0	0	13.8097	18.2074	12.9153	20.6267	1372	621.645	AT4G20430	2746		0.499636	Subtilase family protein
10914	Annona_cheri_DN_ex_As_Dn_contig_10914	0	0	0	0.0809856	0	3.8131	8.12173	6.23553	10.257	688	324.089	AT5G12200	1852		0.37149	pyrimidine 2
10921	Annona_cheri_DN_ex_As_Dn_contig_10921	0	0	0	0	0	0.143521	1.82067	0.137758	2.36412	677	42.7638	AT3G62570	1836		0.368736	Tetratricopeptide repeat (TPR)-like superfamily protein
10923	Annona_cheri_DN_ex_As_Dn_contig_10923	0	0	0	0	0	0.394973	0.668071	1.89557	0.591466	246	35.5503	AT4G27610	2215		0.111061
10926	Annona_cheri_DN_ex_As_Dn_contig_10926	0	0	0	0	0	3.31616	5.60906	5.4111	3.22783	293	208.674	AT5G61540	1429		0.205038	N-terminal nucleophile aminohydrolases (Ntn hydrolases) superfamily protein
10927	Annona_cheri_DN_ex_As_Dn_contig_10927	0	0	0	0	0	3.79545	6.74073	7.28608	7.67289	256	37.3537	AT1G09870	1694		0.151122	histidine acid phosphatase family protein
10938	Annona_cheri_DN_ex_As_Dn_contig_10938	0	0	0	0	0	15.7211	35.5882	34.0372	43.013	822	242.938	AT5G22510	2191		0.375171	alkaline/neutral invertase
10959	Annona_cheri_DN_ex_As_Dn_contig_10959	0	0	0	0	0	1.76661	0.29881	1.0174	1.32273	275	33.7469	AT2G15070	3557		0.0773123	transposable element gene
10969	Annona_cheri_DN_ex_As_Dn_contig_10969	0	0	0	0	0	15.0535	25.462	14.449	29.0318	213	33.7469	AT2G37440	1863		0.114332	DNAse I-like superfamily protein
10972	Annona_cheri_DN_ex_As_Dn_contig_10972	0	0	0	0	0	6.80144	9.31291	7.77182	9.21505	300	31.9436	AT3G58360	897		0.334448	TRAF-like family protein
10973	Annona_cheri_DN_ex_As_Dn_contig_10973	0	0	0	0	0	0.055745	0	0.0535065	13.9824	1743	100.472	AT4G31940	1821		0.957166	cytochrome P450, family 82, subfamily C, polypeptide 4
10974	Annona_cheri_DN_ex_As_Dn_contig_10974	0	0	0	0	0	0.662478	1.30729	0.423918	1.15739	440	35.5503	AT4G29380	4652		0.094583	protein kinase family protein / WD-40 repeat family protein
10977	Annona_cheri_DN_ex_As_Dn_contig_10977	0	0	0	0	0	8.05222	18.8407	23.1866	24.92	362	40.9604	AT2G22795	2530		0.143083
10980	Annona_cheri_DN_ex_As_Dn_contig_10980	0	0	0	0	0	3.68551	3.68361	5.14548	6.52245	290	39.157	AT1G59620	2808		0.103276	Disease resistance protein (CC-NBS-LRR class) family
10987	Annona_cheri_DN_ex_As_Dn_contig_10987	0	0	0	0	0	10.028	44.5122	12.0724	54.7643	1715	75.2244	AT1G55850	2311		0.742103	cellulose synthase like E1
10988	Annona_cheri_DN_ex_As_Dn_contig_10988	0	0	0	0	0	21.4963	101.807	51.9955	81.7637	226	40.9604	AT4G38780	7141		0.0316482	Pre-mRNA-processing-splicing factor
10991	Annona_cheri_DN_ex_As_Dn_contig_10991	0	0	0	0	0	50.1962	74.6009	52.2661	72.5306	662	95.0615	AT5G44200	1212	RBB	0.546205	CAP-binding protein 20
10995	Annona_cheri_DN_ex_As_Dn_contig_10995	0	0	0	0	0	15.9103	24.6087	19.518	21.1498	1142	39.157	AT1G12950	1824		0.626096	root hair specific 2
10997	Annona_cheri_DN_ex_As_Dn_contig_10997	0	0	0	0	0	15.8825	22.5185	22.4187	24.4833	208	33.7469	AT3G45300	2886		0.0720721	isovaleryl-CoA-dehydrogenase
11004	Annona_cheri_DN_ex_As_Dn_contig_11004	0	0	0	0	0	0.649923	2.47343	1.87148	1.21656	299	35.5503	AT1G56510	3657		0.081761	Disease resistance protein (TIR-NBS-LRR class)
11013	Annona_cheri_DN_ex_As_Dn_contig_11013	0	0	0	0.471047	0	0	0.496212	0.563175	0.439314	828	40.9604	AT2G34680	5739		0.144276	Outer arm dynein light chain 1 protein
11020	Annona_cheri_DN_ex_As_Dn_contig_11020	0	0	0	0	0	26.6468	64.3091	61.7587	13.3822	299	33.7469	AT1G26850	2551		0.117209	S-adenosyl-L-methionine-dependent methyltransferases superfamily protein
11026	Annona_cheri_DN_ex_As_Dn_contig_11026	0	0	0	0	0	10.6593	17.336	18.495	17.4969	237	194.247	AT2G31190	1673		0.141662	Protein of unknown function, DUF647
11027	Annona_cheri_DN_ex_As_Dn_contig_11027	0	0	0	0	0	0.880636	0.744768	1.12703	1.09895	331	132.932	AT3G26950	1780		0.185955
11032	Annona_cheri_DN_ex_As_Dn_contig_11032	0	0	0	0	0	8.45843	14.4903	7.9106	16.5637	448	39.157	AT1G55920	1332		0.336336	serine acetyltransferase 2;1
11040	Annona_cheri_DN_ex_As_Dn_contig_11040	0	0	0	0.180512	0	73.7645	130.003	97.089	97.6552	926	372.78	AT4G09510	2032		0.455709	cytosolic invertase 2
11046	Annona_cheri_DN_ex_As_Dn_contig_11046	0	0	0	0	0	18.8883	24.6239	20.1883	20.9976	1178	64.4042	AT5G02130	1426		0.826087	Tetratricopeptide repeat (TPR)-like superfamily protein
11057	Annona_cheri_DN_ex_As_Dn_contig_11057	0	0	0	0	0	12.5859	39.8091	18.3624	39.0138	386	309.662	AT4G38780	7141		0.0540541	Pre-mRNA-processing-splicing factor
11071	Annona_cheri_DN_ex_As_Dn_contig_11071	0	0	0	0	0	13.1007	2.40055	4.19154	20.272	445	35.5503	AT2G30480	3041		0.146333
11072	Annona_cheri_DN_ex_As_Dn_contig_11072	0	0	0	0	0	8.05904	27.7024	9.41976	9.09988	1495	688.37	AT1G49980	2734	RBB	0.546818	DNA/RNA polymerases superfamily protein
11097	Annona_cheri_DN_ex_As_Dn_contig_11097	0	0	0	0	0	2.64991	9.71133	4.23918	7.49549	330	35.5503	AT3G01270	1812		0.182119	Pectate lyase family protein
11098	Annona_cheri_DN_ex_As_Dn_contig_11098	0	0	0	0	0	1.09665	7.04868	7.57884	7.06155	443	105.882	AT5G41480	1746		0.253723	Folylpolyglutamate synthetase family protein
11100	Annona_cheri_DN_ex_As_Dn_contig_11100	0	0	0	0	0	35.4896	25.9878	15.9937	70.644	449	37.3537	AT1G80460	1959		0.229199	Actin-like ATPase superfamily protein
11106	Annona_cheri_DN_ex_As_Dn_contig_11106	0	0	0	0	0	0.368043	6.06958	1.58969	12.4006	528	35.5503	AT1G10390	3776		0.139831	Nucleoporin autopeptidase
11120	Annona_cheri_DN_ex_As_Dn_contig_11120	0	0	0	0.486621	0	12.7288	8.97082	0.814514	3.49456	229	48.1739	AT3G60140	1929		0.118714	Glycosyl hydrolase superfamily protein
11125	Annona_cheri_DN_ex_As_Dn_contig_11125	0	0	0	0	0	1.85781	7.54167	2.13985	3.47755	523	37.3537	AT5G16820	1865		0.280429	heat shock factor 3
11126	Annona_cheri_DN_ex_As_Dn_contig_11126	0	0	0	0	0	23.1718	68.4773	66.0921	100.746	738	98.6682	AT3G06480	3605		0.204716	DEAD box RNA helicase family protein
11145	Annona_cheri_DN_ex_As_Dn_contig_11145	0	0	0	0	0	1.00688	1.59662	0.966444	1.31931	772	39.157	AT4G15880	1913		0.403555	Cysteine proteinases superfamily protein
11149	Annona_cheri_DN_ex_As_Dn_contig_11149	0	0	0	0	0	1.38607	2.11	29.136	1.24537	701	42.7638	AT5G62050	1713		0.409224	homolog of yeast oxidase assembly 1 (OXA1)
11167	Annona_cheri_DN_ex_As_Dn_contig_11167	0	0	0	0	0.124214	32.2491	22.1708	44.9334	187.562	467	167.196	AT3G26060	1020		0.457843	Thioredoxin superfamily protein
11172	Annona_cheri_DN_ex_As_Dn_contig_11172	0	0	0	0	0	11.6542	10.5438	3.64203	10.1465	717	55.3874	AT5G22810	1014		0.707101	GDSL-like Lipase/Acylhydrolase superfamily protein
11184	Annona_cheri_DN_ex_As_Dn_contig_11184	0	0	0	0	0	0.0538899	0.774785	0.310356	0.363147	1803	40.9604	AT2G14510	2607		0.6916	Leucine-rich repeat protein kinase family protein
11186	Annona_cheri_DN_ex_As_Dn_contig_11186	0	0	0	0	0	1.10917	3.37696	2.98097	5.3151	438	35.5503	AT3G10380	3814		0.11484	subunit of exocyst complex 8
11190	Annona_cheri_DN_ex_As_Dn_contig_11190	0	0	0	0	0	4.55251	15.8405	10.737	19.478	747	150.966	AT5G08710	1644		0.45438	Regulator of chromosome condensation (RCC1) family protein
11195	Annona_cheri_DN_ex_As_Dn_contig_11195	0	0	0	0	0.517414	2.60001	3.66479	5.08365	0.721015	1009	150.966	AT1G76590	1235		0.817004	PLATZ transcription factor family protein
11199	Annona_cheri_DN_ex_As_Dn_contig_11199	0	0	0	0	0	4.26064	9.8871	5.63561	11.6712	1870	40.9604	AT2G18940	2666		0.701425	Tetratricopeptide repeat (TPR)-like superfamily protein
11207	Annona_cheri_DN_ex_As_Dn_contig_11207	0	0	0	0	0	7.04972	12.7536	14.4747	15.1009	1585	524.263	AT1G29820	1910	RBB	0.829843	Magnesium transporter CorA-like family protein
11217	Annona_cheri_DN_ex_As_Dn_contig_11217	0	0	0	0	0	3.28671	2.25845	0	2.15329	473	419.668	AT2G47250	2482		0.190572	RNA helicase family protein
11218	Annona_cheri_DN_ex_As_Dn_contig_11218	0	0	0	0.0326984	0	18.3607	39.0128	34.9185	57.2098	1704	1155.44	AT3G62310	2622	RBB	0.649886	RNA helicase family protein
11220	Annona_cheri_DN_ex_As_Dn_contig_11220	0	0	0	0.23411	0	54.7055	71.8148	75.6283	86.8114	238	33.7469	AT2G04570	1347		0.176689	GDSL-like Lipase/Acylhydrolase superfamily protein
11224	Annona_cheri_DN_ex_As_Dn_contig_11224	0	0	0	0	0	2.02213	6.66959	6.21099	7.26747	961	120.309	AT1G55850	2311		0.415837	cellulose synthase like E1
11225	Annona_cheri_DN_ex_As_Dn_contig_11225	0	0	0	0	0	0	0	11.4935	0	284	33.7469	AT5G22720	2028		0.140039	F-box/RNI-like superfamily protein
11230	Annona_cheri_DN_ex_As_Dn_contig_11230	0	0	0	0.0454841	0	0.475903	0.536638	0.609057	0.712657	1225	42.7638	AT5G61980	3282		0.373248	ARF-GAP domain 1
11232	Annona_cheri_DN_ex_As_Dn_contig_11232	0	0	0	0	0	0	3.86047	5.63327	2.31922	596	104.078	AT1G18910	4064		0.146654	zinc ion binding;zinc ion binding
11233	Annona_cheri_DN_ex_As_Dn_contig_11233	0	0	0	0	0	54.2207	52.4585	58.705	67.8787	224	33.7469	AT3G09580	1575		0.142222	FAD/NAD(P)-binding oxidoreductase family protein
11239	Annona_cheri_DN_ex_As_Dn_contig_11239	0	0	0	0	0	2.66791	5.38599	15.5299	10.7611	1129	221.297	AT1G27150	1743		0.647734	Tetratricopeptide repeat (TPR)-like superfamily protein
11240	Annona_cheri_DN_ex_As_Dn_contig_11240	0	0	0	0	0	2.91127	6.00138	15.1943	10.4902	534	42.7638	AT1G27150	1743		0.306368	Tetratricopeptide repeat (TPR)-like superfamily protein
11242	Annona_cheri_DN_ex_As_Dn_contig_11242	0	0	0	0	0	10.4447	18.5964	18.2039	23.667	707	302.449	AT1G73430	3035		0.232949	sec34-like family protein
11249	Annona_cheri_DN_ex_As_Dn_contig_11249	0	0	0	0	0	3.23621	3.45373	3.18022	0.461541	1261	71.6177	AT4G18160	1501		0.840107	Ca2+ activated outward rectifying K+ channel 6
11251	Annona_cheri_DN_ex_As_Dn_contig_11251	0	0	0	0	1.48999	2.04196	3.98152	3.75661	10.3201	1713	35.5503	AT1G29690	2238		0.765416	MAC/Perforin domain-containing protein
11254	Annona_cheri_DN_ex_As_Dn_contig_11254	0	0	0	0	0	12.097	12.5223	17.6492	8.04312	1004	107.685	AT4G10530	2244	RBB	0.447415	Subtilase family protein
11256	Annona_cheri_DN_ex_As_Dn_contig_11256	0	0	0	0	0	0.696512	3.53431	2.3399	7.17074	558	40.9604	AT4G06500	5067		0.110124	transposable element gene
11273	Annona_cheri_DN_ex_As_Dn_contig_11273	0	0	0	0	0	3.67285	10.7305	9.93511	15.0001	291	35.5503	AT5G38640	2320		0.125431	NagB/RpiA/CoA transferase-like superfamily protein
11275	Annona_cheri_DN_ex_As_Dn_contig_11275	0	0	0	0	0	3.9448	6.87767	5.1262	8.08842	1601	185.23	AT5G20380	1839	RBB	0.870582	phosphate transporter 4;5
11297	Annona_cheri_DN_ex_As_Dn_contig_11297	0	0	0	0.0238928	0	9.58302	19.3804	15.477	22.0872	2332	150.966	AT5G43130	2747	RBB	0.848926	TBP-associated factor 4
11304	Annona_cheri_DN_ex_As_Dn_contig_11304	0	0	0	0	0	0.741706	0.627273	0	1.11069	262	31.9436	AT1G72410	4205		0.0623068	COP1-interacting protein-related
11305	Annona_cheri_DN_ex_As_Dn_contig_11305	0	0	0	0.209729	0	0.731469	1.23723	0.819113	0.547682	797	42.7638	AT4G29450	2592		0.307485	Leucine-rich repeat protein kinase family protein
11307	Annona_cheri_DN_ex_As_Dn_contig_11307	0	0	0	0	0	0	0.919844	0.173996	0.950098	536	33.7469	AT2G25380	1395		0.384229
11308	Annona_cheri_DN_ex_As_Dn_contig_11308	0	0	0	0	0	3.72682	8.32984	8.43189	7.57401	365	183.427	AT4G19003	946		0.385835	E2F/DP family winged-helix DNA-binding domain
11315	Annona_cheri_DN_ex_As_Dn_contig_11315	0	0	0	0	0	1.4014	11.4568	1.34512	16.4388	208	37.3537	AT4G13630	2223		0.0935673	Protein of unknown function, DUF593
11332	Annona_cheri_DN_ex_As_Dn_contig_11332	0	0	0	0	0	2.14726	0.453993	1.03052	5.6271	181	33.7469	AT2G03090	1358		0.133284	expansin A15
11333	Annona_cheri_DN_ex_As_Dn_contig_11333	0	0	0	0	0	1.06773	3.11032	1.2526	4.17493	819	37.3537	AT1G04500	1616		0.506807	CCT motif family protein
11334	Annona_cheri_DN_ex_As_Dn_contig_11334	0	0	0	0	0	1.52613	1.7209	2.19727	3.80892	764	82.4379	AT4G14605	1787		0.427532	Mitochondrial transcription termination factor family protein
11342	Annona_cheri_DN_ex_As_Dn_contig_11342	0	0	0	0	0	0.451084	1.90745	0.606159	3.9854	1077	37.3537	AT1G29640	780		1.38077	Protein of unknown function, DUF584
11349	Annona_cheri_DN_ex_As_Dn_contig_11349	0	0	0	0	0	0.790751	1.17031	0.569248	1.03612	983	277.202	AT4G33260	1741		0.564618	Transducin family protein / WD-40 repeat family protein
11358	Annona_cheri_DN_ex_As_Dn_contig_11358	0	0	0	0	0	0.30427	0.600427	0.778805	0.531579	958	39.157	AT1G21900	1125		0.851556	emp24/gp25L/p24 family/GOLD family protein
11372	Annona_cheri_DN_ex_As_Dn_contig_11372	0	0	0	0	0	0.77524	3.38744	1.61224	1.3544	752	37.3537	AT1G56050	1500		0.501333	GTP-binding protein-related
11380	Annona_cheri_DN_ex_As_Dn_contig_11380	0	0	0	0	0	42.2639	46.2452	38.4757	34.5809	446	169	AT2G22250	1744		0.255734	aspartate aminotransferase
11384	Annona_cheri_DN_ex_As_Dn_contig_11384	0	0	0	0	0	9.95775	15.3968	11.1026	10.9201	966	150.966	AT2G18760	3564		0.271044	chromatin remodeling 8
11385	Annona_cheri_DN_ex_As_Dn_contig_11385	0	0	0	0	0	10.1402	22.775	20.3437	20.3502	1169	527.87	AT5G40200	2064		0.566376	DegP protease 9
11387	Annona_cheri_DN_ex_As_Dn_contig_11387	0	0	0	0	0	7.12782	11.739	6.8416	23.3138	259	39.157	AT1G80670	1439		0.179986	Transducin/WD40 repeat-like superfamily protein
11389	Annona_cheri_DN_ex_As_Dn_contig_11389	0	0	0	0	0	0.376603	3.18499	1.8074	3.38374	258	86.0446	AT1G17110	3392		0.0760613	ubiquitin-specific protease 15
11390	Annona_cheri_DN_ex_As_Dn_contig_11390	0	0	0	0	0	0.356563	2.86474	3.16577	4.07135	1090	37.3537	AT1G68872	1102		0.989111
11394	Annona_cheri_DN_ex_As_Dn_contig_11394	0	0	0	0	0	0.473506	3.52398	1.54527	5.03438	1026	37.3537	AT3G15150	1033		0.993224	RING/U-box superfamily protein
11400	Annona_cheri_DN_ex_As_Dn_contig_11400	0	0	0	0	0	2.02029	2.56289	1.81797	1.08724	1539	639.679	AT2G22480	1889		0.814717	phosphofructokinase 5
11407	Annona_cheri_DN_ex_As_Dn_contig_11407	0	0	0	0	0	0.224915	0.951074	0.215884	0.168404	432	35.5503	AT1G37045	543		0.79558	transposable element gene
11408	Annona_cheri_DN_ex_As_Dn_contig_11408	0	0	0	0	0	5.53463	9.62149	3.83672	32.2312	316	75.2244	AT5G37540	1597	RBB	0.197871	Eukaryotic aspartyl protease family protein
11414	Annona_cheri_DN_ex_As_Dn_contig_11414	0	0	0	0	0	163.661	224.678	7.43616	28.2784	301	58.9941	AT2G24210	1905		0.158005	terpene synthase 10
11421	Annona_cheri_DN_ex_As_Dn_contig_11421	0	0	0	0	0	0.311421	5.53086	1.7935	4.43031	312	40.9604	AT4G00970	1998		0.156156	cysteine-rich RLK (RECEPTOR-like protein kinase) 41
11428	Annona_cheri_DN_ex_As_Dn_contig_11428	0	0	0	0	0	11.08	36.0407	17.1798	18.5067	228	84.2413	AT1G18600	1458		0.156379	RHOMBOID-like protein 12
11429	Annona_cheri_DN_ex_As_Dn_contig_11429	0	0	0	0	0	28.0542	40.8935	67.4288	26.1287	426	57.1907	AT1G30270	2235		0.190604	CBL-interacting protein kinase 23
11439	Annona_cheri_DN_ex_As_Dn_contig_11439	0	0	0	0	0	8.48589	16.6259	19.0053	20.9674	687	40.9604	AT5G41160	1077		0.637883	purine permease 12
11450	Annona_cheri_DN_ex_As_Dn_contig_11450	0	0	0	0	0	1.44854	1.50776	0.534758	2.04402	1744	212.28	AT4G02110	4095		0.425885	transcription coactivators
11456	Annona_cheri_DN_ex_As_Dn_contig_11456	0	0	0	0	0	1.29264	1.82201	0.413578	2.41964	451	104.078	AT5G63850	1847		0.24418	amino acid permease 4
11457	Annona_cheri_DN_ex_As_Dn_contig_11457	0	0	0	0	0	6.87883	9.4535	9.90391	14.1638	226	31.9436	AT1G33475	974		0.232033	SNARE-like superfamily protein
11458	Annona_cheri_DN_ex_As_Dn_contig_11458	0	0	0	0	0	0.370006	1.87752	0.355148	1.66223	1313	35.5503	AT1G76850	3552		0.369651	exocyst complex component sec5
11460	Annona_cheri_DN_ex_As_Dn_contig_11460	0	0	0	0	0	10.6273	13.8381	22.9916	14.2722	576	446.718	AT3G14420	1515		0.380198	Aldolase-type TIM barrel family protein
11461	Annona_cheri_DN_ex_As_Dn_contig_11461	0	0	0	0	0	13.8805	25.6123	11.7082	7.87342	231	40.9604	AT3G05910	1819		0.126993	Pectinacetylesterase family protein
11462	Annona_cheri_DN_ex_As_Dn_contig_11462	0	0	0	0	0	3.94072	7.18621	4.25529	2.02853	789	40.9604	AT2G18730	1849		0.426717	diacylglycerol kinase 3
11463	Annona_cheri_DN_ex_As_Dn_contig_11463	0	0	0	0	0	1.01635	2.75055	0.780434	3.65274	478	68.0109	AT4G25540	3487		0.137081	homolog of DNA mismatch repair protein MSH3
11469	Annona_cheri_DN_ex_As_Dn_contig_11469	0	0	0	0	0	2.49137	4.81097	3.50728	4.16605	2340	334.91	AT1G67960	2117	RBB	1.10534
11476	Annona_cheri_DN_ex_As_Dn_contig_11476	0	0	0	0	0.0386977	8.49127	25.6002	26.1307	32.5654	1499	513.443	AT3G06670	3376	RBB	0.444017	binding
11479	Annona_cheri_DN_ex_As_Dn_contig_11479	0	0	0	0	0	4.00431	5.47818	3.84352	2.29274	825	35.5503	AT2G38010	2443		0.3377	Neutral/alkaline non-lysosomal ceramidase
11489	Annona_cheri_DN_ex_As_Dn_contig_11489	0	0	0	0	0	4.76495	11.6806	12.1963	18.5108	1407	82.4379	AT1G07540	1893		0.743265	TRF-like 2
11495	Annona_cheri_DN_ex_As_Dn_contig_11495	0	0	0	0	0	11.8266	58.0504	13.8001	43.7544	419	159.983	AT3G13080	5079		0.0824966	multidrug resistance-associated protein 3
11499	Annona_cheri_DN_ex_As_Dn_contig_11499	0	0	0	0	0	4.71286	14.6144	5.20216	5.4107	1237	603.611	AT2G18180	1677		0.737627	Sec14p-like phosphatidylinositol transfer family protein
11501	Annona_cheri_DN_ex_As_Dn_contig_11501	0	0	0	0	0	20.2023	22.7806	24.9314	15.1263	202	37.3537	AT3G02860	1288		0.156832	zinc ion binding
11504	Annona_cheri_DN_ex_As_Dn_contig_11504	0	0	0	0	0	11.2755	8.98836	2.64095	12.5627	1801	134.736	AT1G10850	2743		0.65658	Leucine-rich repeat protein kinase family protein
11508	Annona_cheri_DN_ex_As_Dn_contig_11508	0	0	0	0	0	0.343334	3.62954	0.164774	0.385603	566	53.584	AT3G48950	1410		0.401418	Pectin lyase-like superfamily protein
11512	Annona_cheri_DN_ex_As_Dn_contig_11512	0	0	0	0	0	4.29188	12.4519	10.9282	24.9494	1630	915.594	AT1G19220	3896	RBB	0.418378	auxin response factor 19
11513	Annona_cheri_DN_ex_As_Dn_contig_11513	0	0	0	0	0	1.87574	0.951808	0	0.561779	259	37.3537	AT5G02100	1690		0.153254	Oxysterol-binding family protein
11515	Annona_cheri_DN_ex_As_Dn_contig_11515	0	0	0	0	0	0	1.16392	0.264198	1.03046	353	33.7469	AT1G09290	1259		0.280381
11519	Annona_cheri_DN_ex_As_Dn_contig_11519	0	0	0	0	0	13.6404	25.9141	16.5082	25.6069	983	758.701	AT4G32180	3238		0.303582	pantothenate kinase 2
11530	Annona_cheri_DN_ex_As_Dn_contig_11530	0	0	0	0	0	8.2753	25.7016	15.886	51.4915	681	224.904	AT4G01690	1780		0.382584	Flavin containing amine oxidoreductase family
11531	Annona_cheri_DN_ex_As_Dn_contig_11531	0	0	0	0	0	0.906859	3.83473	4.72527	1.64901	750	131.129	AT4G15570	2706		0.277162	P-loop containing nucleoside triphosphate hydrolases superfamily protein
11543	Annona_cheri_DN_ex_As_Dn_contig_11543	0	0	0	0	0	4.1855	8.59653	2.58264	37.8302	325	62.6008	AT5G24930	1599		0.203252	CONSTANS-like 4
11556	Annona_cheri_DN_ex_As_Dn_contig_11556	0	0	0	0	0	3.67285	10.1657	9.13389	14.1251	582	39.157	AT1G58025	2132		0.272983	DNA-binding bromodomain-containing protein
11557	Annona_cheri_DN_ex_As_Dn_contig_11557	0	0	0	0	0	1.10163	2.42233	1.69183	3.9592	441	64.4042	AT4G14430	1106		0.398734	indole-3-butyric acid response 10
11562	Annona_cheri_DN_ex_As_Dn_contig_11562	0	0	0	0	0	0.387105	3.38294	1.98166	2.85011	1506	39.157	AT3G13120	1071		1.40616	Ribosomal protein S10p/S20e family protein
11567	Annona_cheri_DN_ex_As_Dn_contig_11567	0	0	0	0	0	2.23754	5.10354	3.83981	7.71672	1433	40.9604	AT3G05625	1125		1.27378	Tetratricopeptide repeat (TPR)-like superfamily protein
11571	Annona_cheri_DN_ex_As_Dn_contig_11571	0	0	0	0	0	2.06731	2.79737	2.77801	2.47661	235	35.5503	AT2G35150	1165		0.201717	EXORDIUM like 7
11576	Annona_cheri_DN_ex_As_Dn_contig_11576	0	0	0	0	0	6.1589	3.10966	0	1.5142	1057	80.6345	AT3G48310	1629		0.648864	cytochrome P450, family 71, subfamily A, polypeptide 22
11577	Annona_cheri_DN_ex_As_Dn_contig_11577	0	0	0	0	0	0.984765	3.33133	3.78089	8.84802	296	60.7975	AT1G07430	1817		0.162906	highly ABA-induced PP2C gene 2
11579	Annona_cheri_DN_ex_As_Dn_contig_11579	0	0	0	0.0811035	0	35.4993	74.2784	68.9622	75.5037	687	42.7638	AT2G41231	528		1.30114
11581	Annona_cheri_DN_ex_As_Dn_contig_11581	0	0	0	0	0	0.938778	3.57273	0.901081	1.4058	207	31.9436	AT1G19810	1607		0.128811
11583	Annona_cheri_DN_ex_As_Dn_contig_11583	0	0	0	0.29035	0	0.911382	22.3952	102.933	0	1919	412.454	AT1G33430	1541	RBB	1.2453	Galactosyltransferase family protein
11588	Annona_cheri_DN_ex_As_Dn_contig_11588	0	0	0	0	0	4.23326	12.1895	7.64283	12.9804	964	309.662	AT5G51540	2290	RBB	0.420961	Zincin-like metalloproteases family protein
11595	Annona_cheri_DN_ex_As_Dn_contig_11595	0	0	0	0	0	0	3.16049	1.30436	1.7806	286	120.309	AT2G26140	2734		0.104609	FTSH protease 4
11599	Annona_cheri_DN_ex_As_Dn_contig_11599	0	0	0	0	0	1.75994	11.2251	8.86867	8.78495	1325	82.4379	AT4G38200	5294		0.250283	SEC7-like guanine nucleotide exchange family protein
11601	Annona_cheri_DN_ex_As_Dn_contig_11601	0	0	0	0	0	1.50641	3.82199	2.16888	8.17737	258	104.078	AT5G05130	2803		0.0920442	DNA/RNA helicase protein
11605	Annona_cheri_DN_ex_As_Dn_contig_11605	0	0	0	0	0	10.6211	7.31903	1.51031	5.89072	247	37.3537	AT3G10320	1847		0.13373	Glycosyltransferase family 61 protein
11625	Annona_cheri_DN_ex_As_Dn_contig_11625	0	0	0	0	0	0.0815814	2.34582	1.01797	2.26009	1191	37.3537	AT4G05420	3714		0.320679	damaged DNA binding protein 1A
11627	Annona_cheri_DN_ex_As_Dn_contig_11627	0	0	0	0	0	1.27511	4.74488	6.85389	7.065	381	48.1739	AT4G16835	1971		0.193303	Tetratricopeptide repeat (TPR)-like superfamily protein
11628	Annona_cheri_DN_ex_As_Dn_contig_11628	0	0	0	0	0	2.21947	2.50272	2.13035	4.24685	394	44.5672	AT2G35030	2209		0.178361	Pentatricopeptide repeat (PPR) superfamily protein
11635	Annona_cheri_DN_ex_As_Dn_contig_11635	0	0	0	0	0	6.66264	12.2085	13.0034	13.1366	875	109.488	AT1G03140	1443		0.606376	splicing factor Prp18 family protein
11637	Annona_cheri_DN_ex_As_Dn_contig_11637	0	0	0	0	0	1.54228	2.93474	2.59061	2.30954	252	33.7469	AT1G72870	1787		0.141018	Disease resistance protein (TIR-NBS class)
11640	Annona_cheri_DN_ex_As_Dn_contig_11640	0	0	0	0	0	28.2324	12.0933	4.57511	1.37265	265	40.9604	AT2G45470	1572		0.168575	FASCICLIN-like arabinogalactan protein 8
11653	Annona_cheri_DN_ex_As_Dn_contig_11653	0	0	0	0	0	0	1.71193	0.277565	3.68082	336	37.3537	AT3G43610	3876		0.0866873	Spc97 / Spc98 family of spindle pole body (SBP) component
11657	Annona_cheri_DN_ex_As_Dn_contig_11657	0	0	0	0	0	15.1067	41.8123	29.6592	47.8147	283	53.584	AT3G23560	1772		0.159707	MATE efflux family protein
11660	Annona_cheri_DN_ex_As_Dn_contig_11660	0	0	0	0	0	6.9257	11.9728	11.6333	14.0315	954	39.157	AT3G07540	2857		0.333917	Actin-binding FH2 (formin homology 2) family protein
11663	Annona_cheri_DN_ex_As_Dn_contig_11663	0	0	0	0	0	16.7	33.5253	34.1636	28.797	576	138.342	AT3G56460	1400		0.411429	GroES-like zinc-binding alcohol dehydrogenase family protein
11666	Annona_cheri_DN_ex_As_Dn_contig_11666	0	0	0	0	0	9.76915	17.4171	3.92815	12.0592	736	35.5503	AT1G29350	2963		0.248397	Kinase-related protein of unknown function (DUF1296)
11669	Annona_cheri_DN_ex_As_Dn_contig_11669	0	0	0	0	0	2.48712	10.0963	7.0026	7.44884	586	55.3874	AT5G23390	2621		0.223579	Plant protein of unknown function (DUF639)
11672	Annona_cheri_DN_ex_As_Dn_contig_11672	0	0	0	0.0386394	0	4.64929	12.5368	13.4525	22.8039	1442	233.921	AT1G64860	1985		0.726448	sigma factor A
11680	Annona_cheri_DN_ex_As_Dn_contig_11680	0	0	0	0	0	4.22991	4.9451	2.62709	1.67671	781	68.0109	AT4G29050	2062		0.378758	Concanavalin A-like lectin protein kinase family protein
11685	Annona_cheri_DN_ex_As_Dn_contig_11685	0	0	0	0	0	4.75444	5.99481	0.0829732	17.7992	1124	42.7638	AT3G54070	1725		0.651594	Ankyrin repeat family protein
11692	Annona_cheri_DN_ex_As_Dn_contig_11692	0	0	0	0	0	2.58143	5.69053	6.41785	3.86566	2296	197.854	AT1G48420	1377	RBB	1.66739	D-cysteine desulfhydrase
11706	Annona_cheri_DN_ex_As_Dn_contig_11706	0	0	0	0	0	0.168103	1.42167	0.806763	1.13279	578	35.5503	AT2G34740	1175		0.491915	Protein phosphatase 2C family protein
11707	Annona_cheri_DN_ex_As_Dn_contig_11707	0	0	0	0	0	21.5236	26.004	32.7597	14.9645	316	141.949	AT3G03610	1251		0.252598	ELMO/CED-12 family protein
11712	Annona_cheri_DN_ex_As_Dn_contig_11712	0	0	0	0	0	0.791233	3.07813	1.21514	2.48821	614	39.157	AT4G04360	603		1.01824	Protein of unknown function (DUF1068)
11715	Annona_cheri_DN_ex_As_Dn_contig_11715	0	0	0	0.082059	0	22.3233	31.1022	39.0079	29.143	679	306.056	AT2G22120	1432		0.474162	RING/FYVE/PHD zinc finger superfamily protein
11721	Annona_cheri_DN_ex_As_Dn_contig_11721	0	0	0	0	0	18.0087	58.0876	27.3354	22.5777	232	179.82	AT5G14390	1530		0.151634	alpha/beta-Hydrolases superfamily protein
11725	Annona_cheri_DN_ex_As_Dn_contig_11725	0	0	0	0	0	0.928313	1.83188	1.48506	1.85351	314	35.5503	AT4G20730	2649		0.118535	transposable element gene
11726	Annona_cheri_DN_ex_As_Dn_contig_11726	0	0	0	0	0	26.601	11.6036	4.03149	28.7228	347	37.3537	AT3G13250	4260		0.0814554	transposable element gene
11727	Annona_cheri_DN_ex_As_Dn_contig_11727	0	0	0	0	0	6.30113	13.1093	8.6488	12.1722	1542	731.651	AT5G62600	3366	RBB	0.458111	ARM repeat superfamily protein
11728	Annona_cheri_DN_ex_As_Dn_contig_11728	0	0	0	0	0	7.79458	18.2985	15.0922	17.5084	723	161.786	AT1G56550	1625		0.444923	RhamnoGalacturonan speci&#64257;c Xylosyltransferase 1
11732	Annona_cheri_DN_ex_As_Dn_contig_11732	0	0	0	0.0537819	0	2.39157	7.69378	5.1312	4.74001	2072	42.7638	AT1G20510	1915		1.08198	OPC-8:0 CoA ligase1
11733	Annona_cheri_DN_ex_As_Dn_contig_11733	0	0	0	0	0	30.2983	56.2965	378.491	40.1189	651	141.949	AT2G28680	1278		0.50939	RmlC-like cupins superfamily protein
11754	Annona_cheri_DN_ex_As_Dn_contig_11754	0	0	0	0	0	1.66639	9.26883	3.93718	7.19826	1516	39.157	AT2G06902	1187		1.27717	transposable element gene
11755	Annona_cheri_DN_ex_As_Dn_contig_11755	0	0	0	0	0	1.30518	5.64171	2.08795	4.92241	2010	37.3537	AT3G03250	1926		1.04361	UDP-GLUCOSE PYROPHOSPHORYLASE 1
11762	Annona_cheri_DN_ex_As_Dn_contig_11762	0	0	0	0	0	9.47936	18.8969	13.973	21.2928	287	37.3537	AT5G25140	1687		0.170124	cytochrome P450, family 71, subfamily B, polypeptide 13
11769	Annona_cheri_DN_ex_As_Dn_contig_11769	0	0	0	0	0	12.5433	17.4162	21.3837	19.9047	519	150.966	AT1G29330	1186		0.437605	ER lumen protein retaining receptor family protein
11787	Annona_cheri_DN_ex_As_Dn_contig_11787	0	0	0	0	0	0.393374	0.665366	0.755157	2.06175	247	35.5503	AT5G07970	3741		0.0660251	dentin sialophosphoprotein-related
11792	Annona_cheri_DN_ex_As_Dn_contig_11792	0	0	0	0	0	8.86182	20.8778	6.68326	23.4602	307	33.7469	AT4G06481	1758		0.17463	transposable element gene
11798	Annona_cheri_DN_ex_As_Dn_contig_11798	0	0	0	0	0	0	2.02396	0.459418	2.50863	203	60.7975	AT2G36840	1658		0.122437	ACT-like superfamily protein
11799	Annona_cheri_DN_ex_As_Dn_contig_11799	0	0	0	0	13.6108	18.7813	36.1744	49.9133	45.1946	895	169	AT2G36840	1658		0.539807	ACT-like superfamily protein
11800	Annona_cheri_DN_ex_As_Dn_contig_11800	0	0	0	0	0	13.7821	34.5509	37.6071	66.9274	987	152.769	AT2G46270	1933	RBB	0.510605	G-box binding factor 3
11805	Annona_cheri_DN_ex_As_Dn_contig_11805	0	0	0	0	0	4.9485	11.6915	8.82105	11.1155	1237	64.4042	AT4G04885	3102		0.398775	PCF11P-similar protein 4
11807	Annona_cheri_DN_ex_As_Dn_contig_11807	0	0	0	0	0	3.76927	0	0	0	232	31.9436	AT1G42605	4375		0.0530286	transposable element gene
11820	Annona_cheri_DN_ex_As_Dn_contig_11820	0	0	0	0	0	2.82564	2.60693	0.616404	0.480835	1513	320.483	AT2G24430	1045	RBB	1.44785	NAC domain containing protein 38
11828	Annona_cheri_DN_ex_As_Dn_contig_11828	0	0	0	0	0	0.315466	0.533589	0.302798	4.25165	308	35.5503	AT2G01820	3065		0.100489	Leucine-rich repeat protein kinase family protein
11841	Annona_cheri_DN_ex_As_Dn_contig_11841	0	0	0	0	0	0.68425	2.60407	0	5.63559	284	31.9436	AT1G68600	1875		0.151467	Aluminium activated malate transporter family protein
11877	Annona_cheri_DN_ex_As_Dn_contig_11877	0	0	0	0	0	15.2139	26.2069	22.7107	21.8391	2082	123.915	AT1G56460	2166		0.961219	HIT zinc finger ;PAPA-1-like conserved region
11878	Annona_cheri_DN_ex_As_Dn_contig_11878	0	0	0	0	0	0.208505	7.93514	11.7078	0.702525	932	297.039	AT4G18530	1796	RBB	0.518931	Protein of unknown function (DUF707)
11883	Annona_cheri_DN_ex_As_Dn_contig_11883	0	0	0	0	0	7.97044	12.5185	9.47191	10.7989	256	39.157	AT3G14950	2166		0.11819	tetratricopetide-repeat thioredoxin-like 2
11895	Annona_cheri_DN_ex_As_Dn_contig_11895	0	0	0	0.0526139	0	0.917502	9.46655	4.05103	6.25145	1059	42.7638	AT3G54230	3615		0.292946	suppressor of abi3-5
11899	Annona_cheri_DN_ex_As_Dn_contig_11899	0	0	0	0	0	16.6376	21.6688	22.6767	33.3854	292	219.494	AT3G12680	1916	RBB	0.152401	floral homeotic protein (HUA1)
11908	Annona_cheri_DN_ex_As_Dn_contig_11908	0	0	0	0.323942	0.843138	8.47356	8.83835	6.77775	4.44116	344	37.3537	AT4G03926	285		1.20702
11909	Annona_cheri_DN_ex_As_Dn_contig_11909	0	0	0	0	0	5.87386	12.626	6.57766	4.76451	397	40.9604	AT5G42280	2368		0.167652	Cysteine/Histidine-rich C1 domain family protein
11910	Annona_cheri_DN_ex_As_Dn_contig_11910	0	0	0	0	29.241	7.94252	3.24661	17.2801	6.04601	734	125.719	AT2G23090	580		1.26552	Uncharacterised protein family SERF
11911	Annona_cheri_DN_ex_As_Dn_contig_11911	0	0	0	0	0	19.2249	30.1007	27.9287	35.5971	374	31.9436	AT3G33193	5289		0.0707128	transposable element gene
11926	Annona_cheri_DN_ex_As_Dn_contig_11926	0	0	0	0	0	9.23508	7.04024	12.2352	8.18077	747	387.207	AT5G47760	1203	RBB	0.620948	2-phosphoglycolate phosphatase 2
11930	Annona_cheri_DN_ex_As_Dn_contig_11930	0	0	0	0	0	6.13324	34.3979	14.5625	28.2784	301	35.5503	AT3G05310	1947		0.154597	MIRO-related GTP-ase 3
11932	Annona_cheri_DN_ex_As_Dn_contig_11932	0	0	0	0	0	9.82379	14.9287	6.77732	10.8034	633	35.5503	AT1G77720	2753		0.229931	putative protein kinase 1
11935	Annona_cheri_DN_ex_As_Dn_contig_11935	0	0	0	0.654407	0	6.03196	13.098	14.5526	16.8449	596	37.3537	AT1G21410	1408		0.423295	F-box/RNI-like superfamily protein
11944	Annona_cheri_DN_ex_As_Dn_contig_11944	0	0	0	0	0	40.5957	60.2225	48.6182	65.885	1314	648.696	AT4G23100	2189	RBB	0.600274	glutamate-cysteine ligase
11945	Annona_cheri_DN_ex_As_Dn_contig_11945	0	0	0	0	0	4.79282	3.31639	2.09107	5.87223	223	39.157	AT3G28865	9302		0.0239733	transposable element gene
11953	Annona_cheri_DN_ex_As_Dn_contig_11953	0	0	0	3.86561	0	49.2791	31.0605	1.5618	6.43963	418	39.157	AT4G18375	2084		0.200576	RNA-binding KH domain-containing protein
11957	Annona_cheri_DN_ex_As_Dn_contig_11957	0	0	0	0	0	6.88241	6.96186	9.58525	17.2782	720	302.449	AT5G16710	956	RBB	0.753138	dehydroascorbate reductase 1
11961	Annona_cheri_DN_ex_As_Dn_contig_11961	0	0	0	0	0	4.33011	7.01148	5.93024	5.29813	1840	82.4379	AT5G20480	3321		0.55405	EF-TU receptor
11966	Annona_cheri_DN_ex_As_Dn_contig_11966	0	0	0	0	0	6.09717	14.5595	11.2665	18.4317	2980	306.056	AT1G36880	1883		1.58258
11968	Annona_cheri_DN_ex_As_Dn_contig_11968	0	0	0	0	0	8.18793	6.92467	4.19154	2.45226	178	33.7469	AT3G30560	4422		0.0402533	transposable element gene
11971	Annona_cheri_DN_ex_As_Dn_contig_11971	0	0	0	0	0	2.32263	19.6429	10.4037	44.056	251	37.3537	AT1G59780	2721		0.0922455	NB-ARC domain-containing disease resistance protein
11972	Annona_cheri_DN_ex_As_Dn_contig_11972	0	0	0	0	0	0.58887	3.65212	10.645	41.8866	990	250.151	AT1G50590	933	RBB	1.06109	RmlC-like cupins superfamily protein
11985	Annona_cheri_DN_ex_As_Dn_contig_11985	0	0	0	0	0	3.57219	7.55264	6.51461	4.5469	272	42.7638	AT2G18050	763	RBB	0.356488	histone H1-3
11988	Annona_cheri_DN_ex_As_Dn_contig_11988	0	0	0	0	0	14.0308	25.5121	18.3494	23.7686	554	266.382	AT4G24740	1604		0.345387	FUS3-complementing gene 2
11990	Annona_cheri_DN_ex_As_Dn_contig_11990	0	0	0	0	0	5.21749	16.318	13.3231	19.3854	987	156.376	AT2G31740	2529		0.390273	S-adenosyl-L-methionine-dependent methyltransferases superfamily protein
11994	Annona_cheri_DN_ex_As_Dn_contig_11994	0	0	0	0	0	0.607272	1.92592	1.74866	1.81876	640	37.3537	AT1G27310	774		0.826873	nuclear transport factor 2A
11995	Annona_cheri_DN_ex_As_Dn_contig_11995	0	0	0	0	0	12.189	26.5073	3.17558	6.51885	558	35.5503	AT3G11550	827		0.674728	Uncharacterised protein family (UPF0497)
12010	Annona_cheri_DN_ex_As_Dn_contig_12010	0	0	0	0	0	13.8805	29.9996	24.9192	30.024	378	277.202	AT5G01010	1721		0.21964
12011	Annona_cheri_DN_ex_As_Dn_contig_12011	0	0	0	0	0	1.44712	2.4477	27.9786	3.56012	470	93.2581	AT3G47800	1444		0.325485	Galactose mutarotase-like superfamily protein
12019	Annona_cheri_DN_ex_As_Dn_contig_12019	0	0	0	0	0	0.848589	1.0765	1.22177	4.76531	229	33.7469	AT1G33055	1271		0.180173
12021	Annona_cheri_DN_ex_As_Dn_contig_12021	0	0	0	0	0	5.16565	5.20081	2.12495	11.2349	395	35.5503	AT4G22285	2288		0.17264	Ubiquitin C-terminal hydrolases superfamily protein
12024	Annona_cheri_DN_ex_As_Dn_contig_12024	0	0	0	0	0.142525	14.3239	17.1614	14.8944	20.7348	407	37.3537	AT5G12150	3030		0.134323	Rho GTPase activation protein (RhoGAP) with PH domain
12025	Annona_cheri_DN_ex_As_Dn_contig_12025	0	0	0	0	0	2.66607	11.0232	11.9421	35.7098	656	37.3537	AT5G57130	3571		0.183702	Clp amino terminal domain-containing protein
12027	Annona_cheri_DN_ex_As_Dn_contig_12027	0	0	0	0	0	0.517614	3.12682	1.49049	3.65413	2628	39.157	AT1G25290	1228		2.14007	RHOMBOID-like protein 10
12028	Annona_cheri_DN_ex_As_Dn_contig_12028	0	0	0	0	0	13.1705	29.0021	18.1276	35.3518	391	134.736	AT2G41190	2155		0.181439	Transmembrane amino acid transporter family protein
12033	Annona_cheri_DN_ex_As_Dn_contig_12033	0	0	0	0	0	5.11905	18.3161	9.07106	24.8398	987	37.3537	AT1G14530	1454		0.678817	Protein of unknown function (DUF1084)
12034	Annona_cheri_DN_ex_As_Dn_contig_12034	0	0	0	0	0	0.2737	2.08325	0.788128	3.27889	355	53.584	AT1G76690	1339		0.265123	12-oxophytodienoate reductase 2
12043	Annona_cheri_DN_ex_As_Dn_contig_12043	0	0	0	0	0	3.09	6.09762	3.62502	6.5124	849	37.3537	AT2G07788	2478		0.342615	transposable element gene
12047	Annona_cheri_DN_ex_As_Dn_contig_12047	0	0	0	0	0	11.4994	13.7683	11.1617	15.3821	752	156.376	AT1G01880	1996	RBB	0.376754	5'-3' exonuclease family protein
12049	Annona_cheri_DN_ex_As_Dn_contig_12049	0	0	0	0	0	3.08455	2.21736	4.51506	1.78989	1260	40.9604	AT5G22310	1948		0.646817
12058	Annona_cheri_DN_ex_As_Dn_contig_12058	0	0	0	0	0	13.6636	11.8409	12.7911	9.3464	576	275.398	AT2G28230	875	RBB	0.658286	TATA-binding related factor (TRF) of subunit 20 of Mediator complex
12059	Annona_cheri_DN_ex_As_Dn_contig_12059	0	0	0	0	0	14.0477	22.7708	115.36	9.34945	249	33.7469	AT1G37669	2565		0.097076	transposable element gene
12063	Annona_cheri_DN_ex_As_Dn_contig_12063	0	0	0	0	0	1.61554	1.56148	0.886098	0.691215	421	33.7469	AT2G30950	2337		0.180145	FtsH extracellular protease family
12072	Annona_cheri_DN_ex_As_Dn_contig_12072	0	0	0	0	0	0.444248	2.41527	2.92395	0.712773	1531	57.1907	AT2G07717	5949		0.257354
12074	Annona_cheri_DN_ex_As_Dn_contig_12074	0	0	0	0	0	18.0223	33.7969	26.3239	22.0011	248	69.8143	AT2G44730	1233	RBB	0.201135	Alcohol dehydrogenase transcription factor Myb/SANT-like family protein
12079	Annona_cheri_DN_ex_As_Dn_contig_12079	0	0	0	0	9.00122	2.79205	3.06967	1.87596	0	348	40.9604	AT2G11500	2468		0.141005	transposable element gene
12083	Annona_cheri_DN_ex_As_Dn_contig_12083	0	0	0	0	0	0.155711	0.790123	0	2.21516	624	48.1739	AT2G32640	2190		0.284932	Lycopene beta/epsilon cyclase protein
12084	Annona_cheri_DN_ex_As_Dn_contig_12084	0	0	0	0	0	6.14659	15.8947	8.96312	27.6133	822	333.106	AT2G32640	2190	RBB	0.375342	Lycopene beta/epsilon cyclase protein
12101	Annona_cheri_DN_ex_As_Dn_contig_12101	0	0	0	0	0	16.4927	26.6834	17.207	20.1339	271	169	AT5G06260	1697	RBB	0.159694	TLD-domain containing nucleolar protein
12109	Annona_cheri_DN_ex_As_Dn_contig_12109	0	0	0	0	0	3.91262	10.5633	5.10364	7.13607	1937	105.882	AT3G29230	1803		1.07432	Tetratricopeptide repeat (TPR)-like superfamily protein
12110	Annona_cheri_DN_ex_As_Dn_contig_12110	0	0	0	0	0	14.997	35.5486	37.913	43.8875	920	255.561	AT2G30390	1878		0.489883	ferrochelatase 2
12112	Annona_cheri_DN_ex_As_Dn_contig_12112	0	0	0	0	0	0.754668	3.03162	2.17309	5.36799	515	35.5503	AT1G42490	1109		0.464382
12113	Annona_cheri_DN_ex_As_Dn_contig_12113	0	0	0	0	0	0.719729	1.09564	0	1.40112	675	132.932	AT2G41450	2064		0.327035	N-acetyltransferases;N-acetyltransferases
12117	Annona_cheri_DN_ex_As_Dn_contig_12117	0	0	0	19.5638	0	0.207393	0.175395	0.199065	0	937	39.157	AT1G10680	3684		0.254343	P-glycoprotein 10
12127	Annona_cheri_DN_ex_As_Dn_contig_12127	0	0	0	0	0	0.994848	1.12181	0	0.124147	586	35.5503	AT4G31950	1570		0.373248	cytochrome P450, family 82, subfamily C, polypeptide 3
12128	Annona_cheri_DN_ex_As_Dn_contig_12128	0	0	0	0	0	25.3843	39.3029	47.1557	26.5504	1244	538.69	AT5G60620	1342	RBB	0.926975	glycerol-3-phosphate acyltransferase 9
12129	Annona_cheri_DN_ex_As_Dn_contig_12129	0	0	0	0	0	6.17089	12.3354	9.69234	15.8774	866	57.1907	AT4G12770	3188		0.271644	Chaperone DnaJ-domain superfamily protein
12133	Annona_cheri_DN_ex_As_Dn_contig_12133	0	0	0	0	0	0.670093	0.283354	1.60796	1.25432	290	33.7469	AT3G11710	2172		0.133517	lysyl-tRNA synthetase 1
12135	Annona_cheri_DN_ex_As_Dn_contig_12135	0	0	0	0	0	51.9172	52.2472	97.7162	62.1093	335	244.741	AT5G03290	1437		0.233125	isocitrate dehydrogenase V
12144	Annona_cheri_DN_ex_As_Dn_contig_12144	0	0	0	0	0	4.06461	5.64733	0.371561	0.362303	1004	468.359	AT5G06300	1044	RBB	0.961686	Putative lysine decarboxylase family protein
12145	Annona_cheri_DN_ex_As_Dn_contig_12145	0	0	0	0	0.0640263	7.82884	8.97914	10.7056	11.2418	906	369.174	AT2G41980	1335		0.678652	Protein with RING/U-box and TRAF-like domains
12146	Annona_cheri_DN_ex_As_Dn_contig_12146	0	0	0	0	0	1.25103	1.41069	0.800531	1.24893	233	31.9436	AT1G43860	1373		0.169701	sequence-specific DNA binding transcription factors
12151	Annona_cheri_DN_ex_As_Dn_contig_12151	0	0	0	0	0	2.71786	10.8542	8.04356	12.3229	1287	322.286	AT2G06210	3580		0.359497	binding
12159	Annona_cheri_DN_ex_As_Dn_contig_12159	0	0	0	0	0.196804	3.37888	4.87879	5.14166	10.5516	1179	376.387	AT2G35780	1453		0.811425	serine carboxypeptidase-like 26
12162	Annona_cheri_DN_ex_As_Dn_contig_12162	0	0	0	0	0	5.58072	15.5981	17.1804	23.4914	4283	228.511	AT4G00990	2804		1.52746	Transcription factor jumonji (jmjC) domain-containing protein
12166	Annona_cheri_DN_ex_As_Dn_contig_12166	0	0	0	0	0	22.5515	30.8401	41.4497	33.2317	405	33.7469	AT1G04160	4503		0.08994	myosin XI B
12171	Annona_cheri_DN_ex_As_Dn_contig_12171	0	0	0	0	0	37.9821	45.5685	42.8157	11.9046	220	82.4379	AT1G75050	741		0.296896	Pathogenesis-related thaumatin superfamily protein
12174	Annona_cheri_DN_ex_As_Dn_contig_12174	0	0	0	0.0726442	1.2857	2.91364	3.6426	2.06708	0.663954	767	179.82	AT3G03650	1909		0.401781	Exostosin family protein
12184	Annona_cheri_DN_ex_As_Dn_contig_12184	0	0	0	0	0	3.16346	6.68848	2.81954	5.24479	430	37.3537	AT2G42620	2329		0.184629	RNI-like superfamily protein
12189	Annona_cheri_DN_ex_As_Dn_contig_12189	0	0	0	0	0	0.353322	6.27501	3.05221	1.32273	275	35.5503	AT5G16000	2323		0.118381	NSP-interacting kinase 1
12190	Annona_cheri_DN_ex_As_Dn_contig_12190	0	0	0	0	0	0.445704	2.63857	0.427807	3.00346	218	33.7469	AT3G29792	4506		0.0483799	transposable element gene
12192	Annona_cheri_DN_ex_As_Dn_contig_12192	0	0	0	0	0	0.543319	1.3019	0.521502	1.83062	1073	39.157	AT3G12775	1089		0.985308	ubiquitin-conjugating enzyme family protein
12193	Annona_cheri_DN_ex_As_Dn_contig_12193	0	0	0	0	0	2.27117	6.30251	1.63498	19.3966	1369	40.9604	AT3G29634	7191		0.190377	transposable element gene
12194	Annona_cheri_DN_ex_As_Dn_contig_12194	0	0	0	0	0	2.48818	5.78681	1.19413	20.9588	781	98.6682	AT1G19490	1736	RBB	0.449885	Basic-leucine zipper (bZIP) transcription factor family protein
12200	Annona_cheri_DN_ex_As_Dn_contig_12200	0	0	0	0	0	5.89874	13.5647	14.0593	16.1282	1466	39.157	AT2G43920	1099		1.33394	S-adenosyl-L-methionine-dependent methyltransferases superfamily protein
12202	Annona_cheri_DN_ex_As_Dn_contig_12202	0	0	0	0	0	8.86082	3.35926	1.17311	13.0402	318	35.5503	AT2G07669	330		0.963636
12205	Annona_cheri_DN_ex_As_Dn_contig_12205	0	0	0	0	0	8.83304	14.1105	13.5026	10.1655	594	147.359	AT2G42240	1529	RBB	0.388489	RNA-binding (RRM/RBD/RNP motifs) family protein
12206	Annona_cheri_DN_ex_As_Dn_contig_12206	0	0	0	0	0	5.1026	9.1739	7.77468	6.4388	2723	93.2581	AT3G51550	3123		0.871918	Malectin/receptor-like protein kinase family protein
12208	Annona_cheri_DN_ex_As_Dn_contig_12208	0	0	0	0	0	31.7865	42.0672	37.3542	34.542	1131	551.314	AT1G79690	2720	RBB	0.415809	nudix hydrolase homolog 3
12212	Annona_cheri_DN_ex_As_Dn_contig_12212	0	0	0	0	0	0.229159	3.10086	2.63949	6.69166	424	96.8649	AT2G46420	1900		0.223158	Plant protein 1589 of unknown function
12214	Annona_cheri_DN_ex_As_Dn_contig_12214	0	0	0	0	0	4.54035	9.88761	7.62655	10.4536	856	37.3537	AT1G34010	995		0.860302
12227	Annona_cheri_DN_ex_As_Dn_contig_12227	0	0	0	0	0	15.7429	27.3216	21.4856	30.021	1185	619.842	AT5G49720	2360		0.502119	glycosyl hydrolase 9A1
12230	Annona_cheri_DN_ex_As_Dn_contig_12230	0	0	0	0	0	6.55753	5.95161	3.76118	10.8377	1215	102.275	AT5G16180	2163		0.56172	ortholog of maize chloroplast splicing factor CRS1
12235	Annona_cheri_DN_ex_As_Dn_contig_12235	0	0	0	0	0	3.37634	2.53815	3.96093	2.52801	259	35.5503	AT1G71110	1987		0.130347
12241	Annona_cheri_DN_ex_As_Dn_contig_12241	0	0	0	0	0	17.8781	22.7892	22.6315	26.3841	375	98.6682	AT2G45200	1345		0.27881	golgi snare 12
12242	Annona_cheri_DN_ex_As_Dn_contig_12242	0	0	0	0	0	14.6271	37.5265	31.1434	34.9832	2770	71.6177	AT5G04290	4482		0.618028	kow domain-containing transcription factor 1
12243	Annona_cheri_DN_ex_As_Dn_contig_12243	0	0	0	0	0	2.30731	4.98674	4.6754	5.95056	379	123.915	AT4G32360	1913		0.198118	Pyridine nucleotide-disulphide oxidoreductase family protein
12249	Annona_cheri_DN_ex_As_Dn_contig_12249	0	0	0	0	0	9.98743	16.8931	15.0643	18.8019	681	190.64	AT2G22870	1105	RBB	0.61629	P-loop containing nucleoside triphosphate hydrolases superfamily protein
12253	Annona_cheri_DN_ex_As_Dn_contig_12253	0	0	0	0	0	0.070053	2.13282	1.61376	5.19271	1387	95.0615	AT1G12760	1812		0.765453	Zinc finger, C3HC4 type (RING finger) family protein
12259	Annona_cheri_DN_ex_As_Dn_contig_12259	0	0	0	0	0	3.46285	6.71853	5.67001	3.96543	477	251.955	AT1G63440	2988		0.159639	heavy metal atpase 5
12263	Annona_cheri_DN_ex_As_Dn_contig_12263	0	0	0	0	0	1.69143	5.08613	2.88625	12.1016	517	49.9773	AT2G37770	1368		0.377924	NAD(P)-linked oxidoreductase superfamily protein
12265	Annona_cheri_DN_ex_As_Dn_contig_12265	0	0	0	0.262821	0	7.56225	21.8998	7.6985	17.5013	424	44.5672	AT5G57260	1611		0.263191	cytochrome P450, family 71, subfamily B, polypeptide 10
12270	Annona_cheri_DN_ex_As_Dn_contig_12270	0	0	0	0	0	7.15588	33.3797	28.3327	35.0776	869	49.9773	AT4G03000	3083		0.281868	RING/U-box superfamily protein
12271	Annona_cheri_DN_ex_As_Dn_contig_12271	0	0	0	0	0	9.14719	22.864	16.3891	20.8511	478	57.1907	AT1G67280	1489		0.321021	Glyoxalase/Bleomycin resistance protein/Dioxygenase superfamily protein
12276	Annona_cheri_DN_ex_As_Dn_contig_12276	0	0	0	0	0	0.217368	2.20598	0.834558	2.76679	447	33.7469	AT1G24420	1311		0.340961	HXXXD-type acyl-transferase family protein
12279	Annona_cheri_DN_ex_As_Dn_contig_12279	0	0	0	0	0	4.53032	7.86439	10.4133	13.4789	815	39.157	AT3G51450	1298		0.627889	Calcium-dependent phosphotriesterase superfamily protein
12291	Annona_cheri_DN_ex_As_Dn_contig_12291	0	0	0	0	0	5.82981	9.92647	8.87853	8.55544	1250	109.488	AT1G63850	1647		0.758956	BTB/POZ domain-containing protein
12292	Annona_cheri_DN_ex_As_Dn_contig_12292	0	0	0	0	0	12.1454	18.8997	3.96363	5.91097	800	169	AT3G61490	1736		0.460829	Pectin lyase-like superfamily protein
12295	Annona_cheri_DN_ex_As_Dn_contig_12295	0	0	0	0	0	0.852311	7.74875	1.43165	4.94575	456	49.9773	AT1G55390	2168		0.210332	Cysteine/Histidine-rich C1 domain family protein
12301	Annona_cheri_DN_ex_As_Dn_contig_12301	0	0	0	0	0	40.3228	46.0167	6.06202	10.9126	200	129.325	AT1G28110	1807		0.110681	serine carboxypeptidase-like 45
12305	Annona_cheri_DN_ex_As_Dn_contig_12305	0	0	0	0	0	0.340327	2.66234	1.46998	3.37633	1142	39.157	AT3G20865	459		2.48802	arabinogalactan protein 40
12308	Annona_cheri_DN_ex_As_Dn_contig_12308	0	0	0	0	0	3.46394	2.92951	1.66242	7.00271	561	141.949	AT5G17230	1943		0.288729	PHYTOENE SYNTHASE
12310	Annona_cheri_DN_ex_As_Dn_contig_12310	0	0	0	0	0	3.2096	2.71442	1.96046	2.1847	333	49.9773	AT5G46100	1419		0.234672	Pentatricopeptide repeat (PPR) superfamily protein
12317	Annona_cheri_DN_ex_As_Dn_contig_12317	0	0	0	0	0	1.83327	1.16282	4.94904	4.28953	848	279.005	AT3G46920	3516		0.241183	Protein kinase superfamily protein with octicosapeptide/Phox/Bem1p domain
12322	Annona_cheri_DN_ex_As_Dn_contig_12322	0	0	0	0	0	2.29973	3.64672	2.20738	4.30476	338	35.5503	AT1G80300	2212		0.152803	nucleotide transporter 1
12325	Annona_cheri_DN_ex_As_Dn_contig_12325	0	0	0	0	0	14.1329	26.5941	12.8871	37.3011	275	212.28	AT2G35450	1208	RBB	0.227649	catalytics;hydrolases
12328	Annona_cheri_DN_ex_As_Dn_contig_12328	0	0	0	0	0	9.25366	27.2404	11.615	17.7212	546	116.702	AT4G33090	2852		0.191445	aminopeptidase M1
12334	Annona_cheri_DN_ex_As_Dn_contig_12334	0	0	0	0	0	6.61172	20.4216	4.55272	3.9819	676	46.3705	AT5G54010	1409		0.479773	UDP-Glycosyltransferase superfamily protein
12335	Annona_cheri_DN_ex_As_Dn_contig_12335	0	0	0	0	0	5.87598	7.45412	0.402859	3.29969	463	78.8312	AT3G49670	3452		0.134125	Leucine-rich receptor-like protein kinase family protein
12339	Annona_cheri_DN_ex_As_Dn_contig_12339	0	0	0	0	0	9.00237	4.72559	1.78777	0.464859	313	96.8649	AT1G27970	750		0.417333	nuclear transport factor 2B
12341	Annona_cheri_DN_ex_As_Dn_contig_12341	0	0	0	0	0	6.47756	16.6836	10.7392	18.2978	330	246.544	AT5G04710	1983		0.166415	Zn-dependent exopeptidases superfamily protein
12342	Annona_cheri_DN_ex_As_Dn_contig_12342	0	0	0	0	0	5.18205	14.2433	12.8494	21.8251	450	141.949	AT5G04710	1983		0.226929	Zn-dependent exopeptidases superfamily protein
12347	Annona_cheri_DN_ex_As_Dn_contig_12347	0	0	0	0	0	6.37835	7.55198	8.77519	5.25331	457	42.7638	AT2G25370	1812		0.252208	RING/U-box superfamily protein
12351	Annona_cheri_DN_ex_As_Dn_contig_12351	0	0	0	0	0	1.49065	1.7191	0.780434	1.52197	717	35.5503	AT3G32028	2370		0.302532	transposable element gene
12360	Annona_cheri_DN_ex_As_Dn_contig_12360	0	0	0	0	0	0	6.20364	1.96219	2.97124	808	37.3537	AT4G28590	1141		0.708151
12377	Annona_cheri_DN_ex_As_Dn_contig_12377	0	0	0	0	0	9.75056	15.7691	34.1522	11.9116	568	57.1907	AT5G14470	1327		0.428033	GHMP kinase family protein
12382	Annona_cheri_DN_ex_As_Dn_contig_12382	0	0	0	0	0	13.7937	27.2881	31.2623	35.7155	1599	682.96	AT3G18860	2590	RBB	0.617375	transducin family protein / WD-40 repeat family protein
12395	Annona_cheri_DN_ex_As_Dn_contig_12395	0	0	0	0	0	16.006	87.7018	32.6741	32.9149	431	33.7469	AT1G56590	1523		0.282994	Clathrin adaptor complexes medium subunit family protein
12396	Annona_cheri_DN_ex_As_Dn_contig_12396	0	0	0	0	0	2.22088	2.34779	1.46554	4.57288	700	37.3537	AT1G35580	2078		0.336862	cytosolic invertase 1
12403	Annona_cheri_DN_ex_As_Dn_contig_12403	0	0	0	0	0	9.4677	4.61009	0.183586	0.644442	1016	138.342	AT3G53990	977	RBB	1.03992	Adenine nucleotide alpha hydrolases-like superfamily protein
12407	Annona_cheri_DN_ex_As_Dn_contig_12407	0	0	0	0	0	7.08791	13.1127	56.1272	14.5943	658	120.309	AT5G48220	1732		0.379908	Aldolase-type TIM barrel family protein
12412	Annona_cheri_DN_ex_As_Dn_contig_12412	0	0	0	0	0	12.9508	18.8783	22.113	19.3936	1493	282.612	AT5G20170	2104	RBB	0.709601	RNA polymerase II transcription mediators
12422	Annona_cheri_DN_ex_As_Dn_contig_12422	0	0	0	0	0	0.193681	0.382199	1.61117	32.7739	1505	141.949	AT4G33090	2852		0.5277	aminopeptidase M1
12430	Annona_cheri_DN_ex_As_Dn_contig_12430	0	0	0	0	0	0.100583	0.68052	0.193089	1.12966	966	37.3537	AT1G52855	553		1.74684
12431	Annona_cheri_DN_ex_As_Dn_contig_12431	0	0	0	0.454223	0.15763	10.2972	37.5136	31.1718	73.1458	368	349.336	AT1G80070	7317		0.0502938	Pre-mRNA-processing-splicing factor
12433	Annona_cheri_DN_ex_As_Dn_contig_12433	0	0	0	0	0	7.88934	16.8559	21.1234	13.0578	234	37.3537	AT1G76720	4156		0.0563041	eukaryotic translation initiation factor 2 (eIF-2) family protein
12434	Annona_cheri_DN_ex_As_Dn_contig_12434	0	0	0	0	0	11.2593	32.0932	21.2141	16.2361	233	33.7469	AT1G34340	1833		0.127114	alpha/beta-Hydrolases superfamily protein
12436	Annona_cheri_DN_ex_As_Dn_contig_12436	0	0	0	0	0.107026	22.4085	31.8382	22.7132	23.8922	542	158.179	AT5G06060	1080	RBB	0.501852	NAD(P)-binding Rossmann-fold superfamily protein
12443	Annona_cheri_DN_ex_As_Dn_contig_12443	0	0	0	0	0.14502	10.2022	61.0133	17.7198	48.1971	400	161.786	AT2G46290	1289		0.310318	Transducin/WD40 repeat-like superfamily protein
12447	Annona_cheri_DN_ex_As_Dn_contig_12447	0	0	0	0	0	0.2485	0.840642	1.90817	2.23275	391	35.5503	AT1G66173	1483		0.263655	other RNA
12454	Annona_cheri_DN_ex_As_Dn_contig_12454	0	0	0	0	0	14.5745	32.2822	32.6416	45.0359	420	230.314	AT5G13400	2185		0.19222	Major facilitator superfamily protein
12468	Annona_cheri_DN_ex_As_Dn_contig_12468	0	0	0	0	0	1.02741	0	1.83143	0	1324	280.808	AT3G25690	3418		0.387361	Hydroxyproline-rich glycoprotein family protein
12473	Annona_cheri_DN_ex_As_Dn_contig_12473	0	0	0	0	0	15.8789	19.1843	18.8701	19.2491	257	82.4379	AT3G50960	1020	RBB	0.251961	phosducin-like protein 3 homolog
12476	Annona_cheri_DN_ex_As_Dn_contig_12476	0	0	0	0	0	4.59945	23.8252	9.60211	21.2655	845	40.9604	AT1G16380	2358		0.358355	Cation/hydrogen exchanger family protein
12478	Annona_cheri_DN_ex_As_Dn_contig_12478	0	0	0	0	0	0.818219	8.21728	4.17224	6.58582	1900	48.1739	AT3G21610	883		2.15176	Acid phosphatase/vanadium-dependent haloperoxidase-related protein
12482	Annona_cheri_DN_ex_As_Dn_contig_12482	0	0	0	0	0	1.15214	1.46157	1.84312	0	506	223.101	AT5G10940	2632		0.192249	transducin family protein / WD-40 repeat family protein
12491	Annona_cheri_DN_ex_As_Dn_contig_12491	0	0	0	0	0	0.50606	0	0	8.96749	576	57.1907	AT1G75890	1140		0.505263	GDSL-like Lipase/Acylhydrolase superfamily protein
12492	Annona_cheri_DN_ex_As_Dn_contig_12492	0	0	0	0	0	11.7889	9.64846	2.73763	3.84395	511	141.949	AT5G53200	645	RBB	0.792248	Homeodomain-like superfamily protein
12499	Annona_cheri_DN_ex_As_Dn_contig_12499	0	0	0	0	0	5.96095	4.03302	8.01022	25.2172	326	113.095	AT2G38640	799		0.40801	Protein of unknown function (DUF567)
12501	Annona_cheri_DN_ex_As_Dn_contig_12501	0	0	0	0	0	5.50652	11.7926	6.13789	22.9091	2188	322.286	AT5G05130	2803	RBB	0.780592	DNA/RNA helicase protein
12505	Annona_cheri_DN_ex_As_Dn_contig_12505	0	0	0	0	0	32.5324	39.9858	32.8915	41.8964	224	39.157	AT3G21750	1851		0.121016	UDP-glucosyl transferase 71B1
12512	Annona_cheri_DN_ex_As_Dn_contig_12512	0	0	0	0	0	5.15672	7.11552	9.8993	10.9735	358	37.3537	AT1G65200	3306		0.108288	Ubiquitin carboxyl-terminal hydrolase-related protein
12513	Annona_cheri_DN_ex_As_Dn_contig_12513	0	0	0	0	0	26.7695	38.8504	47.8998	52.7069	294	100.472	AT3G52930	1911		0.153846	Aldolase superfamily protein
12515	Annona_cheri_DN_ex_As_Dn_contig_12515	0	0	0	0	0	16.7707	22.9633	14.8197	15.3473	365	161.786	AT4G13720	866		0.421478	Inosine triphosphate pyrophosphatase family protein
12516	Annona_cheri_DN_ex_As_Dn_contig_12516	0	0	0	0	0	0	1.24034	0.351932	0.823589	265	37.3537	AT2G19870	2070		0.128019	tRNA/rRNA methyltransferase (SpoU) family protein
12518	Annona_cheri_DN_ex_As_Dn_contig_12518	0	0	0	0	0	3.31778	2.00421	0.909872	2.83904	205	46.3705	AT2G13650	1463		0.140123	golgi nucleotide sugar transporter 1
12525	Annona_cheri_DN_ex_As_Dn_contig_12525	0	0	0	0	0	6.83519	5.34159	13.9104	13.669	2246	183.427	AT4G36850	1372	RBB	1.63703	PQ-loop repeat family protein / transmembrane family protein
12529	Annona_cheri_DN_ex_As_Dn_contig_12529	0	0	0	0	0	0.176983	0.598709	0.679504	1.32514	549	262.775	AT2G35920	3371		0.16286	RNA helicase family protein
12534	Annona_cheri_DN_ex_As_Dn_contig_12534	0	0	0	0	0	0.2737	0.578681	0.788128	1.12712	710	35.5503	AT1G77390	1477		0.480704	CYCLIN A1;2
12538	Annona_cheri_DN_ex_As_Dn_contig_12538	0	0	0	0	0	0.813083	1.7191	1.17065	0.60879	239	100.472	AT1G51720	2469		0.0968003	Amino acid dehydrogenase family protein
12542	Annona_cheri_DN_ex_As_Dn_contig_12542	0	0	0	0	0	0.458318	0	15.397	0.686324	212	35.5503	AT3G30650	369		0.574526	transposable element gene
12543	Annona_cheri_DN_ex_As_Dn_contig_12543	0	0	0	0	0	2.22852	1.50776	26.0962	0.667435	218	39.157	AT5G42960	935		0.233155
12569	Annona_cheri_DN_ex_As_Dn_contig_12569	0	0	0	0	0	1.02277	0	0.490852	0	380	37.3537	AT4G01540	1582		0.240202	NAC with transmembrane motif1
12573	Annona_cheri_DN_ex_As_Dn_contig_12573	0	0	0	0	0	21.2063	32.2822	28.1266	26.8484	252	68.0109	AT3G12350	1583	RBB	0.159191	F-box family protein
12578	Annona_cheri_DN_ex_As_Dn_contig_12578	0	0	0	0	0	0.768091	2.11116	0.368624	1.1502	506	39.157	AT5G09910	1130		0.447788	Ras-related small GTP-binding family protein
12582	Annona_cheri_DN_ex_As_Dn_contig_12582	0	0	0	0	0	4.13814	20.5782	11.4393	14.7484	587	114.899	AT5G17920	2771		0.211837	Cobalamin-independent synthase family protein
12596	Annona_cheri_DN_ex_As_Dn_contig_12596	0	0	0	0.0597193	0	17.5998	28.0955	67.6723	35.9463	933	302.449	AT4G36860	2127		0.438646	LIM domain-containing protein
12602	Annona_cheri_DN_ex_As_Dn_contig_12602	0	0	0	0	0	6.59096	14.0251	14.2852	9.0739	914	565.741	AT4G32940	1879		0.486429	gamma vacuolar processing enzyme
12604	Annona_cheri_DN_ex_As_Dn_contig_12604	0	0	0	0	0	0.691555	1.16972	1.65946	0.129449	562	35.5503	AT1G13660	2470		0.22753	transposable element gene
12606	Annona_cheri_DN_ex_As_Dn_contig_12606	0	0	0	0	0	10.6481	12.3822	2.29961	11.7597	365	33.7469	AT1G20990	960		0.380208	Cysteine/Histidine-rich C1 domain family protein
12610	Annona_cheri_DN_ex_As_Dn_contig_12610	0	0	0	0	0	2.63395	7.17774	5.89909	4.82081	332	37.3537	AT5G43380	1401		0.236974	type one serine/threonine protein phosphatase 6
12612	Annona_cheri_DN_ex_As_Dn_contig_12612	0	0	0	0	0	12.4172	37.225	12.0113	15.3387	2011	143.752	AT1G79460	2576	RBB	0.780668	Terpenoid cyclases/Protein prenyltransferases superfamily protein
12620	Annona_cheri_DN_ex_As_Dn_contig_12620	0	0	0	0	0	6.01011	18.8489	20.1907	27.1876	388	360.157	AT1G62020	4098		0.0946803	Coatomer, alpha subunit
12622	Annona_cheri_DN_ex_As_Dn_contig_12622	0	0	0	0	0	12.8439	24.7576	25.0566	26.9145	1165	506.23	AT1G29880	2394		0.486633	glycyl-tRNA synthetase / glycine--tRNA ligase
12623	Annona_cheri_DN_ex_As_Dn_contig_12623	0	0	0	0	0	18.5471	23.0127	15.1535	21.1908	1514	149.163	AT1G78650	1721	RBB	0.879721	DNA-directed DNA polymerases
12626	Annona_cheri_DN_ex_As_Dn_contig_12626	0	0	0	0	0	0.993492	2.68868	3.05151	0.446321	489	66.2076	AT5G14940	1742		0.280712	Major facilitator superfamily protein
12627	Annona_cheri_DN_ex_As_Dn_contig_12627	0	0	0	0	0	19.4826	39.5021	42.6751	34.318	778	592.791	AT1G79610	1943	RBB	0.400412	Na+/H+ antiporter 6
12634	Annona_cheri_DN_ex_As_Dn_contig_12634	0	0	0	0	0	12.198	27.3909	25.8388	58.5782	231	35.5503	AT1G15880	1099		0.210191	golgi snare 11
12643	Annona_cheri_DN_ex_As_Dn_contig_12643	0	0	0	0	0	11.0518	13.6306	10.166	17.2394	211	33.7469	AT5G32925	3594		0.058709	transposable element gene
12645	Annona_cheri_DN_ex_As_Dn_contig_12645	0	0	0	0	0	6.16911	8.32764	8.31272	6.66212	819	58.9941	AT3G03180	629		1.30207	Got1/Sft2-like vescicle transport protein family
12646	Annona_cheri_DN_ex_As_Dn_contig_12646	0	0	0	0	0	6.383	8.99702	6.12669	6.90332	411	33.7469	AT5G59430	2356		0.174448	telomeric repeat binding protein 1
12647	Annona_cheri_DN_ex_As_Dn_contig_12647	0	0	0	0	0	9.6253	15.4005	17.7285	25.3214	747	455.735	AT4G17370	1356	RBB	0.550885	Oxidoreductase family protein
12655	Annona_cheri_DN_ex_As_Dn_contig_12655	0	0	0	0	0	0	0.122281	0.277565	0	672	39.157	AT2G20440	1717		0.39138	Ypt/Rab-GAP domain of gyp1p superfamily protein
12657	Annona_cheri_DN_ex_As_Dn_contig_12657	0	0	0	0	0	3.41924	4.45805	2.8717	1.06672	682	273.595	AT2G42610	999		0.682683	Protein of unknown function (DUF640)
12665	Annona_cheri_DN_ex_As_Dn_contig_12665	0	0	0	0	0	6.94307	8.07382	7.72449	4.63736	2463	150.966	AT5G08330	1070		2.30187	TCP family transcription factor
12674	Annona_cheri_DN_ex_As_Dn_contig_12674	0	0	0	0	0	3.38227	11.5285	7.47669	12.3553	948	360.157	AT1G35190	1353	RBB	0.700665	2-oxoglutarate (2OG) and Fe(II)-dependent oxygenase superfamily protein
12675	Annona_cheri_DN_ex_As_Dn_contig_12675	0	0	0	0	0	0.234978	0.662416	0.150362	0.087969	2481	49.9773	AT1G59218	3765		0.658964	Disease resistance protein (CC-NBS-LRR class) family
12679	Annona_cheri_DN_ex_As_Dn_contig_12679	0	0	0	0	0	14.2887	19.7742	20.4478	27.8163	374	127.522	AT1G63160	1263		0.29612	replication factor C 2
12684	Annona_cheri_DN_ex_As_Dn_contig_12684	0	0	0	0	0	1.38266	0.85043	58.2736	0.282343	1546	78.8312	AT3G15355	2209		0.699864	ubiquitin-conjugating enzyme 25
12688	Annona_cheri_DN_ex_As_Dn_contig_12688	0	0	0	0	0	4.81802	0	0	0	242	33.7469	AT1G17070	2743		0.0882246	GC-rich sequence DNA-binding factor-like protein with Tuftelin interacting domain
12697	Annona_cheri_DN_ex_As_Dn_contig_12697	0	0	0	0	0	0.756136	2.55791	0	0.566151	257	35.5503	AT3G55400	2210		0.11629	methionyl-tRNA synthetase / methionine--tRNA ligase / MetRS (cpMetRS)
12698	Annona_cheri_DN_ex_As_Dn_contig_12698	0	0	0	0	0	55.7889	54.6313	47.3996	43.97	364	284.415	AT2G22250	1744	RBB	0.208716	aspartate aminotransferase
12704	Annona_cheri_DN_ex_As_Dn_contig_12704	0	0	0	0	0	5.86647	4.3412	0.879829	6.03965	530	48.1739	AT5G55060	2293		0.231138
12708	Annona_cheri_DN_ex_As_Dn_contig_12708	0	0	0	0	0	4.93216	3.54552	4.4974	3.69291	394	68.0109	AT5G55830	2189		0.179991	Concanavalin A-like lectin protein kinase family protein
12711	Annona_cheri_DN_ex_As_Dn_contig_12711	0	0	0	0	0	11.3795	21.7153	14.5634	10.2681	333	44.5672	AT1G09180	737		0.451832	secretion-associated RAS super family 1
12718	Annona_cheri_DN_ex_As_Dn_contig_12718	0	0	0	0	0	2.76622	2.41255	2.73812	0.453072	1124	39.157	AT3G52140	4765		0.235887	tetratricopeptide repeat (TPR)-containing protein
12725	Annona_cheri_DN_ex_As_Dn_contig_12725	0	0	0	0.43293	0	3.32183	5.93789	4.27541	10.7401	1287	123.915	AT5G10320	1570	RBB	0.819745
12734	Annona_cheri_DN_ex_As_Dn_contig_12734	0	0	0	0	0	10.8253	22.7761	18.2469	19.5714	368	136.539	AT5G55810	1147	RBB	0.320837	nicotinate/nicotinamide mononucleotide adenyltransferase
12741	Annona_cheri_DN_ex_As_Dn_contig_12741	0	0	0	0	0	33.6773	50.9971	59.8448	61.8463	427	221.297	AT3G44340	3803		0.11228	clone eighty-four
12742	Annona_cheri_DN_ex_As_Dn_contig_12742	0	0	0	0	0	8.14663	13.6114	22.5049	13.6872	489	174.41	AT3G50760	1320		0.370455	galacturonosyltransferase-like 2
12750	Annona_cheri_DN_ex_As_Dn_contig_12750	0	0	0	0	0	0.803004	7.33443	3.39134	8.29715	605	46.3705	AT1G07350	1464		0.413251	RNA-binding (RRM/RBD/RNP motifs) family protein
12752	Annona_cheri_DN_ex_As_Dn_contig_12752	0	0	0	0	0	0.455454	4.23703	1.16577	3.52385	640	35.5503	AT2G12440	6463		0.0990252	transposable element gene
12762	Annona_cheri_DN_ex_As_Dn_contig_12762	0	0	0	0.130487	0	13.8805	16.55	16.8177	25.5563	427	39.157	AT1G77030	2755		0.154991	hydrolases, acting on acid anhydrides, in phosphorus-containing anhydrides;ATP-dependent helicases;nucleic acid binding;ATP binding;RNA binding;helicases
12763	Annona_cheri_DN_ex_As_Dn_contig_12763	0	0	0	1.27157	2.64766	1.74706	1.30704	40.2458	0.603738	1446	728.044	AT3G15730	2810		0.514591	phospholipase D alpha 1
12765	Annona_cheri_DN_ex_As_Dn_contig_12765	0	0	0	0	0	5.03873	8.38063	7.65763	9.80904	1157	459.342	AT3G12940	2215	RBB	0.522348	2-oxoglutarate (2OG) and Fe(II)-dependent oxygenase superfamily protein
12766	Annona_cheri_DN_ex_As_Dn_contig_12766	0	0	0	0.0543591	0	11.944	20.8438	18.2884	31.4424	1025	399.831	AT5G61670	1529	RBB	0.670373
12774	Annona_cheri_DN_ex_As_Dn_contig_12774	0	0	0	0	0	16.0722	30.5831	25.5944	37.1957	266	39.157	AT1G28160	738		0.360434	Integrase-type DNA-binding superfamily protein
12776	Annona_cheri_DN_ex_As_Dn_contig_12776	0	0	0	0	0	2.60682	4.20885	3.18455	6.74272	410	35.5503	AT1G36060	1836		0.223312	Integrase-type DNA-binding superfamily protein
12779	Annona_cheri_DN_ex_As_Dn_contig_12779	0	0	0	0	0	0.118492	0.300632	0.682404	0.8872	820	42.7638	AT2G37410	1162		0.70568	translocase inner membrane subunit 17-2
12793	Annona_cheri_DN_ex_As_Dn_contig_12793	0	0	0	0	0.0947841	2.69899	3.02106	3.04777	2.19915	1224	161.786	AT2G03500	1666	RBB	0.734694	Homeodomain-like superfamily protein
12794	Annona_cheri_DN_ex_As_Dn_contig_12794	0	0	0	0	0	0.431141	2.25403	0.97814	7.07255	2479	44.5672	AT5G01542	2215		1.11919
12798	Annona_cheri_DN_ex_As_Dn_contig_12798	0	0	0	0	0	0	1.24504	0.201865	1.25975	462	39.157	AT2G17525	2290		0.201747	Pentatricopeptide repeat (PPR) superfamily protein
12805	Annona_cheri_DN_ex_As_Dn_contig_12805	0	0	0	0	0	0.243169	0.235031	2.43408	0.0260101	2797	39.157	AT2G33390	1140		2.45351
12809	Annona_cheri_DN_ex_As_Dn_contig_12809	0	0	0	0	0	9.2747	14.1935	12.7175	29.4308	220	37.3537	AT2G10510	4275		0.051462	transposable element gene
12811	Annona_cheri_DN_ex_As_Dn_contig_12811	0	0	0	0	0	73.7102	85.8327	21.9755	11.2889	696	93.2581	AT5G42980	716		0.972067	thioredoxin 3
12817	Annona_cheri_DN_ex_As_Dn_contig_12817	0	0	0	0	0	7.7147	8.11147	11.0073	68.3791	466	156.376	AT3G02550	1382	RBB	0.337192	LOB domain-containing protein 41
12828	Annona_cheri_DN_ex_As_Dn_contig_12828	0	0	0	0	0	7.28726	6.84773	9.32619	10.9126	240	33.7469	AT3G13624	1792		0.133929
12837	Annona_cheri_DN_ex_As_Dn_contig_12837	0	0	0	0	0	0.161401	0.272999	0	1.32933	602	37.3537	AT3G43688	5128		0.117395	transposable element gene
12839	Annona_cheri_DN_ex_As_Dn_contig_12839	0	0	0	0	0	1.06045	16.2552	4.32593	10.719	733	42.7638	AT1G76650	768		0.954427	calmodulin-like 38
12844	Annona_cheri_DN_ex_As_Dn_contig_12844	0	0	0	0	0	0	0.627273	0.569538	0.444277	655	208.674	AT5G46150	1689		0.387803	LEM3 (ligand-effect modulator 3) family protein / CDC50 family protein
12851	Annona_cheri_DN_ex_As_Dn_contig_12851	0	0	0	0	0	9.42937	12.1352	9.83775	5.52535	237	169	AT3G21390	1357	RBB	0.17465	Mitochondrial substrate carrier family protein
12855	Annona_cheri_DN_ex_As_Dn_contig_12855	0	0	0	0.100574	0	0.964619	1.70575	15.4875	0.196978	1108	37.3537	AT5G48240	1251		0.885691
12862	Annona_cheri_DN_ex_As_Dn_contig_12862	0	0	0	0	0	0	2.05432	0	1.81876	200	31.9436	AT1G70950	1644		0.121655	TPX2 (targeting protein for Xklp2) protein family
12863	Annona_cheri_DN_ex_As_Dn_contig_12863	0	0	0	0	0	1.21454	2.05432	1.16577	1.81876	320	120.309	AT5G44990	1209		0.264682	Glutathione S-transferase family protein
12866	Annona_cheri_DN_ex_As_Dn_contig_12866	0	0	0	0	0	12.1193	8.30563	1.60451	4.06776	465	37.3537	AT1G75550	504	RBB	0.922619	glycine-rich protein
12871	Annona_cheri_DN_ex_As_Dn_contig_12871	0	0	0	0	0	0.132315	1.30551	0.381006	0.69349	2203	40.9604	AT4G20365	5325		0.413709	transposable element gene
12875	Annona_cheri_DN_ex_As_Dn_contig_12875	0	0	0	0	0	13.1402	26.4518	18.83	22.8644	525	49.9773	AT2G36070	1929		0.272162	translocase inner membrane subunit 44-2
12876	Annona_cheri_DN_ex_As_Dn_contig_12876	0	0	0	0	0	1.65013	4.67917	3.35407	28.7804	1001	39.157	AT1G64570	3720		0.269086	Homeodomain-like superfamily protein
12878	Annona_cheri_DN_ex_As_Dn_contig_12878	0	0	0	0	0	0.649923	2.74825	0.935738	3.40637	299	35.5503	AT1G15880	1099		0.272066	golgi snare 11
12883	Annona_cheri_DN_ex_As_Dn_contig_12883	0	0	0	0	0	1.32797	1.87182	1.91197	0.662874	439	35.5503	AT1G69540	1540		0.285065	AGAMOUS-like 94
12896	Annona_cheri_DN_ex_As_Dn_contig_12896	0	0	0	0	0	0.150875	0.382792	0.144817	0.451866	644	39.157	AT4G08138	4475		0.143911	transposable element gene
12903	Annona_cheri_DN_ex_As_Dn_contig_12903	0	0	0	0	0	0	2.24618	1.27465	2.48578	439	68.0109	AT1G72830	1689		0.259917	nuclear factor Y, subunit A3
12905	Annona_cheri_DN_ex_As_Dn_contig_12905	0	0	0	0	0	4.0746	11.1331	11.1313	11.4993	310	212.28	AT5G45190	2150		0.144186	Cyclin family protein
12907	Annona_cheri_DN_ex_As_Dn_contig_12907	0	0	0	0	0	0	0.260866	0.296069	0.808338	630	39.157	AT5G34940	1886		0.33404	glucuronidase 3
12909	Annona_cheri_DN_ex_As_Dn_contig_12909	0	0	0	0	0	4.03554	1.6127	0.553357	0.464859	2191	40.9604	AT1G11112	737		2.97286
12910	Annona_cheri_DN_ex_As_Dn_contig_12910	0	0	0	0	0	24.1381	17.5715	16.4235	39.1205	318	169	AT3G03950	1771		0.17956	evolutionarily conserved C-terminal region 1
12936	Annona_cheri_DN_ex_As_Dn_contig_12936	0	0	0	0	0	6.95444	10.5867	0.762878	1.19019	489	190.64	AT1G15520	4558		0.107284	pleiotropic drug resistance 12
12943	Annona_cheri_DN_ex_As_Dn_contig_12943	0	0	0	0	0	60.9601	55.1571	54.424	57.403	365	109.488	AT1G08470	1431		0.255066	strictosidine synthase-like 3
12950	Annona_cheri_DN_ex_As_Dn_contig_12950	0	0	0	0	0	0.352042	10.1227	3.04115	5.79894	276	39.157	AT2G06510	2117		0.130373	replication protein A 1A
12953	Annona_cheri_DN_ex_As_Dn_contig_12953	0	0	0	0	0	7.96307	23.5117	28.3607	34.5708	1391	383.6	AT2G32700	3031		0.458924	LEUNIG_homolog
12962	Annona_cheri_DN_ex_As_Dn_contig_12962	0	0	0	0	0	10.4595	15.131	14.2667	21.4335	353	35.5503	AT2G42320	2496		0.141426	nucleolar protein gar2-related
12964	Annona_cheri_DN_ex_As_Dn_contig_12964	0	0	0	0	0	13.6971	10.4978	14.7904	9.61459	227	35.5503	AT5G03080	1165		0.19485	Phosphatidic acid phosphatase (PAP2) family protein
12970	Annona_cheri_DN_ex_As_Dn_contig_12970	0	0	0	0	0.165265	4.02646	4.57579	46.9087	3.76847	3861	1328.57	AT1G04920	3469	RBB	1.113	sucrose phosphate synthase 3F
12974	Annona_cheri_DN_ex_As_Dn_contig_12974	0	0	0	0	0	8.99256	12.9844	11.3683	7.88266	443	42.7638	AT2G41330	1431		0.309574	Glutaredoxin family protein
12975	Annona_cheri_DN_ex_As_Dn_contig_12975	0	0	0	0	0	9.90094	12.9149	21.1007	20.9833	579	257.365	AT5G48370	1589	RBB	0.36438	Thioesterase/thiol ester dehydrase-isomerase superfamily protein
12976	Annona_cheri_DN_ex_As_Dn_contig_12976	0	0	0	0	0	0.338549	4.4379	1.29982	2.91508	574	37.3537	AT5G61865	1408		0.40767
12978	Annona_cheri_DN_ex_As_Dn_contig_12978	0	0	0	0	0	26.7084	47.1228	74.2559	53.787	211	39.157	AT1G34160	1777		0.118739	Tetratricopeptide repeat (TPR)-like superfamily protein
12982	Annona_cheri_DN_ex_As_Dn_contig_12982	0	0	0	0	0	1.35577	0.764398	0.433776	0.676748	215	35.5503	AT5G22640	2814		0.0764037	MORN (Membrane Occupation and Recognition Nexus) repeat-containing protein
12983	Annona_cheri_DN_ex_As_Dn_contig_12983	0	0	0	0	0	0	0.824082	0.400839	0.729588	698	37.3537	AT3G31367	2778		0.25126	transposable element gene
12985	Annona_cheri_DN_ex_As_Dn_contig_12985	0	0	0	0	0	8.23116	21.035	4.12207	34.5665	543	185.23	AT5G54590	1721		0.315514	Protein kinase superfamily protein
12992	Annona_cheri_DN_ex_As_Dn_contig_12992	0	0	0	0	0	32.9102	35.6192	25.5718	32.415	496	89.6514	AT5G16540	1559		0.318153	zinc finger nuclease 3
12997	Annona_cheri_DN_ex_As_Dn_contig_12997	0	0	0	0	0	1.38805	3.52169	0.999234	1.42903	560	143.752	AT1G13330	1020		0.54902	Arabidopsis Hop2 homolog
13004	Annona_cheri_DN_ex_As_Dn_contig_13004	0	0	0	0	0	0.153497	1.68759	0	4.71211	633	37.3537	AT1G60610	1772		0.357223	SBP (S-ribonuclease binding protein) family protein
13005	Annona_cheri_DN_ex_As_Dn_contig_13005	0	0	0	0	0	3.28255	7.49549	8.82207	13.0263	296	35.5503	AT5G13140	982		0.301426	Pollen Ole e 1 allergen and extensin family protein
13006	Annona_cheri_DN_ex_As_Dn_contig_13006	0	0	0	0	0	3.35046	5.40949	5.84714	10.9468	319	33.7469	AT1G67230	3981		0.0801306	little nuclei1
13008	Annona_cheri_DN_ex_As_Dn_contig_13008	0	0	0	0	0	4.91718	61.5464	30.9614	70.3941	494	39.157	AT2G25910	1422		0.347398	3'-5' exonuclease domain-containing protein / K homology domain-containing protein / KH domain-containing protein
13009	Annona_cheri_DN_ex_As_Dn_contig_13009	0	0	0	0	0	4.98021	10.3762	9.11725	13.3351	2946	1094.13	AT4G02260	3272	RBB	0.900367	RELA/SPOT homolog 1
13014	Annona_cheri_DN_ex_As_Dn_contig_13014	0	0	0	0	0	9.62468	17.0547	7.91846	7.54957	212	37.3537	AT1G76530	1441		0.14712	Auxin efflux carrier family protein
13017	Annona_cheri_DN_ex_As_Dn_contig_13017	0	0	0	0	0	2.78494	1.04679	0.891037	2.0852	314	40.9604	AT5G60150	3938		0.0797359
13018	Annona_cheri_DN_ex_As_Dn_contig_13018	0	0	0	0	0	0.925366	1.30433	3.8489	2.07858	315	44.5672	AT5G60150	3938	RBB	0.0799898
13026	Annona_cheri_DN_ex_As_Dn_contig_13026	0	0	0	0	0	4.80479	6.40307	5.49695	10.0659	2002	352.943	AT1G19100	2596		0.771186	Histidine kinase-, DNA gyrase B-, and HSP90-like ATPase family protein
13029	Annona_cheri_DN_ex_As_Dn_contig_13029	0	0	0	0	0	5.21464	9.30258	7.19504	8.78495	2385	114.899	AT1G03140	1443		1.65281	splicing factor Prp18 family protein
13041	Annona_cheri_DN_ex_As_Dn_contig_13041	0	0	0	0	0	21.7724	128.893	72.6756	97.3249	299	37.3537	AT1G64620	1589		0.188169	Dof-type zinc finger DNA-binding family protein
13047	Annona_cheri_DN_ex_As_Dn_contig_13047	0	0	0	0	0	30.5854	65.1666	50.9291	47.5724	1150	196.05	AT1G33230	1519		0.757077	TMPIT-like protein
13052	Annona_cheri_DN_ex_As_Dn_contig_13052	0	0	0	0	0	15.7365	39.9257	39.869	28.7713	531	37.3537	AT1G26270	2605		0.203839	Phosphatidylinositol 3- and 4-kinase family protein
13063	Annona_cheri_DN_ex_As_Dn_contig_13063	0	0	0	0	0	0.47982	2.84054	0	7.54448	405	49.9773	AT3G56940	1493		0.271266	dicarboxylate diiron protein, putative (Crd1)
13066	Annona_cheri_DN_ex_As_Dn_contig_13066	0	0	0	0	0	0.826923	1.39869	3.57173	3.09576	235	37.3537	AT3G06490	1764		0.13322	myb domain protein 108
13070	Annona_cheri_DN_ex_As_Dn_contig_13070	0	0	0	0	0	13.543	22.1081	24.1846	15.5641	617	228.511	AT1G14530	1454		0.424347	Protein of unknown function (DUF1084)
13072	Annona_cheri_DN_ex_As_Dn_contig_13072	0	0	0	0	0	0.765067	0.64703	0.367173	2.29135	254	102.275	AT5G38660	1692		0.150118	acclimation of photosynthesis to environment
13077	Annona_cheri_DN_ex_As_Dn_contig_13077	0	0	0	0	0	1.33664	17.9997	4.14497	0	945	35.5503	AT1G29830	2322		0.406977	Magnesium transporter CorA-like family protein
13079	Annona_cheri_DN_ex_As_Dn_contig_13079	0	0	0	0	0	7.46348	11.2213	12.603	18.0065	703	408.848	AT3G49640	1238	RBB	0.567851	Aldolase-type TIM barrel family protein
13081	Annona_cheri_DN_ex_As_Dn_contig_13081	0	0	0	0.0230717	0	1.36793	0.748572	7.53046	1.86771	2415	809.196	AT1G71820	2993		0.806883	SEC6
13082	Annona_cheri_DN_ex_As_Dn_contig_13082	0	0	0	0	0	0.272167	1.03579	0.653094	2.24161	714	33.7469	AT3G49600	3719		0.191987	ubiquitin-specific protease 26
13092	Annona_cheri_DN_ex_As_Dn_contig_13092	0	0	0	0	0	12.1454	21.4603	23.7318	18.5124	448	253.758	AT2G02810	1259		0.355838	UDP-galactose transporter 1
13093	Annona_cheri_DN_ex_As_Dn_contig_13093	0	0	0	0	0	3.81473	4.36483	1.07693	4.5364	433	33.7469	AT1G67210	1673		0.258816	Proline-rich spliceosome-associated (PSP) family protein / zinc knuckle (CCHC-type) family protein
13115	Annona_cheri_DN_ex_As_Dn_contig_13115	0	0	0	0	0	5.3731	2.84007	1.71911	3.85543	1302	113.095	AT4G13370	2177		0.598071	Plant protein of unknown function (DUF936)
13120	Annona_cheri_DN_ex_As_Dn_contig_13120	0	0	0	0	0.0761258	4.5904	4.74488	1.22391	3.24608	762	39.157	AT5G39390	1509		0.50497	Leucine-rich repeat protein kinase family protein
13121	Annona_cheri_DN_ex_As_Dn_contig_13121	0	0	0	0.348238	0	7.5909	6.16296	7.28608	2.27345	320	316.876	ATCG00480	1497		0.213761	ATP synthase subunit beta
13126	Annona_cheri_DN_ex_As_Dn_contig_13126	0	0	0	0	0	6.76455	21.67	12.0021	13.8134	474	35.5503	AT1G13990	1099		0.431301
13128	Annona_cheri_DN_ex_As_Dn_contig_13128	0	0	0	0	0	3.63228	3.45586	8.71606	5.43928	214	33.7469	AT1G11250	897		0.238573	syntaxin of plants 125
13132	Annona_cheri_DN_ex_As_Dn_contig_13132	0	0	0	0	0	8.72953	15.7284	9.47191	9.94634	256	35.5503	AT2G35110	4643		0.0551368	transcription activators
13133	Annona_cheri_DN_ex_As_Dn_contig_13133	0	0	0	0	0	51.2595	74.4084	99.5038	67.8813	254	91.4547	AT1G36730	2286		0.111111	Translation initiation factor IF2/IF5
13136	Annona_cheri_DN_ex_As_Dn_contig_13136	0	0	0	0	0	14.3011	18.8535	12.9194	12.9124	231	33.7469	AT5G37200	654		0.353211	RING/U-box superfamily protein
13141	Annona_cheri_DN_ex_As_Dn_contig_13141	0	0	0	0	0	6.28053	12.4978	7.44676	56.9832	263	35.5503	AT2G11165	3988		0.0659478	transposable element gene
13142	Annona_cheri_DN_ex_As_Dn_contig_13142	0	0	0	0	0	0.500843	2.32964	1.20183	1.31251	388	39.157	AT3G26940	1757		0.220831	Protein kinase superfamily protein
13144	Annona_cheri_DN_ex_As_Dn_contig_13144	0	0	0	0	0	0.485817	4.5195	1.39893	3.27377	200	33.7469	AT1G30080	1559		0.128287	Glycosyl hydrolase superfamily protein
13146	Annona_cheri_DN_ex_As_Dn_contig_13146	0	0	0	0	0	0.404848	4.10864	1.55436	3.03127	240	33.7469	AT1G12840	1491		0.160966	vacuolar ATP synthase subunit C (VATC) / V-ATPase C subunit / vacuolar proton pump C subunit (DET3)
13149	Annona_cheri_DN_ex_As_Dn_contig_13149	0	0	0	0	0	6.94025	14.2103	5.60974	51.9646	266	35.5503	AT2G11165	3988		0.0667001	transposable element gene
13159	Annona_cheri_DN_ex_As_Dn_contig_13159	0	0	0	0	0	5.74623	24.5193	6.01689	0	372	40.9604	AT5G13530	5149		0.072247	protein kinases;ubiquitin-protein ligases
13168	Annona_cheri_DN_ex_As_Dn_contig_13168	0	0	0	0	0	0.161804	1.91577	0.854189	1.33265	1201	37.3537	AT1G35970	5895		0.203732	transposable element gene
13174	Annona_cheri_DN_ex_As_Dn_contig_13174	0	0	0	0	0	3.73706	4.47736	2.09241	0.466349	312	125.719	AT3G50380	9303		0.0335376	Protein of unknown function (DUF1162)
13180	Annona_cheri_DN_ex_As_Dn_contig_13180	0	0	0	0	0	8.88149	4.30643	0.227329	7.8026	1641	188.837	AT1G70340	2363	RBB	0.694456	Plant protein of unknown function (DUF936)
13187	Annona_cheri_DN_ex_As_Dn_contig_13187	0	0	0	0	0	0.372274	0.629676	0	0.557474	261	39.157	AT5G22400	1867		0.139796	Rho GTPase activating protein with PAK-box/P21-Rho-binding domain
13189	Annona_cheri_DN_ex_As_Dn_contig_13189	0	0	0	0	0	17.0036	40.7929	12.3239	13.5108	280	80.6345	AT4G14720	1568	RBB	0.178571	TIFY domain/Divergent CCT motif family protein
13193	Annona_cheri_DN_ex_As_Dn_contig_13193	0	0	0	0	0	10.8553	33.4109	23.4009	31.5118	1092	58.9941	AT3G19840	2779		0.392947	pre-mRNA-processing protein 40C
13198	Annona_cheri_DN_ex_As_Dn_contig_13198	0	0	0	0	0	9.41672	17.0137	13.9687	22.1136	227	37.3537	AT4G33080	2158		0.10519	AGC (cAMP-dependent, cGMP-dependent and protein kinase C) kinase family protein
13209	Annona_cheri_DN_ex_As_Dn_contig_13209	0	0	0	0	0	3.26295	3.98599	5.56787	3.80039	268	87.848	AT2G19130	2594		0.103315	S-locus lectin protein kinase family protein
13210	Annona_cheri_DN_ex_As_Dn_contig_13210	0	0	0	0	0	2.43585	3.20451	3.24728	6.58604	718	242.938	AT2G19130	2594		0.276793	S-locus lectin protein kinase family protein
13211	Annona_cheri_DN_ex_As_Dn_contig_13211	0	0	0	0	0	3.84135	0.955497	3.03643	2.5378	430	210.477	AT2G19130	2594		0.165767	S-locus lectin protein kinase family protein
13214	Annona_cheri_DN_ex_As_Dn_contig_13214	0	0	0	0	0	0.514092	4.78254	1.48035	3.65677	378	37.3537	AT4G35270	3211		0.11772	Plant regulator RWP-RK family protein
13215	Annona_cheri_DN_ex_As_Dn_contig_13215	0	0	0	0	0	3.0249	3.10086	0.0879829	0.205897	1060	154.573	AT5G18560	1405	RBB	0.754448	Integrase-type DNA-binding superfamily protein
13228	Annona_cheri_DN_ex_As_Dn_contig_13228	0	0	0	0	0	2.19578	3.4819	0	4.52121	354	35.5503	AT2G14095	867		0.408304
13231	Annona_cheri_DN_ex_As_Dn_contig_13231	0	0	0	0	0	3.88654	5.67739	6.78268	3.70366	275	33.7469	AT3G23980	2842		0.0967628	BLISTER
13232	Annona_cheri_DN_ex_As_Dn_contig_13232	0	0	0	0	0	3.47789	2.94131	1.0432	6.02184	447	201.46	AT2G01120	1459		0.306374	origin recognition complex subunit 4
13234	Annona_cheri_DN_ex_As_Dn_contig_13234	0	0	0	0	0	31.9617	40.0052	36.8139	77.2175	228	31.9436	AT1G60800	2573		0.0886125	NSP-interacting kinase 3
13241	Annona_cheri_DN_ex_As_Dn_contig_13241	0	0	0	0	0	7.21958	23.9141	24.5426	31.3074	323	125.719	AT3G29390	2049	RBB	0.157638	RS2-interacting KH protein
13243	Annona_cheri_DN_ex_As_Dn_contig_13243	0	0	0	0	0	0	2.66147	0.629297	4.71258	741	93.2581	AT5G63160	1406		0.527027	BTB and TAZ domain protein 1
13248	Annona_cheri_DN_ex_As_Dn_contig_13248	0	0	0	0	0	0.417907	2.2973	1.80507	2.9726	465	167.196	AT1G18150	2269		0.204936	Protein kinase superfamily protein
13255	Annona_cheri_DN_ex_As_Dn_contig_13255	0	0	0	0	0	1.98582	4.07865	2.1103	4.3013	1370	122.112	AT5G57700	1370		1	BNR/Asp-box repeat family protein
13258	Annona_cheri_DN_ex_As_Dn_contig_13258	0	0	0	0	0	8.58654	16.4346	24.7252	17.2571	215	35.5503	AT5G07400	3564		0.0603255	forkhead-associated domain-containing protein / FHA domain-containing protein
13260	Annona_cheri_DN_ex_As_Dn_contig_13260	0	0	0	0	0	36.1429	34.1394	0	0	207	31.9436	AT1G30975	297		0.69697	transposable element gene
13264	Annona_cheri_DN_ex_As_Dn_contig_13264	0	0	0	0	0	0	2.29533	1.14624	2.51985	895	311.466	AT1G09300	2129		0.420385	Metallopeptidase M24 family protein
13266	Annona_cheri_DN_ex_As_Dn_contig_13266	0	0	0	0	0	12.3815	27.1543	30.6173	29.2259	463	131.129	AT5G25480	1411	RBB	0.328136	DNA methyltransferase-2
13277	Annona_cheri_DN_ex_As_Dn_contig_13277	0	0	0	0	0.327056	4.38257	9.35026	4.78021	7.04758	1951	60.7975	AT4G14180	3807		0.512477	putative recombination initiation defect 1
13289	Annona_cheri_DN_ex_As_Dn_contig_13289	0	0	0	0	0	6.08963	16.137	10.9109	13.1721	718	109.488	AT1G09060	3085		0.232739	Zinc finger, RING-type;Transcription factor jumonji/aspartyl beta-hydroxylase
13291	Annona_cheri_DN_ex_As_Dn_contig_13291	0	0	0	0	0	5.5958	8.60448	5.53386	7.49088	573	111.292	AT1G33400	2540		0.225591	Tetratricopeptide repeat (TPR)-like superfamily protein
13314	Annona_cheri_DN_ex_As_Dn_contig_13314	0	0	0	0	0	15.2024	25.2667	11.6736	17.8164	735	214.084	AT3G43610	3876	RBB	0.189628	Spc97 / Spc98 family of spindle pole body (SBP) component
13316	Annona_cheri_DN_ex_As_Dn_contig_13316	0	0	0	0	0	17.9206	33.6269	43.5401	36.48	347	39.157	AT1G29400	3029		0.114559	MEI2-like protein 5
13337	Annona_cheri_DN_ex_As_Dn_contig_13337	0	0	0	0	0	2.57563	3.98095	3.66569	2.99247	1094	40.9604	AT5G15270	2806		0.389879	RNA-binding KH domain-containing protein
13344	Annona_cheri_DN_ex_As_Dn_contig_13344	0	0	0	0	0	3.67506	1.85393	2.84675	0	1507	37.3537	AT1G75380	1550		0.972258	bifunctional nuclease in basal defense response 1
13349	Annona_cheri_DN_ex_As_Dn_contig_13349	0	0	0	0	0	3.18047	16.4077	5.49497	8.93008	611	35.5503	AT3G32925	1652		0.369855	transposable element gene
13351	Annona_cheri_DN_ex_As_Dn_contig_13351	0	0	0	0	0	2.38276	8.06054	5.84475	8.72212	367	40.9604	AT3G63240	2799		0.131118	DNAse I-like superfamily protein
13355	Annona_cheri_DN_ex_As_Dn_contig_13355	0	0	0	0	0	0.246608	1.66848	1.65694	0.553937	394	39.157	AT3G28865	9302		0.0423565	transposable element gene
13356	Annona_cheri_DN_ex_As_Dn_contig_13356	0	0	0	0	0	11.3839	32.1169	41.445	33.9613	2185	241.134	AT3G60030	3148	RBB	0.694091	squamosa promoter-binding protein-like 12
13357	Annona_cheri_DN_ex_As_Dn_contig_13357	0	0	0	0	0	9.74997	26.3863	26.3328	33.581	1445	141.949	AT5G42220	3009	RBB	0.480226	Ubiquitin-like superfamily protein
13368	Annona_cheri_DN_ex_As_Dn_contig_13368	0	0	0	0	0	4.52749	14.002	8.52096	15.2546	2189	495.409	AT1G29940	3887		0.563159	nuclear RNA polymerase A2
13369	Annona_cheri_DN_ex_As_Dn_contig_13369	0	0	0	0	0	2.18872	5.28867	19.4327	6.55514	1243	336.713	AT4G37030	2063	RBB	0.602521
13374	Annona_cheri_DN_ex_As_Dn_contig_13374	0	0	0	0	0	8.09696	14.2433	14.9219	16.7326	300	232.118	AT3G05210	1505	RBB	0.199336	nucleotide repair protein, putative
13378	Annona_cheri_DN_ex_As_Dn_contig_13378	0	0	0	0	0	15.3828	46.0773	39.141	52.5629	1737	44.5672	AT4G24680	4763		0.364686	modifier of snc1
13386	Annona_cheri_DN_ex_As_Dn_contig_13386	0	0	0	0	0	3.3966	16.8002	16.8938	20.8849	944	479.179	AT5G47040	2908		0.324622	lon protease 2
13389	Annona_cheri_DN_ex_As_Dn_contig_13389	0	0	0	0	0	0.340924	1.44163	0.327235	2.29738	285	35.5503	AT2G17830	1395		0.204301	F-box and associated interaction domains-containing protein
13393	Annona_cheri_DN_ex_As_Dn_contig_13393	0	0	0	0	0	0.985875	2.40867	0.525715	5.24918	887	219.494	AT1G68890	5352		0.165732	magnesium ion binding;thiamin pyrophosphate binding;hydro-lyases;catalytics;2-succinyl-5-enolpyruvyl-6-hydroxy-3-cyclohexene-1-carboxylic-acid synthases
13399	Annona_cheri_DN_ex_As_Dn_contig_13399	0	0	0	0	0	0.630932	1.60077	2.01865	5.66886	462	35.5503	AT1G30473	1532		0.301567	Heavy metal transport/detoxification superfamily protein
13402	Annona_cheri_DN_ex_As_Dn_contig_13402	0	0	0	0.855321	0	17.6855	40.9062	37.0184	45.1499	456	40.9604	AT5G37485	616		0.74026	other RNA
13403	Annona_cheri_DN_ex_As_Dn_contig_13403	0	0	0	0	0	3.58135	15.0123	4.18483	2.91468	624	87.848	AT2G25160	1785		0.34958	cytochrome P450, family 82, subfamily F, polypeptide 1
13404	Annona_cheri_DN_ex_As_Dn_contig_13404	0	0	0	0	0	6.23092	6.91634	4.67244	15.0166	499	33.7469	AT1G66570	1614		0.30917	sucrose-proton symporter 7
13412	Annona_cheri_DN_ex_As_Dn_contig_13412	0	0	0	0	0	1.3621	1.15195	0.435803	1.01987	214	40.9604	AT3G31910	1580	RBB	0.135443	Domain of unknown function (DUF1985)
13418	Annona_cheri_DN_ex_As_Dn_contig_13418	0	0	0	0	0	4.78975	11.445	9.41376	5.92022	1278	37.3537	AT2G36080	1252		1.02077	AP2/B3-like transcriptional factor family protein
13419	Annona_cheri_DN_ex_As_Dn_contig_13419	0	0	0	0	0	82.1031	54.6449	21.4502	7.63879	200	84.2413	AT1G07090	943		0.212089	Protein of unknown function (DUF640)
13422	Annona_cheri_DN_ex_As_Dn_contig_13422	0	0	0	0	0	8.26923	14.1458	14.792	19.7003	517	176.213	AT5G13480	2496		0.207131	Transducin/WD40 repeat-like superfamily protein
13423	Annona_cheri_DN_ex_As_Dn_contig_13423	0	0	0	0	0	16.4995	5.0389	15.8369	0.343162	212	33.7469	AT1G21730	3278		0.0646736	P-loop containing nucleoside triphosphate hydrolases superfamily protein
13427	Annona_cheri_DN_ex_As_Dn_contig_13427	0	0	0	0	0	4.13158	7.83171	6.83738	11.7339	682	114.899	AT4G32770	1726		0.395133	tocopherol cyclase, chloroplast / vitamin E deficient 1 (VTE1) / sucrose export defective 1 (SXD1)
13437	Annona_cheri_DN_ex_As_Dn_contig_13437	0	0	0	0	0	0.96043	6.36264	3.22652	3.23601	607	51.7806	AT3G03910	1479		0.410412	glutamate dehydrogenase 3
13438	Annona_cheri_DN_ex_As_Dn_contig_13438	0	0	0	0	0	17.7003	33.1239	262.435	31.5816	258	35.5503	AT3G30350	772		0.334197
13440	Annona_cheri_DN_ex_As_Dn_contig_13440	0	0	0	0	0	3.37373	6.27709	3.88591	7.32556	288	46.3705	AT1G70070	3564		0.0808081	DEAD/DEAH box helicase, putative
13442	Annona_cheri_DN_ex_As_Dn_contig_13442	0	0	0	0	0	6.01898	9.08991	7.29038	9.12062	678	194.247	AT1G53320	1438		0.471488	tubby like protein 7
13443	Annona_cheri_DN_ex_As_Dn_contig_13443	0	0	0	0	0	0.663232	2.24362	0.9549	2.73124	879	39.157	AT2G45940	1222		0.719313	Protein of unknown function (DUF295)
13447	Annona_cheri_DN_ex_As_Dn_contig_13447	0	0	0	0	0	3.25324	8.07054	9.36782	9.25619	448	58.9941	AT4G17950	1850		0.242162	AT hook motif DNA-binding family protein
13449	Annona_cheri_DN_ex_As_Dn_contig_13449	0	0	0	0	0	3.4547	4.74776	4.97397	4.85003	225	62.6008	AT4G01935	952		0.236345
13455	Annona_cheri_DN_ex_As_Dn_contig_13455	0	0	0	0	0	1.29551	3.28691	1.55436	2.18251	300	33.7469	AT1G59870	4759		0.0630385	ABC-2 and Plant PDR ABC-type transporter family protein
13459	Annona_cheri_DN_ex_As_Dn_contig_13459	0	0	0	0	0	6.68879	7.74091	12.1646	6.58971	276	35.5503	AT5G65270	954		0.289308	RAB GTPase homolog A4A
13466	Annona_cheri_DN_ex_As_Dn_contig_13466	0	0	0	0	0	19.064	28.8815	18.0191	33.8872	2003	163.589	AT1G03760	1382	RBB	1.44935	Prefoldin chaperone subunit family protein
13467	Annona_cheri_DN_ex_As_Dn_contig_13467	0	0	0	0	0	17.1971	33.8145	10.3166	10.9447	226	33.7469	AT2G45260	1608		0.140547	Plant protein of unknown function (DUF641)
13468	Annona_cheri_DN_ex_As_Dn_contig_13468	0	0	0	0	0	0.467132	3.16049	1.34512	1.04928	208	66.2076	AT1G49980	2734		0.076079	DNA/RNA polymerases superfamily protein
13469	Annona_cheri_DN_ex_As_Dn_contig_13469	0	0	0	0	0	10.8534	9.17887	0	2.32182	376	35.5503	AT4G07720	4050		0.0928395
13479	Annona_cheri_DN_ex_As_Dn_contig_13479	0	0	0	0	0	2.85775	0.604211	0.685749	8.38056	408	35.5503	AT5G22700	1583		0.257738	F-box/RNI-like/FBD-like domains-containing protein
13480	Annona_cheri_DN_ex_As_Dn_contig_13480	0	0	0	0.021234	0	3.07339	7.73501	5.36682	6.29357	2624	39.157	AT2G16485	5647		0.464672	nucleic acid binding;zinc ion binding;DNA binding
13481	Annona_cheri_DN_ex_As_Dn_contig_13481	0	0	0	0	0	13.8805	27.3909	19.8541	19.3593	357	37.3537	AT5G06278	902		0.395787
13483	Annona_cheri_DN_ex_As_Dn_contig_13483	0	0	0	0	0.215643	0.361202	2.59654	2.60024	2.70448	538	39.157	AT5G32592	3643		0.14768	transposable element gene
13484	Annona_cheri_DN_ex_As_Dn_contig_13484	0	0	0	0	0	2.18696	1.84955	1.19951	1.40354	311	33.7469	AT2G43430	1759		0.176805	glyoxalase 2-1
13485	Annona_cheri_DN_ex_As_Dn_contig_13485	0	0	0	0	0	4.65852	17.4476	11.8174	20.9282	292	80.6345	AT1G44910	3213		0.0908808	pre-mRNA-processing protein 40A
13490	Annona_cheri_DN_ex_As_Dn_contig_13490	0	0	0	0	0	5.47914	23.066	15.193	21.6063	1596	120.309	AT3G53500	1444		1.10526	RNA-binding (RRM/RBD/RNP motifs) family protein with retrovirus zinc finger-like domain
13493	Annona_cheri_DN_ex_As_Dn_contig_13493	0	0	0	0	0	3.07479	11.4418	2.95132	2.072	316	57.1907	AT5G25900	1713		0.184472	GA requiring 3
13494	Annona_cheri_DN_ex_As_Dn_contig_13494	0	0	0	0	0	0.641343	1.35599	0.923385	1.9208	303	35.5503	AT5G17760	2002		0.151349	P-loop containing nucleoside triphosphate hydrolases superfamily protein
13495	Annona_cheri_DN_ex_As_Dn_contig_13495	0	0	0	0	0	35.3322	67.7474	115.773	29.8755	319	327.696	AT4G37870	2413		0.132201	phosphoenolpyruvate carboxykinase 1
13505	Annona_cheri_DN_ex_As_Dn_contig_13505	0	0	0	0	0	2.62604	7.95817	0.630148	1.31082	444	42.7638	AT3G25810	1835		0.241962	Terpenoid cyclases/Protein prenyltransferases superfamily protein
13508	Annona_cheri_DN_ex_As_Dn_contig_13508	0	0	0	0	0	4.36215	8.98486	6.61815	4.74115	1381	199.657	AT1G16670	1720	RBB	0.802907	Protein kinase superfamily protein
13513	Annona_cheri_DN_ex_As_Dn_contig_13513	0	0	0	0	0	6.15051	2.66272	2.38953	0.328939	1327	322.286	AT4G25650	1844	RBB	0.719631	ACD1-like
13514	Annona_cheri_DN_ex_As_Dn_contig_13514	0	0	0	0	0	0.826923	2.4477	0	0.309576	235	33.7469	AT2G41610	1083		0.21699
13515	Annona_cheri_DN_ex_As_Dn_contig_13515	0	0	0	0	0	13.4467	22.7442	129.9	19.8115	224	62.6008	AT1G64900	1770		0.126554	cytochrome P450, family 89, subfamily A, polypeptide 2
13519	Annona_cheri_DN_ex_As_Dn_contig_13519	0	0	0	0	0	6.26861	3.18088	0	1.87743	310	37.3537	AT5G47020	4894		0.0633429
13521	Annona_cheri_DN_ex_As_Dn_contig_13521	0	0	0	0	0	3.05602	4.25687	5.86661	5.38393	1081	42.7638	AT2G46200	1553		0.696072
13524	Annona_cheri_DN_ex_As_Dn_contig_13524	0	0	0	0	0	21.704	23.2645	34.6401	15.4949	385	39.157	AT2G25130	1509		0.255136	ARM repeat superfamily protein
13526	Annona_cheri_DN_ex_As_Dn_contig_13526	0	0	0	0	0	11.891	29.9735	25.5804	21.9983	2100	114.899	AT5G43130	2747		0.76447	TBP-associated factor 4
13527	Annona_cheri_DN_ex_As_Dn_contig_13527	0	0	0	0	0	13.2892	18.7929	46.2127	26.6697	892	304.252	AT5G65760	1718		0.519208	Serine carboxypeptidase S28 family protein
13539	Annona_cheri_DN_ex_As_Dn_contig_13539	0	0	0	0	0	7.39603	15.7396	10.347	20.0878	2010	480.982	AT5G07740	5682		0.353749	actin binding
13556	Annona_cheri_DN_ex_As_Dn_contig_13556	0	0	0	0	0	2.69678	6.57382	9.36425	8.61127	1225	39.157	AT5G06530	2882		0.425052	ABC-2 type transporter family protein
13564	Annona_cheri_DN_ex_As_Dn_contig_13564	0	0	0	0	0	5.95864	32.4605	20.4043	46.7853	1810	618.038	AT3G54230	3615	RBB	0.500692	suppressor of abi3-5
13567	Annona_cheri_DN_ex_As_Dn_contig_13567	0	0	0	0	0	0.31701	0.871326	0.38035	4.09443	1226	39.157	AT3G55730	1500		0.817333	myb domain protein 109
13570	Annona_cheri_DN_ex_As_Dn_contig_13570	0	0	0	0	0	11.32	14.7592	14.94	15.1858	206	37.3537	AT5G18920	488		0.422131	Cox19-like CHCH family protein
13571	Annona_cheri_DN_ex_As_Dn_contig_13571	0	0	0	0	0	34.9973	33.4922	35.3599	66.889	211	33.7469	AT1G56660	1821		0.11587
13573	Annona_cheri_DN_ex_As_Dn_contig_13573	0	0	0	0	0	5.875	11.0838	5.63909	5.07561	215	35.5503	AT3G44550	1671		0.128665	fatty acid reductase 5
13574	Annona_cheri_DN_ex_As_Dn_contig_13574	0	0	0	0	0	3.03636	10.5569	4.85739	3.78908	288	39.157	AT1G59720	2033		0.141663	Tetratricopeptide repeat (TPR)-like superfamily protein
13575	Annona_cheri_DN_ex_As_Dn_contig_13575	0	0	0	0	0	6.04517	14.4854	12.2093	11.2214	1543	215.887	AT3G52640	2786	RBB	0.553841	Zn-dependent exopeptidases superfamily protein
13580	Annona_cheri_DN_ex_As_Dn_contig_13580	0	0	0	0	0	5.10354	4.48215	7.53631	2.64547	495	35.5503	AT3G24590	1046		0.473231	plastidic type i signal peptidase 1
13582	Annona_cheri_DN_ex_As_Dn_contig_13582	0	0	0	0	0	6.86244	11.6995	10.6645	15.1699	892	39.157	AT2G19420	435		2.05057
13584	Annona_cheri_DN_ex_As_Dn_contig_13584	0	0	0	0	0	0.576068	2.59835	1.29018	1.29398	506	40.9604	AT1G05010	1364		0.370968	ethylene-forming enzyme
13587	Annona_cheri_DN_ex_As_Dn_contig_13587	0	0	0	0	0	5.50433	11.9414	5.74273	10.5721	406	49.9773	AT2G21470	2575		0.15767	SUMO-activating enzyme 2
13595	Annona_cheri_DN_ex_As_Dn_contig_13595	0	0	0	0	0	32.2746	40.2244	31.3047	25.9459	286	241.134	AT3G28690	2468		0.115883	Protein kinase superfamily protein
13596	Annona_cheri_DN_ex_As_Dn_contig_13596	0	0	0	0	0	17.9034	25.2354	29.7149	27.7876	521	37.3537	AT4G32610	1640		0.317683	copper ion binding
13608	Annona_cheri_DN_ex_As_Dn_contig_13608	0	0	0	0	0	44.7744	62.338	60.8102	43.7871	319	53.584	AT3G51650	2979		0.107083
13610	Annona_cheri_DN_ex_As_Dn_contig_13610	0	0	0	0	0	4.94616	12.8709	8.99294	10.0419	2043	42.7638	AT5G38940	826		2.47337	RmlC-like cupins superfamily protein
13612	Annona_cheri_DN_ex_As_Dn_contig_13612	0	0	0	0	0	0.546374	4.08168	1.4859	3.27274	1067	120.309	AT1G21440	1249		0.854283	Phosphoenolpyruvate carboxylase family protein
13613	Annona_cheri_DN_ex_As_Dn_contig_13613	0	0	0	0	0	2.45009	5.97943	6.71915	8.38621	1388	77.0278	AT1G56000	1588		0.874055	FAD/NAD(P)-binding oxidoreductase family protein
13616	Annona_cheri_DN_ex_As_Dn_contig_13616	0	0	0	0.143974	0	12.0513	27.8156	26.0266	31.3936	387	42.7638	AT3G06250	3015		0.128358	FAR1-related sequence 7
13622	Annona_cheri_DN_ex_As_Dn_contig_13622	0	0	0	0	0	7.0118	9.99627	6.92253	14.1001	485	150.966	AT4G27630	1781		0.272319	GPCR-type G protein 2
13623	Annona_cheri_DN_ex_As_Dn_contig_13623	0	0	0	0	0	3.10522	7.45485	12.3067	6.45003	970	64.4042	AT5G22790	1668		0.581535	reticulata-related 1
13626	Annona_cheri_DN_ex_As_Dn_contig_13626	0	0	0	0	0	9.20981	20.2511	21.216	24.8248	211	33.7469	AT1G35340	1184		0.178209	ATP-dependent protease La (LON) domain protein
13627	Annona_cheri_DN_ex_As_Dn_contig_13627	0	0	0	0	0	12.4006	31.718	29.3575	33.1198	2570	497.213	AT5G16270	3689	RBB	0.696666	sister chromatid cohesion 1 protein 4
13628	Annona_cheri_DN_ex_As_Dn_contig_13628	0	0	0	0	0	7.27656	5.06792	0.82169	0	227	40.9604	AT3G50550	592		0.383446
13629	Annona_cheri_DN_ex_As_Dn_contig_13629	0	0	0	0	0	12.344	21.706	17.6552	22.1454	1590	136.539	AT4G15880	1913	RBB	0.831155	Cysteine proteinases superfamily protein
13630	Annona_cheri_DN_ex_As_Dn_contig_13630	0	0	0	0	0	25.7542	55.1944	1.68546	8.32685	332	53.584	AT5G41040	1736		0.191244	HXXXD-type acyl-transferase family protein
13633	Annona_cheri_DN_ex_As_Dn_contig_13633	0	0	0	0	0	8.14803	7.71418	1.2458	6.42471	2695	461.145	AT4G20270	3299	RBB	0.816914	Leucine-rich receptor-like protein kinase family protein
13637	Annona_cheri_DN_ex_As_Dn_contig_13637	0	0	0	0	0	0.760278	2.18613	1.60545	1.59391	639	40.9604	AT1G76210	1032	RBB	0.619186	Arabidopsis protein of unknown function (DUF241)
13640	Annona_cheri_DN_ex_As_Dn_contig_13640	0	0	0	0	0	0.220826	2.24108	0.847835	1.57075	880	37.3537	AT5G55960	2422		0.363336
13643	Annona_cheri_DN_ex_As_Dn_contig_13643	0	0	0	0	0	19.355	2.16936	0.0746095	0.174601	1250	44.5672	AT3G49601	2100		0.595238
13650	Annona_cheri_DN_ex_As_Dn_contig_13650	0	0	0	0	0	6.57317	17.9911	38.3142	14.4964	813	437.702	AT1G76140	2629		0.309243	Prolyl oligopeptidase family protein
13652	Annona_cheri_DN_ex_As_Dn_contig_13652	0	0	0	0	0	1.07959	0.456515	0.777182	1.01042	360	33.7469	AT1G05835	520		0.692308	PHD finger protein
13659	Annona_cheri_DN_ex_As_Dn_contig_13659	0	0	0	0	0	14.7082	10.1774	16.6845	28.0323	218	31.9436	AT1G62400	1098		0.198543	Protein kinase superfamily protein
13665	Annona_cheri_DN_ex_As_Dn_contig_13665	0	0	0	0	0	14.8282	26.8629	28.9898	32.314	1245	607.218	AT4G27020	1837	RBB	0.677735
13670	Annona_cheri_DN_ex_As_Dn_contig_13670	0	0	0	0	0	0.30175	0	4.3445	0	322	37.3537	AT3G32195	4765		0.0675761	transposable element gene
13672	Annona_cheri_DN_ex_As_Dn_contig_13672	0	0	0	0	0	1.8113	6.34623	5.21571	7.65284	751	262.775	AT5G63420	3026		0.248182	RNA-metabolising metallo-beta-lactamase family protein
13674	Annona_cheri_DN_ex_As_Dn_contig_13674	0	0	0	0	0	1.87756	4.76364	2.2527	5.27177	207	37.3537	AT3G16110	1861		0.111231	PDI-like 1-6
13677	Annona_cheri_DN_ex_As_Dn_contig_13677	0	0	0	0	0	5.9858	11.812	2.90174	10.0954	1607	199.657	AT4G20050	1924		0.835239	Pectin lyase-like superfamily protein
13678	Annona_cheri_DN_ex_As_Dn_contig_13678	0	0	0	0	0	9.23337	18.0203	17.1798	14.5713	684	39.157	AT3G47630	1636		0.418093
13680	Annona_cheri_DN_ex_As_Dn_contig_13680	0	0	0	0	0	11.3285	25.0572	29.275	25.4463	223	31.9436	AT4G18750	2721		0.0819552	Pentatricopeptide repeat (PPR) superfamily protein
13682	Annona_cheri_DN_ex_As_Dn_contig_13682	0	0	0	0	0.0218239	16.4132	40.9627	28.7364	46.557	2658	580.168	AT1G43850	3688		0.720716	SEUSS transcriptional co-regulator
13683	Annona_cheri_DN_ex_As_Dn_contig_13683	0	0	0	0	0	4.23533	15.3811	7.41312	13.4308	390	33.7469	AT1G06490	5991		0.0650976	glucan synthase-like 7
13689	Annona_cheri_DN_ex_As_Dn_contig_13689	0	0	0	0	0	1.05383	4.27797	2.22534	3.62963	461	44.5672	AT3G27460	1322		0.348714	SGF29 tudor-like domain
13690	Annona_cheri_DN_ex_As_Dn_contig_13690	0	0	0	0	0	1.55462	1.31476	1.11914	1.45501	250	37.3537	AT1G76780	5616		0.0445157	HSP20-like chaperones superfamily protein
13693	Annona_cheri_DN_ex_As_Dn_contig_13693	0	0	0	0	0	4.16873	7.86472	8.00267	6.24261	303	44.5672	AT5G45700	848		0.357311	Haloacid dehalogenase-like hydrolase (HAD) superfamily protein
13698	Annona_cheri_DN_ex_As_Dn_contig_13698	0	0	0	0	0	12.5347	27.2592	2.91443	4.66349	1248	125.719	AT5G24090	1114	RBB	1.12029	chitinase A
13702	Annona_cheri_DN_ex_As_Dn_contig_13702	0	0	0	0	0	1.48115	2.00421	0.284335	3.1052	328	48.1739	AT2G21790	2972		0.110363	ribonucleotide reductase 1
13704	Annona_cheri_DN_ex_As_Dn_contig_13704	0	0	0	0	0	9.82665	19.3772	20.2115	2.66526	1938	40.9604	AT4G33320	879		2.20478	Plant protein of unknown function (DUF641)
13714	Annona_cheri_DN_ex_As_Dn_contig_13714	0	0	0	0	0	9.73954	16.4738	7.34521	26.5652	419	33.7469	AT4G14290	1967		0.213015	alpha/beta-Hydrolases superfamily protein
13717	Annona_cheri_DN_ex_As_Dn_contig_13717	0	0	0	0	0	8.9815	10.1606	4.81424	4.36677	833	57.1907	AT1G21830	1019	RBB	0.817468
13719	Annona_cheri_DN_ex_As_Dn_contig_13719	0	0	0	0	0	6.65503	11.6787	45.8325	3.36346	584	46.3705	AT1G65295	573		1.0192
13724	Annona_cheri_DN_ex_As_Dn_contig_13724	0	0	0	0	0	0.20542	1.73727	0.985855	0.461419	473	143.752	AT3G23820	2019		0.234274	UDP-D-glucuronate 4-epimerase 6
13740	Annona_cheri_DN_ex_As_Dn_contig_13740	0	0	0	0	0	4.62055	0	0	3.65729	736	86.0446	AT5G64470	1472		0.5	Plant protein of unknown function (DUF828)
13743	Annona_cheri_DN_ex_As_Dn_contig_13743	0	0	0	0	0	20.2655	39.9125	30.1103	31.3866	350	176.213	AT1G62020	4098		0.0854075	Coatomer, alpha subunit
13744	Annona_cheri_DN_ex_As_Dn_contig_13744	0	0	0	0	0	16.6613	26.6469	1.26671	35.8194	589	37.3537	AT1G70210	2020		0.291584	CYCLIN D1;1
13758	Annona_cheri_DN_ex_As_Dn_contig_13758	0	0	0	0	0	4.24359	9.03405	5.54796	6.68339	1328	886.74	AT1G62020	4098		0.324061	Coatomer, alpha subunit
13762	Annona_cheri_DN_ex_As_Dn_contig_13762	0	0	0	0	0	3.45095	5.70734	3.38599	3.8471	1267	42.7638	AT1G55350	7360		0.172147	calpain-type cysteine protease family
13763	Annona_cheri_DN_ex_As_Dn_contig_13763	0	0	0	0	0	4.39654	9.29556	22.788	9.54643	221	37.3537	AT1G20900	1517		0.145682	Predicted AT-hook DNA-binding family protein
13765	Annona_cheri_DN_ex_As_Dn_contig_13765	0	0	0	0	0	0.974884	1.71766	0.85776	1.39905	2392	217.691	AT3G20000	1352		1.76923	translocase of the outer mitochondrial membrane 40
13771	Annona_cheri_DN_ex_As_Dn_contig_13771	0	0	0	0	0	17.1318	29.9291	29.6469	29.9615	777	576.561	AT1G45000	1558		0.498716	AAA-type ATPase family protein
13781	Annona_cheri_DN_ex_As_Dn_contig_13781	0	0	0	0	0	11.745	34.3139	28.081	13.9105	455	78.8312	AT5G57700	1370		0.332117	BNR/Asp-box repeat family protein
13782	Annona_cheri_DN_ex_As_Dn_contig_13782	0	0	0	0	0	1.31896	9.66738	8.43999	15.4718	221	55.3874	AT2G41700	5900		0.0374576	ATP-binding cassette A1
13783	Annona_cheri_DN_ex_As_Dn_contig_13783	0	0	0	0	0	2.08505	10.5802	6.00398	11.2404	233	149.163	AT2G41700	5900		0.0394915	ATP-binding cassette A1
13784	Annona_cheri_DN_ex_As_Dn_contig_13784	0	0	0	0	0	0.58887	0.498017	2.26089	0	165	37.3537	AT3G20960	1583		0.104232	cytochrome P450, family 705, subfamily A, polypeptide 33
13785	Annona_cheri_DN_ex_As_Dn_contig_13785	0	0	0	0	0	1.61939	1.36955	0.932619	1.45501	300	35.5503	AT3G42230	2854		0.105116	transposable element gene
13787	Annona_cheri_DN_ex_As_Dn_contig_13787	0	0	0	0	0	4.82068	2.26496	1.85084	0.0802099	907	214.084	AT5G46150	1689		0.537004	LEM3 (ligand-effect modulator 3) family protein / CDC50 family protein
13789	Annona_cheri_DN_ex_As_Dn_contig_13789	0	0	0	0	0	2.36161	3.70919	4.53356	5.72572	864	51.7806	AT5G27100	2829		0.305408	glutamate receptor 2.1
13792	Annona_cheri_DN_ex_As_Dn_contig_13792	0	0	0	0.305212	0	0.709654	2.70075	2.04347	1.54976	1643	37.3537	AT2G40800	1600		1.02687
13797	Annona_cheri_DN_ex_As_Dn_contig_13797	0	0	0	0	0	0.704083	0.992425	2.2527	0.527177	414	33.7469	AT1G34390	1797		0.230384	auxin response factor 22
13799	Annona_cheri_DN_ex_As_Dn_contig_13799	0	0	0	0	0	0.947936	4.00843	0.454936	3.01648	410	35.5503	AT3G11100	1138		0.360281	sequence-specific DNA binding transcription factors
13803	Annona_cheri_DN_ex_As_Dn_contig_13803	0	0	0	0	0	1.4502	0.20441	0	0.180971	402	62.6008	AT5G19700	1527		0.263261	MATE efflux family protein
13805	Annona_cheri_DN_ex_As_Dn_contig_13805	0	0	0	0	0	11.0215	3.43409	14.7549	11.2926	335	35.5503	AT2G14420	803		0.417186	transposable element gene
13809	Annona_cheri_DN_ex_As_Dn_contig_13809	0	0	0	0	0	12.8289	29.1695	19.9847	31.1787	462	75.2244	AT3G13350	1388		0.332853	HMG (high mobility group) box protein with ARID/BRIGHT DNA-binding domain
13813	Annona_cheri_DN_ex_As_Dn_contig_13813	0	0	0	0	0	4.40272	3.98024	1.16577	49.4475	640	331.303	AT5G62000	3515		0.182077	auxin response factor 2
13814	Annona_cheri_DN_ex_As_Dn_contig_13814	0	0	0	0	0	7.64713	13.315	14.6801	20.2084	216	35.5503	AT4G19550	1020		0.211765	zinc ion binding;transcription regulators
13816	Annona_cheri_DN_ex_As_Dn_contig_13816	0	0	0	0	0	3.27701	10.1157	7.23448	9.20114	593	37.3537	AT2G13020	5877		0.100902	transposable element gene
13818	Annona_cheri_DN_ex_As_Dn_contig_13818	0	0	0	0	0	3.9214	7.73824	12.2676	6.95968	669	82.4379	AT1G64950	1898		0.352476	cytochrome P450, family 89, subfamily A, polypeptide 5
13819	Annona_cheri_DN_ex_As_Dn_contig_13819	0	0	0	0	0.149505	3.00506	6.98892	11.2972	6.75004	388	39.157	AT1G04690	1415		0.274205	potassium channel beta subunit 1
13823	Annona_cheri_DN_ex_As_Dn_contig_13823	0	0	0	0	0	1.17064	2.72259	2.24727	1.97215	332	33.7469	AT1G56130	3099		0.107131	Leucine-rich repeat transmembrane protein kinase
13825	Annona_cheri_DN_ex_As_Dn_contig_13825	0	0	0	0	0	22.1999	26.7214	32.4087	26.3633	941	527.87	AT5G64370	1494	RBB	0.629853	beta-ureidopropionase
13829	Annona_cheri_DN_ex_As_Dn_contig_13829	0	0	0	0	0	0.278405	4.82677	0.668065	2.08454	698	69.8143	AT2G23093	1743		0.400459	Major facilitator superfamily protein
13840	Annona_cheri_DN_ex_As_Dn_contig_13840	0	0	0	0	0	65.417	76.2064	60.9434	69.8692	303	35.5503	AT4G11300	1391		0.217829	Protein of unknown function (DUF793)
13846	Annona_cheri_DN_ex_As_Dn_contig_13846	0	0	0	0	0	3.78181	8.4879	4.88647	14.9476	2672	374.584	AT1G06840	3240		0.824691	Leucine-rich repeat protein kinase family protein
13853	Annona_cheri_DN_ex_As_Dn_contig_13853	0	0	0	0	0	37.3481	62.5549	76.1779	66.1963	666	378.19	AT1G76550	2129		0.312823	Phosphofructokinase family protein
13856	Annona_cheri_DN_ex_As_Dn_contig_13856	0	0	0	0	0	0.913763	1.03038	0.292357	0.228058	319	37.3537	AT4G19660	1725		0.184928	NPR1-like protein 4
13861	Annona_cheri_DN_ex_As_Dn_contig_13861	0	0	0	0	0	0.121001	0.716325	0.116142	1.44957	803	40.9604	AT3G54890	1200		0.669167	photosystem I light harvesting complex gene 1
13869	Annona_cheri_DN_ex_As_Dn_contig_13869	0	0	0	0	0	21.7146	75.9475	53.5196	53.3227	528	288.022	AT4G36980	2119	RBB	0.249174
13870	Annona_cheri_DN_ex_As_Dn_contig_13870	0	0	0	0	0	0.40117	6.24269	1.15518	2.82351	1211	44.5672	AT1G73602	1841		0.657795	conserved peptide upstream open reading frame 32
13876	Annona_cheri_DN_ex_As_Dn_contig_13876	0	0	0	0	0	4.57097	13.4788	8.58071	17.173	2402	1196.92	AT5G49030	4033	RBB	0.595586	tRNA synthetase class I (I, L, M and V) family protein
13877	Annona_cheri_DN_ex_As_Dn_contig_13877	0	0	0	0	0	0.381282	0.322457	1.21991	11.7048	1529	812.802	AT3G15620	2018	RBB	0.757681	DNA photolyase family protein
13887	Annona_cheri_DN_ex_As_Dn_contig_13887	0	0	0	0	0	2.93083	1.72428	0.611553	0.810988	1525	327.696	AT2G25680	1491	RBB	1.0228	molybdate transporter 1
13890	Annona_cheri_DN_ex_As_Dn_contig_13890	0	0	0	0	0	6.54218	12.2952	13.9544	13.2438	401	37.3537	AT1G73430	3035		0.132125	sec34-like family protein
13899	Annona_cheri_DN_ex_As_Dn_contig_13899	0	0	0	0	0.0469699	9.20496	18.5637	16.3114	20.7942	1235	212.28	AT1G51350	2441		0.50594	ARM repeat superfamily protein
13905	Annona_cheri_DN_ex_As_Dn_contig_13905	0	0	0	0	0	10.1272	30.4613	21	35.481	1017	39.157	AT1G27200	2202		0.461853	Domain of unknown function (DUF23)
13910	Annona_cheri_DN_ex_As_Dn_contig_13910	0	0	0	0	0	4.51969	10.2987	7.50187	8.46759	4923	123.915	AT4G03090	3233		1.52273	sequence-specific DNA binding;sequence-specific DNA binding transcription factors
13912	Annona_cheri_DN_ex_As_Dn_contig_13912	0	0	0	0	0	40.4018	19.4905	1.36547	85.1062	1366	169	AT2G22840	1838		0.743199	growth-regulating factor 1
13917	Annona_cheri_DN_ex_As_Dn_contig_13917	0	0	0	0	0	4.64262	6.73087	7.9575	7.20055	293	37.3537	AT3G12230	1308		0.224006	serine carboxypeptidase-like 14
13920	Annona_cheri_DN_ex_As_Dn_contig_13920	0	0	0	0	0	15.5294	32.523	25.8837	28.6366	1852	255.561	AT1G33980	2126	RBB	0.871119	Smg-4/UPF3 family protein
13928	Annona_cheri_DN_ex_As_Dn_contig_13928	0	0	0	0	0	4.89789	13.994	6.09887	13.4796	734	39.157	AT3G46780	1806		0.406423	plastid transcriptionally active 16
13929	Annona_cheri_DN_ex_As_Dn_contig_13929	0	0	0	0	0	6.03941	20.731	14.4922	24.0728	1094	109.488	AT5G04290	4482	RBB	0.244087	kow domain-containing transcription factor 1
13931	Annona_cheri_DN_ex_As_Dn_contig_13931	0	0	0	0	0	9.53851	9.02396	5.89676	17.9152	601	39.157	AT1G53580	1236		0.486246	glyoxalase II 3
13946	Annona_cheri_DN_ex_As_Dn_contig_13946	0	0	0	0	0	0.206467	1.25721	0.277447	0.587445	2353	39.157	AT4G23610	805		2.92298	Late embryogenesis abundant (LEA) hydroxyproline-rich glycoprotein family
13948	Annona_cheri_DN_ex_As_Dn_contig_13948	0	0	0	0	0	8.36685	18.9454	11.6577	19.8043	360	37.3537	AT2G07690	2462		0.146223	Minichromosome maintenance (MCM2/3/5) family protein
13951	Annona_cheri_DN_ex_As_Dn_contig_13951	0	0	0	0	0	11.5261	17.6431	29.7857	19.1346	1863	646.892	AT4G03020	2007	RBB	0.928251	transducin family protein / WD-40 repeat family protein
13959	Annona_cheri_DN_ex_As_Dn_contig_13959	0	0	0	0	0	4.45266	12.9109	13.2795	15.9551	611	140.146	AT5G39960	2278		0.268218	GTP binding;GTP binding
13961	Annona_cheri_DN_ex_As_Dn_contig_13961	0	0	0	0.0955713	0	27.6658	26.7801	19.8361	29.4496	583	156.376	AT4G20430	2746		0.212309	Subtilase family protein
13965	Annona_cheri_DN_ex_As_Dn_contig_13965	0	0	0	0	0	10.7605	19.8185	15.2249	19.2171	1219	205.067	AT1G28210	1553	RBB	0.784932	DNAJ heat shock family protein
13971	Annona_cheri_DN_ex_As_Dn_contig_13971	0	0	0	0	0	0.903846	1.1466	18.6524	3.72211	215	35.5503	AT3G56910	693		0.310245	plastid-specific 50S ribosomal protein 5
13975	Annona_cheri_DN_ex_As_Dn_contig_13975	0	0	0	0	0	3.64631	8.70705	8.64679	12.0448	453	39.157	AT2G14100	1734		0.261246	cytochrome P450, family 705, subfamily A, polypeptide 13
13977	Annona_cheri_DN_ex_As_Dn_contig_13977	0	0	0	0	0.265743	0.317943	2.47379	1.28174	0.999842	1528	109.488	AT5G13760	2168		0.704797	Plasma-membrane choline transporter family protein
13979	Annona_cheri_DN_ex_As_Dn_contig_13979	0	0	0	0	0	1.31302	3.55342	0.252059	0	370	93.2581	AT1G73680	2270		0.162996	alpha dioxygenase
13982	Annona_cheri_DN_ex_As_Dn_contig_13982	0	0	0	0	0	0	0	0	6.19152	282	40.9604	AT1G73050	1659		0.169982	Glucose-methanol-choline (GMC) oxidoreductase family protein
14002	Annona_cheri_DN_ex_As_Dn_contig_14002	0	0	0	0	0	9.17423	21.11	16.754	28.7255	1631	361.96	AT1G17690	2571	RBB	0.634384
14004	Annona_cheri_DN_ex_As_Dn_contig_14004	0	0	0	0	0	0.471667	3.19117	0.679091	4.06131	412	87.848	AT1G54370	1772		0.232506	sodium hydrogen exchanger 5
14005	Annona_cheri_DN_ex_As_Dn_contig_14005	0	0	0	0	0	18.0151	23.4779	26.9297	7.51828	329	284.415	AT1G79610	1943		0.169326	Na+/H+ antiporter 6
14006	Annona_cheri_DN_ex_As_Dn_contig_14006	0	0	0	0	0	3.29074	15.8194	7.81338	12.8383	561	232.118	AT1G79610	1943		0.288729	Na+/H+ antiporter 6
14007	Annona_cheri_DN_ex_As_Dn_contig_14007	0	0	0	0	0	1.65244	2.51549	0	5.44391	588	40.9604	AT4G03700	900		0.653333	transposable element gene
14014	Annona_cheri_DN_ex_As_Dn_contig_14014	0	0	0	0	0	1.13775	0.96221	0.655236	1.19263	427	37.3537	AT1G66440	2181		0.195782	Cysteine/Histidine-rich C1 domain family protein
14020	Annona_cheri_DN_ex_As_Dn_contig_14020	0	0	0	0	0	0.175385	4.44979	1.51508	3.93955	554	51.7806	AT4G21590	1194		0.463987	endonuclease 3
14021	Annona_cheri_DN_ex_As_Dn_contig_14021	0	0	0	0	0	0	2.01239	0.761321	3.26634	245	51.7806	AT4G21590	1194		0.205193	endonuclease 3
14030	Annona_cheri_DN_ex_As_Dn_contig_14030	0	0	0	0	0	2.83275	5.51013	7.88511	3.8178	343	35.5503	AT4G08455	883		0.388448	BTB/POZ domain-containing protein
14037	Annona_cheri_DN_ex_As_Dn_contig_14037	0	0	0	0	0	2.7761	5.47818	11.1026	9.35362	210	105.882	AT2G17530	2007		0.104634	Protein kinase superfamily protein
14042	Annona_cheri_DN_ex_As_Dn_contig_14042	0	0	0	0	0	1.42091	4.17731	4.74103	20.7713	1436	147.359	AT5G58600	1493	RBB	0.961822	Plant protein of unknown function (DUF828)
14045	Annona_cheri_DN_ex_As_Dn_contig_14045	0	0	0	0	0	45.9934	41.9283	17.391	86.7638	488	304.252	AT1G25580	1906	RBB	0.256034	NAC (No Apical Meristem) domain transcriptional regulator superfamily protein
14057	Annona_cheri_DN_ex_As_Dn_contig_14057	0	0	0	0	0	6.38633	16.2031	19.2654	14.6867	213	210.477	AT5G18610	2081		0.102355	Protein kinase superfamily protein
14059	Annona_cheri_DN_ex_As_Dn_contig_14059	0	0	0	0	0	27.8984	24.9501	16.0053	27.6115	303	96.8649	AT3G51300	1061		0.28558	RHO-related protein from plants 1
14062	Annona_cheri_DN_ex_As_Dn_contig_14062	0	0	0	0	0	7.68525	9.05293	3.68832	6.98732	354	60.7975	AT3G15095	2302	RBB	0.153779
14063	Annona_cheri_DN_ex_As_Dn_contig_14063	0	0	0	0	0	8.0253	10.4231	8.52837	4.93587	339	37.3537	AT3G13600	1818		0.186469	calmodulin-binding family protein
14065	Annona_cheri_DN_ex_As_Dn_contig_14065	0	0	0	0	0	7.77665	20.0329	15.1004	30.4521	1087	89.6514	AT1G19220	3896		0.279004	auxin response factor 19
14066	Annona_cheri_DN_ex_As_Dn_contig_14066	0	0	0	0	0	21.5919	7.30424	0	0	225	73.4211	AT1G75520	1574		0.142948	SHI-related sequence 5
14071	Annona_cheri_DN_ex_As_Dn_contig_14071	0	0	0	0	0	2.70974	3.6012	2.22937	1.73905	251	33.7469	AT1G22060	6614		0.0379498
14075	Annona_cheri_DN_ex_As_Dn_contig_14075	0	0	0	0	0	0	0.39769	0.282099	0.352089	1653	82.4379	AT2G36720	3629		0.455497	Acyl-CoA N-acyltransferase with RING/FYVE/PHD-type zinc finger domain
14078	Annona_cheri_DN_ex_As_Dn_contig_14078	0	0	0	0	0	11.0545	59.5383	23.4551	52.9292	334	37.3537	AT2G29070	1231		0.271324	Ubiquitin fusion degradation UFD1 family protein
14082	Annona_cheri_DN_ex_As_Dn_contig_14082	0	0	0	0	0	14.3117	18.0319	18.4094	19.8278	998	214.084	AT5G24400	1248		0.799679	NagB/RpiA/CoA transferase-like superfamily protein
14091	Annona_cheri_DN_ex_As_Dn_contig_14091	0	0	0	0	0	6.32425	12.642	10.4851	13.3447	338	37.3537	AT5G56270	2798		0.120801	WRKY DNA-binding protein 2
14095	Annona_cheri_DN_ex_As_Dn_contig_14095	0	0	0	0	0	0.516827	1.9669	2.48037	2.90228	376	141.949	AT1G10240	2295		0.163834	FAR1-related sequence 11
14097	Annona_cheri_DN_ex_As_Dn_contig_14097	0	0	0	0	0	3.15793	11.2634	6.58939	11.9252	2123	1056.26	AT4G32180	3238	RBB	0.655652	pantothenate kinase 2
14101	Annona_cheri_DN_ex_As_Dn_contig_14101	0	0	0	0	0	0	0.305475	0	0.878954	1076	430.488	AT3G19180	2972		0.362046	paralog of ARC6
14104	Annona_cheri_DN_ex_As_Dn_contig_14104	0	0	0	0	0	36.6928	70.8421	57.4632	65.2494	805	219.494	AT4G21660	2122		0.379359	proline-rich spliceosome-associated (PSP) family protein
14105	Annona_cheri_DN_ex_As_Dn_contig_14105	0	0	0	0	0	5.54002	1.80203	0.818086	40.5232	228	37.3537	AT2G01120	1459		0.156271	origin recognition complex subunit 4
14107	Annona_cheri_DN_ex_As_Dn_contig_14107	0	0	0	0	0	3.02063	5.53495	19.5705	9.42362	772	311.466	AT4G38620	1287	RBB	0.599845	myb domain protein 4
14122	Annona_cheri_DN_ex_As_Dn_contig_14122	0	0	0	0	0	4.14869	8.94951	9.17614	7.4281	1616	340.32	AT3G49050	2103		0.768426	alpha/beta-Hydrolases superfamily protein
14124	Annona_cheri_DN_ex_As_Dn_contig_14124	0	0	0	0	0	43.7875	144.343	3.98817	7.17931	304	53.584	AT5G25900	1713		0.177466	GA requiring 3
14125	Annona_cheri_DN_ex_As_Dn_contig_14125	0	0	0	0.227421	0.236767	27.3644	11.739	16.3684	0.29694	245	31.9436	AT3G05480	1553		0.157759	cell cycle checkpoint control protein family
14126	Annona_cheri_DN_ex_As_Dn_contig_14126	0	0	0	0	0.261297	3.06371	7.7731	4.62108	0	222	42.7638	AT5G23390	2621		0.0847005	Plant protein of unknown function (DUF639)
14127	Annona_cheri_DN_ex_As_Dn_contig_14127	0	0	0	0	0	0.481689	0.640156	0	0.154569	1412	143.752	AT4G12050	1505		0.938206	Predicted AT-hook DNA-binding family protein
14129	Annona_cheri_DN_ex_As_Dn_contig_14129	0	0	0	0	0	3.43665	8.19085	8.39657	9.12304	311	37.3537	AT3G54940	1346		0.231055	Papain family cysteine protease
14137	Annona_cheri_DN_ex_As_Dn_contig_14137	0	0	0	0	0	0.611091	1.55043	0.293276	0	318	37.3537	AT5G47900	1785		0.178151	Protein of unknown function (DUF1624)
14148	Annona_cheri_DN_ex_As_Dn_contig_14148	0	0	0	0	0	5.69049	13.3866	29.7898	9.86819	2971	55.3874	AT1G22060	6614		0.449199
14149	Annona_cheri_DN_ex_As_Dn_contig_14149	0	0	0	0	0	3.43161	4.8093	3.01148	1.76187	991	42.7638	AT2G27500	1659		0.597348	Glycosyl hydrolase superfamily protein
14151	Annona_cheri_DN_ex_As_Dn_contig_14151	0	0	0	0	0	1.19073	5.0351	1.14291	6.06253	408	35.5503	AT4G08860	645	RBB	0.632558	transposable element gene
14157	Annona_cheri_DN_ex_As_Dn_contig_14157	0	0	0	0	0	0.447758	1.13603	0.859556	1.67628	217	39.157	AT3G32033	2430		0.0893004	transposable element gene
14161	Annona_cheri_DN_ex_As_Dn_contig_14161	0	0	0	0	0	1.77144	1.94758	0.595108	1.92321	1097	246.544	AT5G57140	1240	RBB	0.884677	purple acid phosphatase 28
14165	Annona_cheri_DN_ex_As_Dn_contig_14165	0	0	0	0	0	29.4147	43.6543	41.895	36.091	512	452.129	AT1G17720	2565		0.19961	Protein phosphatase 2A, regulatory subunit PR55
14167	Annona_cheri_DN_ex_As_Dn_contig_14167	0	0	0	0	0	1.49762	4.26024	3.83328	2.80332	4282	1947.12	AT1G08730	4739		0.903566	Myosin family protein with Dil domain
14168	Annona_cheri_DN_ex_As_Dn_contig_14168	0	0	0	0	0	6.56977	8.48046	7.63353	9.83813	281	39.157	AT3G28710	1430		0.196503	ATPase, V0/A0 complex, subunit C/D
14181	Annona_cheri_DN_ex_As_Dn_contig_14181	0	0	0	0	0	8.62122	12.6116	11.6298	13.9569	417	69.8143	AT5G51170	1039		0.401347
14183	Annona_cheri_DN_ex_As_Dn_contig_14183	0	0	0	0	0.0395688	24.3903	63.171	46.2492	71.2616	1466	260.971	AT2G25970	2157	RBB	0.679648	KH domain-containing protein
14186	Annona_cheri_DN_ex_As_Dn_contig_14186	0	0	0	0	0	19.623	22.0267	26.1407	21.371	817	360.157	AT5G19050	1304	RBB	0.626534	alpha/beta-Hydrolases superfamily protein
14197	Annona_cheri_DN_ex_As_Dn_contig_14197	0	0	0	1.23513	0.142877	0.717957	0.809584	11.026	0.537564	406	46.3705	AT4G01540	1582		0.256637	NAC with transmembrane motif1
14200	Annona_cheri_DN_ex_As_Dn_contig_14200	0	0	0	0	0	2.18696	9.24774	9.89595	6.31595	311	53.584	AT4G25970	2330		0.133476	phosphatidylserine decarboxylase 3
14201	Annona_cheri_DN_ex_As_Dn_contig_14201	0	0	0	0	0	1.17347	3.17576	1.12635	0.790765	828	39.157	AT3G26020	2271		0.364597	Protein phosphatase 2A regulatory B subunit family protein
14202	Annona_cheri_DN_ex_As_Dn_contig_14202	0	0	0	0	0	1.75597	3.71262	0.842728	3.06779	332	40.9604	AT1G20020	1394		0.238164	ferredoxin-NADP(+)-oxidoreductase 2
14206	Annona_cheri_DN_ex_As_Dn_contig_14206	0	0	0	0	0	0.611091	1.67963	0.293276	1.25826	636	96.8649	AT5G66960	2379		0.267339	Prolyl oligopeptidase family protein
14207	Annona_cheri_DN_ex_As_Dn_contig_14207	0	0	0	0	0	5.7155	10.2278	10.654	16.6836	1173	257.365	AT4G38470	1858		0.631324	ACT-like protein tyrosine kinase family protein
14208	Annona_cheri_DN_ex_As_Dn_contig_14208	0	0	0	0	0	1.01212	0.855966	0	0.252605	288	114.899	AT4G38470	1858		0.155005	ACT-like protein tyrosine kinase family protein
14210	Annona_cheri_DN_ex_As_Dn_contig_14210	0	0	0	0	0	1.00514	1.70013	0.321593	2.00691	290	33.7469	AT1G52905	498		0.582329
14215	Annona_cheri_DN_ex_As_Dn_contig_14215	0	0	0	0.145478	0	7.10333	6.43651	5.35708	10.0673	383	35.5503	AT1G69630	1356		0.282448	F-box/RNI-like superfamily protein
14222	Annona_cheri_DN_ex_As_Dn_contig_14222	0	0	0	0	0	7.88934	14.9831	12.0895	20.2084	702	68.0109	AT1G53800	2045		0.343276
14223	Annona_cheri_DN_ex_As_Dn_contig_14223	0	0	0	0	0	1.77905	7.17565	4.20335	5.12327	710	35.5503	AT1G13220	3600		0.197222	nuclear matrix constituent protein-related
14224	Annona_cheri_DN_ex_As_Dn_contig_14224	0	0	0	0	0	0.959639	1.01448	1.72707	1.61668	810	39.157	AT5G19320	2009		0.403186	RAN GTPase activating protein 2
14233	Annona_cheri_DN_ex_As_Dn_contig_14233	0	0	0	0	0	0.530948	5.83741	2.03851	2.38526	183	35.5503	AT1G43723	1308		0.139908	transposable element gene
14236	Annona_cheri_DN_ex_As_Dn_contig_14236	0	0	0	0	0	8.65638	25.1	20.1785	21.6928	550	291.629	AT5G27600	2353		0.233744	long-chain acyl-CoA synthetase 7
14244	Annona_cheri_DN_ex_As_Dn_contig_14244	0	0	0	0	0	3.69644	8.93182	7.09601	11.0707	368	35.5503	AT4G28020	1279		0.287725
14257	Annona_cheri_DN_ex_As_Dn_contig_14257	0	0	0	0	0	8.18328	11.9142	9.24664	12.0992	938	75.2244	AT1G73860	3460		0.271098	P-loop containing nucleoside triphosphate hydrolases superfamily protein
14261	Annona_cheri_DN_ex_As_Dn_contig_14261	0	0	0	0	0	4.76292	10.473	3.65733	7.84563	204	37.3537	AT2G11820	4118		0.0495386	transposable element gene
14265	Annona_cheri_DN_ex_As_Dn_contig_14265	0	0	0	0	0	11.563	19.412	24.6821	24.4224	563	91.4547	AT1G32940	2485	RBB	0.226559	Subtilase family protein
14267	Annona_cheri_DN_ex_As_Dn_contig_14267	0	0	0	0	0	7.16145	15.878	16.5345	9.85463	502	84.2413	AT1G08710	1122	RBB	0.447415	F-box family protein
14268	Annona_cheri_DN_ex_As_Dn_contig_14268	0	0	0	0	0	6.7267	3.47654	5.38049	2.51828	260	37.3537	AT2G10910	4599		0.056534	transposable element gene
14271	Annona_cheri_DN_ex_As_Dn_contig_14271	0	0	0	0	0	5.92575	7.87522	10.4728	9.6484	1033	89.6514	AT1G34270	1624		0.636084	Exostosin family protein
14283	Annona_cheri_DN_ex_As_Dn_contig_14283	0	0	0	0	0	9.92406	14.4437	21.0448	34.5608	421	40.9604	AT5G67420	1651		0.254997	LOB domain-containing protein 37
14288	Annona_cheri_DN_ex_As_Dn_contig_14288	0	0	0	0	0	0.284381	1.5232	1.09185	1.7744	1025	69.8143	AT3G33103	814		1.25921
14292	Annona_cheri_DN_ex_As_Dn_contig_14292	0	0	0	0	0	0.926838	2.09024	1.4827	3.46981	629	84.2413	AT1G50200	3439		0.182902	Alanyl-tRNA synthetase
14294	Annona_cheri_DN_ex_As_Dn_contig_14294	0	0	0	0	0	9.84639	22.3108	25.8565	25.1775	523	102.275	AT2G47850	2149		0.243369	Zinc finger C-x8-C-x5-C-x3-H type family protein
14304	Annona_cheri_DN_ex_As_Dn_contig_14304	0	0	0	0	0	6.31563	10.9439	9.62293	12.2022	2200	297.039	AT4G34430	3440	RBB	0.639535	DNA-binding family protein
14305	Annona_cheri_DN_ex_As_Dn_contig_14305	0	0	0	0	0	0	0.752153	0	0	874	176.213	AT4G34430	3440		0.25407	DNA-binding family protein
14306	Annona_cheri_DN_ex_As_Dn_contig_14306	0	0	0	0	0	0.563593	3.71779	2.9212	4.72624	862	37.3537	AT1G80790	2314		0.372515	XH/XS domain-containing protein
14310	Annona_cheri_DN_ex_As_Dn_contig_14310	0	0	0	0	0	43.3699	87.2102	117.381	116.651	522	57.1907	AT1G45976	1079		0.483781	S-ribonuclease binding protein 1
14314	Annona_cheri_DN_ex_As_Dn_contig_14314	0	0	0	0	0	3.03636	5.67641	6.13565	6.94	608	33.7469	AT4G16050	2132		0.285178	Aminotransferase-like, plant mobile domain family protein
14315	Annona_cheri_DN_ex_As_Dn_contig_14315	0	0	0	0	0	2.23079	6.9176	3.33078	6.12439	392	39.157	AT5G56250	3189		0.122923	hapless 8
14322	Annona_cheri_DN_ex_As_Dn_contig_14322	0	0	0	0	0	5.07042	11.0694	12.5066	11.1686	1648	338.516	AT2G19950	2617		0.629729	golgin candidate 1
14335	Annona_cheri_DN_ex_As_Dn_contig_14335	0	0	0	0	0	0.968729	4.83369	2.13861	4.6421	1003	40.9604	AT3G05470	2655		0.377778	Actin-binding FH2 (formin homology 2) family protein
14348	Annona_cheri_DN_ex_As_Dn_contig_14348	0	0	0	0	0	10.4715	16.3494	15.0765	20.6566	965	42.7638	AT1G18750	1582		0.609987	AGAMOUS-like 65
14350	Annona_cheri_DN_ex_As_Dn_contig_14350	0	0	0	0	0	9.62015	19.5262	13.8508	6.12256	202	39.157	AT4G24200	3663		0.0551461	Transcription elongation factor (TFIIS) family protein
14353	Annona_cheri_DN_ex_As_Dn_contig_14353	0	0	0	0	0.0700296	2.5806	13.3923	27.9973	1.75655	2485	165.393	AT1G60160	2700		0.92037	Potassium transporter family protein
14354	Annona_cheri_DN_ex_As_Dn_contig_14354	0	0	0	0	0	4.06967	2.58134	6.34767	3.04714	191	35.5503	AT3G54450	1736		0.110023	Major facilitator superfamily protein
14359	Annona_cheri_DN_ex_As_Dn_contig_14359	0	0	0	0	0.091351	16.9845	30.0222	29.8144	29.3293	635	203.264	AT4G16280	4732	RBB	0.134193	RNA binding;abscisic acid binding
14365	Annona_cheri_DN_ex_As_Dn_contig_14365	0	0	0	0	0	0.604573	4.23646	2.73568	5.36736	1125	37.3537	AT3G26750	2104		0.534696
14366	Annona_cheri_DN_ex_As_Dn_contig_14366	0	0	0	0	0	5.21066	13.9979	8.67894	18.1302	634	156.376	AT4G33760	2145		0.295571	tRNA synthetase class II (D, K and N) family protein
14370	Annona_cheri_DN_ex_As_Dn_contig_14370	0	0	0	0	0	1.03475	3.67546	10.528	5.03597	939	215.887	AT3G15510	1626	RBB	0.577491	NAC domain containing protein 2
14375	Annona_cheri_DN_ex_As_Dn_contig_14375	0	0	0	0	0	9.71635	16.0433	13.3231	9.70005	210	89.6514	AT4G01650	867	RBB	0.242215	Polyketide cyclase / dehydrase and lipid transport protein
14376	Annona_cheri_DN_ex_As_Dn_contig_14376	0	0	0	0	0	8.14544	21.6503	16.3813	17.8609	501	203.264	AT5G26610	1243		0.403057	D111/G-patch domain-containing protein
14379	Annona_cheri_DN_ex_As_Dn_contig_14379	0	0	0	0	0	2.69019	7.09309	3.03785	11.9671	614	170.803	AT5G16180	2163	RBB	0.283865	ortholog of maize chloroplast splicing factor CRS1
14380	Annona_cheri_DN_ex_As_Dn_contig_14380	0	0	0	0	0	0.502786	3.18911	1.44779	2.16463	773	118.505	AT2G15860	2046		0.37781
14392	Annona_cheri_DN_ex_As_Dn_contig_14392	0	0	0	0	0	5.70467	7.15899	3.00275	6.40699	1056	165.393	AT3G53360	2307	RBB	0.457737	Tetratricopeptide repeat (TPR)-like superfamily protein
14395	Annona_cheri_DN_ex_As_Dn_contig_14395	0	0	0	0	0	0.797356	3.75702	1.09334	1.96162	853	37.3537	AT4G15050	1191		0.716205	Protein of Unknown Function (DUF239)
[truncated: 77,812 more rows]

## Sheet: Table S2
Table S2. Contig sequences of the assembled transcripts
Contig Name		Average coverage		Sequence
Annona_cheri_DN_ex_As_Dn_contig_1		Average coverage: 335.55		AAAAGGCTCTCGCCTCTCGCAGGGCTTTGCGTCTTTAAGAACCTTATGGTAATTAAGAACCTTAATCTTACCCGCCCTTTCATCCTTCCCCCACCACATTTGCATCAGACGTATTTACAAAATTTTGGGGCCCACCTGCATTCCCAGAATCAACACGTGGAATTATCACATCTAAACACGTGTGCACTCAGTATCTAGTCCTCTGGCCCACAGGCTCCGGCGAGAGGAGGCTCATGGCCGGGCTCTGCTGCTCCGCCACCTTCCACACCTTCACCGATCTGTCGAGGCTGCCACTGTACACCGTCCACCGCCCATCCTCCTCCTCGTCCTTCTCCAAGGCCAGGCATTTCACCGGCCCCAGGTGGCCGCTCAGC
Annona_cheri_DN_ex_As_Dn_contig_2		Average coverage: 220.46		CTCGTTAATCACATCGGCCGAAAGCAATCGGAAGTTGAATCAACCAGTTGGGGCTACTTTGGGTGGAGAACACCAGGCAAATCTCATCGGAAACCCGGCAAGTTCTAATTTTAGTCAACAAAATACAAAATCCATTGGCATCACACAAAGATAAGAACAACGCTAGACTGATAATTACATTGCTGGAAATAAACATCACTGAGCCTTCCTCCCTGATATTACAAGAAAAAACCAGAATATCAGGGGTATTTAATGTTATAAACACACTATTTCACACCCCTAGAGTCCTAATAACAAGCACCAACTAAATTCCACACAAGCACTAATCCAAACAGCGGCTTTGCAACTGTGAAAAAACCATTGCAAACAGCTGCTGGATATCGCAAACTACAGTTACAG…
Annona_cheri_DN_ex_As_Dn_contig_3		Average coverage: 239.57		GTGGGTTTGATCTACTCTTGCGTGCAGTGCTCTGCAACATGACAAAAGAAAGTCATCAACCGAATTTAAAGAAAGACAATGGATAACATGAATCTACTAATCAATGTCTTTCACATCCTGCTAATATGAGTTAAAAGGCAAGATGGGAATAAAAACAGAGACCCACTTCGTTGCTTTTTTATATGTCCTAAAAATAAGCTATACTCCATACAAAAGGAGATTTTACATTCCTCTCTCCCTATTTCAAATCCATCACGAAAACTTTTACTCTTTACAAAATAGTAAGAATTAAAAATTCTGACACCCGTAACCATCAACCTAACTATCTACACATTCTTTCCCCATTTTCGTTATTCTACCAATCGGGGCTCCCTTTTGAAATCAGTCCTTGCAGCATAG…
Annona_cheri_DN_ex_As_Dn_contig_4		Average coverage: 244067.52		GTGCTCTTCCGATCTGGGCCCTTGGGGGCGCTGCGGCCCCTACTGCGGGTCGGCGCGTGGGCGACGGGCGCAGGCGCCGCGTGTTTAGCCTGGATTCTGACTTAGAGGCGTTCAGTCATAATCCGGCACACGGTAGCTTCGCACCACTGGCTTTTCAACCAAGCGCGATGACCAATTGTGTGAATCAACGGTTCCTCTCGTACTAGGTTGAATTACTATCGCGGCACGCCATCAGTAGGGTAAAACTAACCTGTCTCACGACGGTCTAAACCCAGCTCACGTTCCCTATTGGTGGGTGAACAATCCAACACTTGGTGAATTCTGCTTCACAATGATAGGAAGAGCCGACATCGAAGGATCAAAAAGCAACGTCGCTATGAACGCTTGGCTGCCACAAGC…
Annona_cheri_DN_ex_As_Dn_contig_5		Average coverage: 471.98		CTTTCATGTCCCCTTCACCCACCAATAACCGGTGGGAAAAGTAACAGTTTAGCCAGTCACTGCAACCTTAAAAACAATAGTTTTTTTCCCTGAGAAAATACACTGTAACATTATATAAGAAGCAAACTGGTAACACTGTCAAAATCCAGCAACAGAGCTGCAATTTCAAGGTCCAAAAGTTCAATGACTCATAGGGCATGCGATAAAATAAGGATAGGTGTTTTATGGATATCTAAATCAATCTAGAGGTTTCTGCTACTGCAAAGAATACATAGTTAATAAAAATAACATACTTCTATGGATAGAACTCAGATAAGAATCTCGATACAATGGTGGAACTAAAGCAGGAAAAGCAACATAAACAACCACATAACCACATTACAAGCCAAACCCATTGAT…
Annona_cheri_DN_ex_As_Dn_contig_6		Average coverage: 520.89		CTCTAAGCAGGCACAATAACTGGTGTTAGGCCATTGTGCCTCAACAATGCATCTGGTGTAGGTTCACGGCCACGGAATGACACAAAAACCTCGAGTGGTGATTTTCCACCCCCAAGAGCAAGAATAGTTTCTCTGAACTTACGACCTGTTTCCACAATTGCCTTGGGGTCATCCAAGCCAACATCTTCAAATGCTGAAAAAGCATCAGCCGACAACACCTCTGCCCACTTATAGCTATAATAGCCAGCTGCATAGCCACCTCCAAATATATGGCTGAAACTACAAAGGAACCTGTCCTCTGGAAGTGGTGGAACAACTTGTGTGTGTCTACCTATTCTTTGATCAACATCATATACAGATTCTGGGCCACCGGGAACATATTTTGTATGCAGTTCCAGA…
Annona_cheri_DN_ex_As_Dn_contig_7		Average coverage: 309.44		TTTTTTTTTTTTTTTTTTTTTTTTTTTTTTTTTTTTTTTTTTTTTTTTTTTTTTTTTTTTTTTTTTCTCTTGGGCAAATTACCCAAGCTTTTTGCCAGCCCATGAAGCCTCTATTTCATTTGGAGATCTTATTCATGGAAGTCTCAATGACAAAGTCCTTACAGAACATGATATTAAACAGGATAGTGTGTCACTGTGTGAGACAGCTGCATTGTATGGGCTTCCATTCACAGAAGCTAAAGTCGATCTAATTCTATCTTATACAATCAGGTCTGCGAATAAATGGAAGCAGACCAGAACAACACTGCACTACCGTTTGCCCCGTTTTCCACTATGAAGAACTTTATGCAGATTGAATGCCTCCCCTTGATCTCCATTCAAAGCCCGCCTTTCCAAGCA…
Annona_cheri_DN_ex_As_Dn_contig_8		Average coverage: 29.57		CCACCATCTAAAGACACAGCACCATCAGTTATGTAAGGAAGAGCAAGCTGCATATCTTTTCTGGTTTTATATACTTGTAGGCGGGAGAATAGATTGTAGAACAAGGTTTCCCTAAGACCATTCCCTTGAGTTGTGATATATGATAGATTTGAACTGTCCACATGGATCATGTTCACTGCAAAACCTAGAAAGCCAGAGGGACACTCCCCGCTCGGCAATCTTGGTTTCAATAAAGCAAGTTTCTTGTGGGGATCCTTGGCCACAAAATCACCAGCATAAGGTCTTGGAGATGCATTGATTGTCAAATTCGGAAACCATCTTGGAGAAGAGTCAACAATCAAATTGAGAAATCTCCACAATAAGCATTCATTTGACAGTGTTTTCTTTAAGGTCTAAGGA…
Annona_cheri_DN_ex_As_Dn_contig_9		Average coverage: 122863.64		GACTATTTAGCCTTGGACGGAATTTACCACCCAATTGGGGCTGCATTCCCAAACAACCCGACTCGCCGACAGCGCCTCGTGGTGCGGCAGGGTCCGGGCACGACGGGGCTCTCACCCTCTCCGGCGCCACCTTCCAGTGGACTTGGGCCCGGTCCGTCGCTGAGGACGCTTCTGCAGACTACAATTCGAGCGGCGCGGCCGCACGATTCTCAAGCTGGGCGCTTCCCGGTTCGCTCGCCGTTACTAGGGGAATCCTCGTAAGTTTCTTCTCCTCCGCTTATTTATATGCTTAAACTCGGCGGGTGGCCCCGCCTGACCTGGGGTCGCGACGCAATCGCGGGGCGCCTTTCCTCTCCCTCCGGCGCGAGCGGCGTGCGCGGCGTCCGATCGGAGCGGCTC…
Annona_cheri_DN_ex_As_Dn_contig_10		Average coverage: 143.12		GGGCAGAAGCAATACAGCAGTTGCATATGGGAGGTCAGGTGGACTACAGATGTCGATACACAGGGAGACTTCACAGCAGCCCAAGAATACAGCAAAGCTGACCAAAAAGGAAAAAAAGACACGAGTATAATTACCTAAAGAGCATATAGAGGTGGATGACAAAGTAACTCCAGCACAAGAGAATTTCTCCGAAGCCCGTGTTCATAATCAACAAACAAACACGAGCAAATACCAGAGTCAGACCAGAAATGAGACCTAAGCTGTCCACTTCTTACCAGTTGCTACAGCGAGGAATGAATCAAGGTCTACAAGAAAGAATCAAGCAAATGGAACTATTGAGCAAGTTTGTTGTGGCACTTAGCTCTGGATACCACTGGTACACTTGCAAAAGGAGAATCG…
Annona_cheri_DN_ex_As_Dn_contig_11		Average coverage: 713.94		GCTACTGATTTTTAAAAATCTAAAAAAAATATCTAAAAATCTCCAAAAATAGTAAAAATTGATACATATGTTAAATACACTTAGATTAACAGCTTTATGAAAAAAAAATTCAAAAAAAAATAAAAAAAATAGGTGTAGGGCTCAATGCACCCGGGTGCATAAGATTACAGCCCGCCCGAGAAATTCAGGGAGATTCACAAATACTAAGTACATAACAAAACGGCCCAAATACTAATATAATTATAATATCCTCTCCATGAAAAAGTTGCTATTGGGGCTAATGCTAAAACCAAAAACCTGAGAATACATCTAACATGAGGACAACGATGCCTACAAGTTGTTTCTCTTTATTTTATGCTACCACGTCCTGTGTCGTCTGTGGCTGGGACCCAGGGGATG…
Annona_cheri_DN_ex_As_Dn_contig_12		Average coverage: 677.61		GTAGGTCACACACACACACACACACACACAAAAACAAGGATTCCACTTCAATATGATCCTTTTTATTTTTAACATCTTCATAGTTAATAAAAAAATCCACTTCATCTATCAAATTTAGCATAATTTATATTATCACGAATACAAAATATTCTATTGCAACATGAATACAAATGAGATGCACTAGACGAATTTTTAAAGGCAACCGAAGTATTTTCTATTTGGACACTGCTGTTTGGTAGCCAAAAAAAGCCTCAATCGATGCGTGGTCCGGTTATATAAATTATAATAGAAACCGTGCTAGGGTTGGACCTGGAGGAGCTATAAGCTACCTCATCCAATGAAGATTTTCTATTCAATCCTCTCAACATCCATGTGCCTACTACCATTCATCCATCTACT…
Annona_cheri_DN_ex_As_Dn_contig_13		Average coverage: 5912.41		GAGAGAAGTCACGCCGTATAAAAACTTCTAATGCATATTTAGTGTCTTTTCACCAAATCCAATTAAGAAAAAATTCGCGAATTTAGACAGGAATCAACCAGCCATGCAGGCACAAACATGATAAACATGCAGGCTTGAATATGACTTAAACTTGGGAGTCAATAAGTAGGAAGACAACGCGCGCTCTCCTGCTCATGCTGGACTTAATTTTTATTTTTTTTAACAAAAAAAAAAAAGGCATAACCAACTTTAATGCATTACGAGTACGATGAAAAATGCAGAAAACTTCTGTAGCACAACAAAAACTCTTAGGGTCACACAGACAGACATGCTACATAAATATATATAGTAGTAGGAAGAATTTTCAATTTCAGCACCATCGCTGCATGGTGGGATGGG…
Annona_cheri_DN_ex_As_Dn_contig_14		Average coverage: 167.02		GGTCCTGCATGAGTTCATGAAGATCTAGCACTACTTGGAGCAATTTTCTTTCTATAGGCCAATAGCGTCTCCACGAAAGAATTCTCTTTTGCAAACTCACCAAACCTCCTCACTTCAGTGAACAAAGGGCATATTCATCTGAGCCCGAAGAGAATGGGGAAGAAGCACTTCTGGCTATGGGTGACAATGTCTCTTCTACTTAGGCTGTTGCTTATTCTTCTTCCCAAAAATCTAAATTTGGGTTCCCGACCTGAAATTGCTACCCCTGTCACCAGCCTCCGTCGACTGGCGGAAGGTTACTGGTTAAAGCAATCTTCACTCTCTCCATATGCAGGATCTATGTACCATGGCTCTCCGTTGCTATTGTACATCCTTGGGCCTCTGACAGCTAAAAGAAGC…
Annona_cheri_DN_ex_As_Dn_contig_15		Average coverage: 95.87		GGGTTGGACTCGGGCCGGCCGCCGTTCTCCTCGTAGGCAGCCCGCAGCCGGCCGATGAGCGCGTCGAGGCTTCCCCACGCCTGCTTGAGCGGGCACGCGCAGGGTGCCGGCGGGCTCGGATGCCCGAAAAAGGCGCACCCGCCAACGTGCACCTTCGTCTTACCGAACTGATCCAGGTACCTGAGGAACTCGATGACGTGCGCGCCGCTGCATCGCGCCAGCGTCAGCGGCGGCTTGTGGTTCTTCAGAT
Annona_cheri_DN_ex_As_Dn_contig_16		Average coverage: 493.66		GGAAAAAAGTATCCAGTGTTGAGCGTGAATTTGTTAAAAGTTTCGTTCATAAATACGAAATTCAAGCCATGCTGGGATTAGGGTTTTGCACCAAGGAAAGGACACACCAAAATGGGGGTAATATTATGCAGACAATTAGTACAGAATTCCGGTTGCAAAGATGTATATAAGAATAAAAAGACAAATCTAAAGCAAATAATATACCTACACAGAACCTAGACGCATATCAAAACTTCTTGCACGACACAAAAAAGAATTGTCTCTAGCTGGACATCATGACCTGGTCACTTGACTGGAGTGCTTGGTTAGCAAAGAACCTCACATCGACATCTGGGTCTTCACTGAGCTCCACAAGACATGGGCGAATTGTCTGCTCCACCACCGACTGGTCAACAATGG…
Annona_cheri_DN_ex_As_Dn_contig_17		Average coverage: 569.28		GCATACGTATGAGAGGGTGTGCATGCGAGGCAATCTCACGCAAGTTTGCACCTTGATACCTAAACCTTTAGCTAGAAAACCTAGCCTCACACCACCTTAGGCACGTTGACGAAAACAACATGCTCAGCCATTAATGAAGAGGACTTCGTTAATATTTGCAAAACATTCATAACTCCCACCACGGAGCCAAAACCATTTCAAATGAGCAATACTCATCAGCAGAGACTGAGTTGAGCAGCATCCAAACTCAATGGCTTGAAATACAATCAAGATCAACGAAATACATAAGGACCTAAATGACCTCTTCATTCCATACAAACGTCATGAGGCATGGAAATCAAGAAAATATAAATGCATTACGCAAAACTGGTTTTTTTCGTTTAGCAATAACAGAGCCAT…
Annona_cheri_DN_ex_As_Dn_contig_18		Average coverage: 35.84		TTTCAGTGATTTGGAGGATCTTATCTTTGGCGAGAAAACCCTGGCTAAAGGATGTAATTGACGAGACAATCCAACCCCTATACTATTTTCTTCTGCTTTCTTCTCTCTTTAACTATTGATTCCCTTTCAGTGATTTGGAGGATCTTATCTTTGGCGAGCAAACCCTGGCTGAAGAAGCATTGAAGGAGCTTTATCTACAGCAACATGGCTTCTTGTTTTCCTGCAACTGAGATTTGTAACAGAGGGGCTGTTAGCAGTTGTTATATCCCAGAAACTCCTTTTCTTGGCTGTCGGCGCCGGGGATAGAAATCGCGAGCTTGGGCTCTTCAATTCTCCTGCTGCTGTCATTTTGTCTCCCTTCACTCTTGTCCTCCCCTCTGGTTTTTTAAACCCTGGAGC…
Annona_cheri_DN_ex_As_Dn_contig_19		Average coverage: 702.19		AAGTGTAGCAACAGGGCAAAAGGAAAAAGGCACAAAGAGAGAGTGCATGAGCCAGACCCCACCTTCTCTTCCATTGACAAGTGAGTGAGTGGGTTAGTGCATCACAATGCAGGCTGAAAGAACAAACTCATGCTACCGTCTGATAGTCAACTCTGCCCGTAGGTGAAGCGTGCCATTGATGAAGTACGCACTGTCCTCAGCCATGAAGTTCGTCCAGGGCAACGCAAACAGATTCCTGTATCCAACTGCCTTCCCACCAGTGAAAGTGTAGTTACCTTTGTATTTGCTGCTGAACTCTCCCCCAGGCTTCGTCCTTGCTGCAAACTCATAGTCAACTGCGAAACTGACATTGCCTTTCTCTTGCATTCCCAAAAAGAGCCCAAAGCAATGAAATGAGCT…
Annona_cheri_DN_ex_As_Dn_contig_20		Average coverage: 155.71		CACACAGCAACTCTGTCATCTATTCTAGATCAAAATAAATGCAGTGGCCAAAAAGGAACATGCAAAAATGAAAATACAGTTTGAATTTATCAATTTCTCTCCATGTTATCATTACTCCGCCCAAACAGATACAACAAATATAAAAGATAAATACAGATTTTGAGTTCGTTTGCAGTCGCTTGAATTCTAAAATCGGAGTCTGATGCAGCAGGATCAAAAGGATGGACTGATGAAAGGAGGCAGCCATGGACTTCCCAGCCCTACCAGGTGCGCGGCCTTCACACATTCCCTATTTTTGCTAGCAGTAAAATTTTCAGCTGAGGGAATCAATAGATTCCGCTTCATGCAGATTCACTTGTTCCATTCAGCTAGCCTAACATTAAATCCTTACATGAAATC…
Annona_cheri_DN_ex_As_Dn_contig_21		Average coverage: 35.27		ACCGAACATTCTTTCCAAATTTTCAGGTATAATTTGCTGAATATCTCTAATCCTTCATGGTGCATTTTGTCTAACATCCAGATCAGTTGAGTTCTACAATGTCAAAACGTTGAATCAACATGGAGAAACACAAGACCAATCAATCATACACATTTTCCACCTGAATGCCACACAGTTTCGACAAAGAACAACGTGAACTAACATGACATCCAAAATAAAGGAGCTCCACAAAATTGAGGGAGGTGGGTGGCATCCACCCTTCGCTGTTGCAGAAGTCCAAATTGCTTCGTGCTGGGGAGAAACAGCCAAGATAGGATTGCAACAGTGATTTGTGGAAAACAGTCTGTTCCTTGCCATAATTGGGAGTATGGGCCCAAATTTTGTTGCTCTAGAGTCTAT…
Annona_cheri_DN_ex_As_Dn_contig_22		Average coverage: 43.20		TTTTTTTTTCGACAGCGAACTCAAATCCCGTTAAAAATAAACAAACCAAACTTTCTTATGTACACATCGAGTCCTCTATTCTCACAAACACGGAAAATGCTTTCCAGCCAAATATCGATGATAGGTGCACCTGAAATAACATCTACAAATGAGATGTTCTTCTTGTATTTCTTCTTCTTTAATGATTCCTCCCTTAGCAGGCTTTAAAGTCTGATCTTCTCAAATACCAACACGGCATGGGAAGGATTACTGTTTTATATCACACCACTATTGAACTTGAATTGCCCCCAGCCAACATGCGGGATGAAACCCACGAAATATCGATGATTTGAAGTTTCCAGCCACCAAGACTCTGCTATCTCTGCATTGTTTTCTTTACTCAGGGGAACCTCCGCGCCA…
Annona_cheri_DN_ex_As_Dn_contig_23		Average coverage: 17.14		TTTTTTTTTTTCAAAGCAACTGTAAATGGGAATTACTTAAAAAGATACTATCCGTAGAAGTTACAAAGGGAGTCATACATCAAAATTTTGCAAGAGAATCTCTACAGTCTCCCTTGTAGAAGGAAGGGACTCCTTCAAAACTCGGATAGAGTTCACTACATCAGCAGGAGGAACTGTATACGCCCGCAACTCTTCGACCTTAGCCTCCATAGTAGAAATATCCCGACTCTCTGAATCAATTCTTACTTTGTAGAGGTCAACTTCAGCCTGAAGATCGTTGGAGGTAGAAATCAACGAATTTAGTCTACTTCTATCCACAAAGATAGAAGTGACAATACGACGAACCTCGGCCTGTTTGGCCGCTATGGAAGATCGAATCTCCTCGGCAATCATCTTTTT…
Annona_cheri_DN_ex_As_Dn_contig_24		Average coverage: 706.33		ATCTCTCAGATCATCTAGTAGCCGTATCCTGAGTTGTCCATTGGGTTCCCGGCGACAACGGGTTCAGGCTCCTTGATGTCAACCACCACTACGTCTGAAGTCAGGAAAGTTCTTGCAACCGAAGCTGCATGCTCCAGACAACACCTCACCACCTTAGTAGGGTCAATGATTCCAGCAGCCATCAAATCTTCGTAATTTCCTGTTGCAGCATTGTAACCATACTTGGGATTATCACTGGCGAGAACCTTCTCCACAACCACGCTTCCATTAACCCCAGCATTTTTCGCAATCAACTTGAGTGGGTAGCTCAAAGCCCTCTTCACAATCTCTGCTCCAACCTTTTGCTCATCATTTTCAAGAGCATCCTTAATGGGGTCAACCTTCGCTGCTAGTCTCAAC…
Annona_cheri_DN_ex_As_Dn_contig_25		Average coverage: 532.48		ACCATAGAATTGGCGGTGCTGATTCCATCATCCCCAATCCCATTCTCTTTCTTGCCCATCTGCTGCTGATCGTTTGGTGGGGGATTTTCGAGGCCGTGGTTGTTGATGCTGTTGGGTGCTTTGATCACCCCGTTCTCGGTTGGGCGATGAAATTTCGGGAAATGGCCATTGGAAATCATTGGCTGCTGCTGGCGCTGGTCTTGGATTTCTGCGACGAAGTCTCCAAAGCACTCGTCCACTGTTTTGAAAGGAATGTCCGGGTATAGAGCTGTGGCTTCCTCGTCATGGGGCCCGTCTATTGGGAAATTGATCTGGCAGCCTTTGATGAAAATGTCATGAGTCAAGGCCGCCACAATGCTTCTCGGAATACAGTTCTCTGCTGCGGCTGCAAGCAAATCT…
Annona_cheri_DN_ex_As_Dn_contig_26		Average coverage: 247.67		TTTTTTTATTAAAAAAAAAAAAATCAAAATAGAACCTCTAGGTTTTCTATATTGCAAATAACCCCAGATTAAACACATAACATACATATACATAAAGCTGAAATGGAAGTTCACACCCTACATTCAAGGATTTAAGTTGAACAAAAAACACCGTCACAATCTGTACCCGACATCATTACATAGCTTAGGCCTTAGCGCTAAGTTATATGTAGCTACATCAAGCACCTCTTTTAGAACGTCGTAGGAACTGCAAGAAATTAACATTCTGCACATCCTTCTTGCTGTGTTCATGGGATTCTCGCTTCTTTGAATCCTTTGCCTGTGATTTGAAAGACAAAACGCGAGGCTTCGACCGTATGGATGGGTCTTCCAAAATAGGCAACGCTTTTGGGAATTCAA…
Annona_cheri_DN_ex_As_Dn_contig_27		Average coverage: 78.81		CGGTTTTTATTTTAAGGAGGATCTTCTTATAACAAAGAAATGAAAATTGCAGTATCTCTCTGCAATAAATATACAACCCACGAAAGGAATGGACACTGCAAGACCAGCTTACTGAAATACAACAGGACAGAAATTTACAATCATATTTACGTGAATGAAGTAGAATTTCCAAAAACATTTCATGTAGGTAACTTTTCATAAGGGAAGGCACTGCTTGGTTTGAAAAGAGCAATACATTCTTCATGGAGATGGATCAAGAGATTGAATGCCGTCGATCTCTACCTGGCTTTGTCTTGCCTTTGGTATCAGAGGTCTTGAGTCCATCAGGACGAACAAATGGGTACAAACGCCCAAGCTTTTTCGACATGGAATTGATGAATGACCTCCTTGGTAATGGAG…
Annona_cheri_DN_ex_As_Dn_contig_28		Average coverage: 164.58		TAGTTGTGTACCCATGAAACTTCCACAAACCATAACCTCATTTGGATGACAACTGCTACACTTTCAAAACAGAGACACCATTCTCTTGCAAAAGAAGATACTCACACCTGAATCCACCTCCAAGCCGACGATCATTCTGCACAGCAAACAAGCTCTCAACTACTTGACATTTCGATGCAGCGCAGGCTAGGAAACTCGCTGATTTCCTCTTCCAACTACCAAAACAAATGAATGTGGTAAACCCACTGTCTGTCTAGATTAGTATGGCTTGTATCATCAACCTGGTCTGATCCCATCATCGGTGGTTAAGCATTATATAGCAAGGAGCAGTCCACAAAAACTCAATCAATCTCTCCTTCTTCAACATCATTGGGAGGGGCACTTCCAGGCACGCATTCT…
Annona_cheri_DN_ex_As_Dn_contig_29		Average coverage: 169.10		AAAGCGAATGTCACATCAATCATCAATGAGTGAAGAATAAAGTATTCTTTCATTGCAACAGCAAACACATCCCGAAGCAACATCTTTGAATAGTTTCCACATCTTATGCGATGTTTAGAAAGTTCTTTTAAAAAATGTGCTCTGAGATTTTGCGAATCGAACTAATCCGAATTTGTTTGAAATAGGAAGCGAAAACTCTAGAATTGGGCTTAAGCGAACTATTGACAATGACTGGTCGACCCATGCATGTGAATAGATTGCATCCGCCCAGCATTCTTCGGTATGATTATTAATACTATTTCCTGATTCTTCGCGTGATTGCCTGAGCCGCGATTGTTATCCGCGATAAACCAAATCCTGCAGAGAGATGCCATGCTCGGCACCCTGCAGACAAACGGA…
Annona_cheri_DN_ex_As_Dn_contig_30		Average coverage: 149.98		TTTTTTTTTCAGTTGCAACATCTCCTTTAGAATTATTAGTACTTAATACCCCACAACCACCTCCCAACCCAAAACTTCCAATTAGGGCCAGTTCTGGCACAAGTCCAAGCGTGCATCACAAATGAACATGTTAGATCTAACTCTGGATAAAGATGCTGACGACTGCCTGCAGCATACAAAGTACAAATCAAGCTTTTTTGTTGTCATTTAACCCTAAAAAGTCGACAAAATGAAATCTTTTAAATTGCCTCCCTTTGCTGTTAAGGAATCAACACCACAAGCCCAAACCGACCAAGAGGACCCCAGTATAGAATACATCTGAAATGGTATATGGTCAATGCAACAAGAAAGCCTGAATCTAGGTATTCTTTTTCACCATAACAGATGACCTC
Annona_cheri_DN_ex_As_Dn_contig_31		Average coverage: 133.35		CCTCTGCATTGAGAAATCGAATATAAGAATGTTGAACACCACCTCTTGTAATATTCTTGTTCTGGTCCCGCAGAATTTGACAGGCCAAGCAAAATGTTAATAATTTGCTACACCAAAACTCCTCATTCTATTTCTTGCATTTTATTTTCCTGTTCACATGCATTGATCTTTACAGATGAAAATTGCCCAAATCCTTAAGGTGGTAATATTTGATAGGTTTAACCAAAAAAAGCAAAGAAGTACACGTCTTTGTTGGCAACCAACATCATCATATGCATGTAAGACCACTGCTAGAGGACTCATAAACACAAGATTTATGCACAGTAACTCTTCAGAAAAAAAAAATAAAAAAATCCGCAGCAAGAATGCAGCCAACTCTCCAAAATCTGCTCCATACTC…
Annona_cheri_DN_ex_As_Dn_contig_32		Average coverage: 103.50		TTTAAGAACGATGATGACAAAGGTAACTTTTTAATGGCACGTGTAGAACCAAGTATAGTGTACATCACATTAAAAAATATACATATATAAAGGAACCAAGACCTGATTAGCCAAAAGAAAGGAAAGTTCAAACTATACATCTTCGGATTTGTTGCCTAACTATGTGCTCATGAGTTTATAGGTGTTGAAAATACAATAGTTGTTGCTAACAAAATATTTAGAATGTCTATCAGTTTATAGGAGGTGGTCGGTGGATCCTTCTGTAGTCAAACTACTCCTAAAGTTTGGTTGAACCTTCCTTGCTCAGTTTGGTTGAAACGATCAATGGACCAGGGATGCTGATGACAGGATTGGCTGTGTTAGGCCATAGCAATGCATGGCATGAAGCTTGTTCAAAAC…
Annona_cheri_DN_ex_As_Dn_contig_33		Average coverage: 8.72		ACCTTCCACTGCATGTCATGGGGTCCACAAAACAACAGTTAGCTATCTTGCACCATCTACCACTGCCTGCCTTTCATCCACCTTCCGCTGAGATGGCATGTCTAACGATTATCAAGTAGGCATTAAACTGACCCTGCACTTAAGAAGAAACATCCTTGAGCAGATTCCTGAGTCAACAAAGCACACAGCACACAGCCGCTCCTTGTATTACTCAATTAAGTTCTTATTTTGGTGTAGACATGGCGAAGAGAAAACCAGTGTGGGGTGGTAGCAGAGGAATGGCAACAGGAGATGATGAGAAGTAAGCCATGGGAAGAGCATCCAACTTGGGTTCTGGCATCCTCAAAAGAGATATTGGATGTTTCTTCGAGGGTGAAATCGAGAGCGTGATCAGGATGG…
Annona_cheri_DN_ex_As_Dn_contig_34		Average coverage: 423.59		CTTCAGAAAGCCAGCCATAGCCGGGGCGAGCGACAGAGAGCAACGAAGTGAGGACAGCAGATGAGGTGACAGTGTGTAGTGGAAGTAGCGTCTCCATGCAGCAGCTCAACTCTACGGGCGACCTGAGGAGGAAGCGAGAAGGAAAAGATGGGGTCTTGGCGTATGAGGCGAAGCGGAACGTCGTAGAGGAAGAGCGGCTGGTGGCTCCACCTTCAGAGCTGAGCTTCGCAGCTGCAGCTACGGCGCTGCGGATGGAGGTGGACGAGCGAATAATTGATCTGGTGATTGTTGCCATTAGATCGGAGGAAAGAAAGAGAAGAATAGAATTGTATATGTGATCTTCTTCCGACGCTGCTGCTTGGCGGCTTTCCTGCACTGGTGTGGGAGATAACCCCTAGG…
Annona_cheri_DN_ex_As_Dn_contig_35		Average coverage: 12.20		GTGTGTTTGTACAGTCTGAAACAGAAACGAAAATGATGGAGAAGAATAAGGATGATGTCAACCATTAAAAATAAAGTTAAAACAAAAGATTGGGGATGATGAGAAATACTACCAATGCTGAGGATGGAATTGAGTTAATAGGGGAAGGTGAGATACGCAGATATCACAACCATCCATTACAAAACACAAATGGAATGGTTGGAAATTTTGGAGAAAATTATATCAGTGAAGCAGCGAATAAAAACAAATGGCTTTCCAAAGAAAAATAGGCTTAATAATATAAAAGATAGGTTCGATCATGAAAGAAGTATAATTGACTTGGGTAGACAAGTGCATGTCAAGTAAAAGCTTGGTTTTAGTAACCATCCACATTAACTCAGATCCAAATATTTATGCATT…
Annona_cheri_DN_ex_As_Dn_contig_36		Average coverage: 165.67		TTTTTTTTTTCTTTTTTTGAGCTACATAGAAATGCAGAAAGCTTTTAAGGCTCACGTGAGCTTCTACTAAGGAAAACCAATAACAGAAGATGATATACACTAATCAATAACAGCTTATAAATTAACTTACACTGAAGCACAAGTGACAATATATTGTTGAGGAAGACAAAAGGGCTTTGATTTTACAACCAAACCGAATATGCTAGGACCAGTGTCATGAGCCCCAGACCAGTAGCAGCAAGGGAGGTATCCCCAAGAACTTTGATACAGTTGTTTTTTTCCATTCATGATGCACATTACAAGATGGATAGCAAACATCATTTTCAGCACTCCAAGGCATATGTTGGCACCTCCAGCATATTTTCCTCTAAAAAGAAATTTGATCCTGTACAATTTGTG…
Annona_cheri_DN_ex_As_Dn_contig_37		Average coverage: 27.76		CTCCAACACACCTTCGAATATAACTGTATAGCTCGCCTTTCTCTACCATTTTCTGTGTCTTGTGGGAGGAGAATGAATAATGTTTATGTAAGGCTTTTTCCTATTTCTCTTCTGCAAGGATTTCGTATATCAGAAAAAAAGGGTAAGAGGCAAATAGCACTAATGAAGAGCTTATCTTAGATCACATACATTGAAACCGACCTTCAGCACAGCTTCATGCTGCTTTCCCCTAAAATAAAAAATATATGACTCAGATAAAAAAACAAATACAAACACCGAAAAACACAATGAATGCAAGATCTAACAACAAATCTTTAGATGCCCATCCTCTGTTCCCACAAGAAATAATCGCGAGAAGGGCAGGATACTGATGCTGGATAAAACTGACACGTTACTCAT…
Annona_cheri_DN_ex_As_Dn_contig_38		Average coverage: 127.15		CTTGCGGGAAGGGCCTATCCCAGTACCAACTCATTAGCGGATCACTAGAAAATATATCTAGGAGGCTTCCAGATGCTCGTGTCATGTGAAATATGCATAATGGGGTCTCGTAACATATTTGTATCAAAGGAAAAGAGAAACAATCCCCGTTACAAGGAAAAATTGACATACAAAGCACCTCCGCAAGAATGTATACATCTGATTGCGGTTTTCCTTGAAAGACTTTATCATGATGGTTACGATGGGGAGGGCTGGGTTGGGTGAGAGGGTGGGTGCCATTCTAAGATTCAGCTGCCCTGAAGAGAGTTAAGAGGGAAAGGAAAAGGTTAATGATATCGAGATACAAAGCAACCGCAGCCCAGACATACTCATCATACGAGTAACGCTTTATGAGGTTGT…
Annona_cheri_DN_ex_As_Dn_contig_39		Average coverage: 370.81		CTTCAATTCAAACACGGAATCACAGACCTAACAACCTATAGATACTTTTTCTTTGCCAACCACAACCTAATCATCCAACCGCAGCATAATACTAAATCAGTGTGATCGTTCTTCATGCAAACATTGTTATTACATAGCAAAGATGTTTAGAAGTTGAAAATGCAAATCTTTCTATAAAGATAACTTGCACATCCAAACAGTTACGTATACATTGATTACCTTTTGCTACAACAAGTTTGCCAAAAGCTTAGTCTGGCAGAGCAGTTCCTCGCTCAAGATTGTTCTTGATCTCCAATGTGTATTTGCCAAAGGCTCTCTCAATCTTCTTATTGAAGTGTTCATTCCTGTCATTGATCGAATCGATATCCTTCTCTTCATGGAATCTACGTCTTCGACTAA…
Annona_cheri_DN_ex_As_Dn_contig_40		Average coverage: 245.20		TATATATACACACTACGACATTTATATTACACCCAAGCACATTCAACCTTCACACAGTAGAGGGATTTTTTTATAAACAGCTACACATTAGGGAAGAACCTACAAGGGAAGTAACAAAACCCCAAACCCTAACCTCCTGTACGTTAAAGCCCCCTAAGCAGTAAATCCTAAACCCCTACAACACTTAAAATCCTAAACTGTGGAAGCATGGCTTGAAGTGAAAGATAGCCTCGACAGATGAATCCCCTGAATTTAGCAAGGAGAATTCATGAAGCACACTGCATCTACAATATAGAATACTCGGCAACGCTGGCTATAAACACATTTTGCCATAGCAATGATGTAAAGGGTCTCATCTCAGCCTTGGGCATGAAAAAAAAAAAAAAGTCGCTATTTTTA…
Annona_cheri_DN_ex_As_Dn_contig_41		Average coverage: 304.93		TATATATACACACTACGACATTTGATATTACACCCAAGCACATTCAACCTTCACAGAGTAGAGGGATTTTTTTATAAATAGCTACACATTAGGGAGGAACCTACGAGGGAAGTAACAAAACCCCAAACCCTAACCTCCTGTACGTTAAAGCCCAAAACAGTAAATCCTAAACCCCTACAACACTTAAAACCCTAAACTGTGGAAGCATGACTTGGAGTGAAAGATAGCCTCGACAGATGAATCCCCTGAATTTAGCAAGGAGAATTCATGAAGCACACTGCATCTACAATATAGAATACTCGGCGACGCTGGCTATAAACACATTTTGCCATAGCAATGATGTAAAGGGTCTCATCTCAGCCTTGTGCATGAAAAAAAAAAGTCGCTATTTTTAAGTAG…
Annona_cheri_DN_ex_As_Dn_contig_42		Average coverage: 197.15		CCTTCTGGCCTATCAGGCCAGTCTGGCATACTCCACAGCGCAAAGTGAAATTGGAAGTGTCAGTGTAATCCCTCTTCCTCTGTGCATCCTTAACAAGATTAAGAGCATGCCTATCAACTGCTCCAATGGTACGATCTTTTTGTATAGGAAAGATTGTTTGGTCAAACTCTTCTGGGGCTCCATCAAAGGGAGACATAGCTAATGCATCATAATGAAGGCCATCATAAATCAACATTACTCTTTCCTGATACTTCATTTCCTGACCATACACATCACAGCGGGTGGTCTGGATATCATATGCTGCAATTTCACGTCCATAGTATTCAGCCAATATTGAGAGCTCAATGGCACCTCCCCATTTCTCGGGGTCAAGAATCCAGGCACAATACTCTCCATTTG…
Annona_cheri_DN_ex_As_Dn_contig_43		Average coverage: 86.92		ATGTATACATCTAAAACTCAAATTCCTAGAGGGACTCTAGGGAAACTTGAATACTCAGTCAATCAATACGCCGCTGCATAAGCATTTCAATATTAAGGAATACCGTACTTTTTGGTTTTCCTATTTTATTCCTTCATCATTTGTGGATCATTTCCATTTACACGATCCCACGACCAATCATACATGATTGGTCAGGATATTTATACAAATAATATCCAAAAACCAAATCCGCTCTCTATGTGACCTATAAGAAGGAGAGGGGGTTCTTGGGAAGATCAAAGAAAGAACCTGTTCTTCTTCCATAAGAAATTCTTCCAAAAAATTGGAACCTAATTCTTTCAAAAAAGCGCGTACTGTACTTTTATGTTTACGAGCCAAAGTTCTAGCACACGAGAGTCG…
Annona_cheri_DN_ex_As_Dn_contig_44		Average coverage: 67.07		GATCCCACGACCAATCATACATGATTGGTCAGGATATTTATACAAATAATATCCAAAAACCAAATCCGCTCTCTATGTGACCTATAAGAAGGAGAGGGGGTTCTTGGGAAGATCAAAGAAAGAACCTGTTCTTCTTCCATAAGAAATTCTTCCAAAAAATTGGAACCTAATTCTTTCAAAAAAGCGCGTACTGTACTTTTATGTTTACGAGCCAAAGTTCTAGCACACGAGAGTCGAAGTATATATTTTATCCGATACAAAGTCTGTTTTTTTGAAGATCCACTGTAATAATGAGAAAGATTTCTGTATATGCGCCCAAATCGACTGATAATATCAGAATCGGACGAATCGGCCCAGGCCGGCTTACTAATAGGGTGCCCAAATACATTACAAAATTTC…
Annona_cheri_DN_ex_As_Dn_contig_45		Average coverage: 46.61		GTAGGATTCTGATTAACATTCCATAGCTACATGAAACAGAAAAAAAGAGGCAACTCCAAATATGCAGGCAAACATCATAATTCTCAAATTACATTAATCAAGTTCAACATACATCTAATAAGTAAGATACTTATATCCCATTAGACACAACTCCCATCTCATATGTTTAACTCACCAAGTCAATCATAAACTTAAACATACGCATAAATAGCAATAGCTACACACTTAATTAACGTGCATCTCTTCATATGTATCACTCATACAAGCAAGAGTCGTTTCGTATGTTCCTCATTCTTTTTAAAATTCCTCTTCATGTTGGAGAAAATGACATAGCTTATGTAGACAACT
Annona_cheri_DN_ex_As_Dn_contig_46		Average coverage: 71.26		CTTTGTCCACCCCATGCACATCTTGTAGCTGAAAGCACAATATGTCCCCATTCTTCAACCACCTGTCCTGTATCAAGCTGTCCCAAGGTCATTGAATTGTTCCAATGCAGTGTCAGTGTTACTTTCTGATTCGAATGCCAGGAATGTCCCTTAAGCCCATCTTAACTGCTGTCTTCCGGAAGAGAGCAGGCACCTTAGTCAAGCCAATTGAATCACCGAACCGATTAGCCAGTTCAACTAGGGTGGTTTTATCCCTTCCTATTTCCCTGATTGAATTGTAATACCCAAGCCATGCATGATATGCTGCTTCCTTGATACTATTATCTACCCGTGCTAATGATTCTTCCACCTTTAATTTGACATCCGAATCTATGTGTGCCATAGGAGACTTCTCCAGAG…
Annona_cheri_DN_ex_As_Dn_contig_47		Average coverage: 416.21		GGGACCCGAAAGATGGTGAACTATGCCTGAGCGGGGCGAAGCCAGAGGAAACTCTGGTGGAGGCCCGCAGCGATACTGACGTGCTAAATCGTTCGTCTGACTTGGGTATAGGGGCGAAAGACTAATCGAACCGTCTAGTAGCTGGTTCCCTCCGAAGTTTCCCTCAGGATAGCTGGAGCCCGCGGGCGTAGCTCTATCGGGCTGATCATCTGTACAACATCAGTAATCAATGATCTCGACGATCATTGCCTATCAAAAAAAGAAATAAAAGACAATCAATCAAGAAACAAAATCAACACCCCAAAAGTCGTACTATCAAAATCCTATGTACATGGTAGCAAAAGTAGACACCTTGTGGACCTGAATAGCGGAGACTCCATTGCATCTGGAGGACTCCAT…
Annona_cheri_DN_ex_As_Dn_contig_48		Average coverage: 795.20		GCTGCAACATATTTTTTGCATTTAGGATTGCTTGGATATGCGTAATTCTCCAGTGCTTCCCCGCAGCTTTGTTTGACCGACTCGTAGAGTTCGAGGGGTATAAGGTTCAGCCCATATGAATGGGGCACAAAAGCGCCCTGATCGATTCCTCTATCCGTGCTGGGGTTTCCTAAGACATAACCCTTGAGGTTGAAGAGTGGTTCCTTGCCGGCTTCAATTCCATTTACTATTTCATCGAGCACGGTTGGAAGAACTAGCCCACTATAAGAGTCACCGGTGATGTAAAAAGGATTGGACAAGAACTGTGGATGATCCGTCAACCACTTCACTAAAAACTGGTAGACTTCTTTTGCATCGCTTATGTCGTCACTATCGTAATTATTTGTGGTTGAGAATGAG…
Annona_cheri_DN_ex_As_Dn_contig_49		Average coverage: 79.67		CGAAGATAATGGGGCCTGATTTGTTGCACCCAAAATTAGCAGGCATTCAAATTTTGAAACACATAATGGCACATTAATGGTCACAAAAATTCTGTTAATCGCTACAGATGAGCTCTTGGGCTATGTCAACATGATGCTAACAATCATTTTAAAAAACAAAAACCAAAAAAAAAGTCATGGCCTACCTTATGTCATTCCTTAGAGATGACAGCACCATTGTGAACTGTATGAAAGCCTTTGAAGAAACAACTGAGCAGGACTCTTGCTGGTTTCCTTCAAGAGGATATACCTAGTATGCGTAAATCTGTCCCTACAATTCTCCATTCATAAGAGTTCTCCACTATAGCCTCTCAACCTTCATTTCACTGACATCTAGAAAGAACTATATCAAAAGCTTGT…
Annona_cheri_DN_ex_As_Dn_contig_50		Average coverage: 268.25		ACACACACACACACACATATATGTATCTGAAACTATTAAGTCAATTTCACATGGAATTGTACAATGAGAATGGCCACTGGCCACCCAAGAAAGAAAGGCGTTTTCATGATATAGAAAATCCTAAGAGAAAGGTAAAGAGGGTATTCGTTTCCTTCCAGAGAAAATTACATCAACGAATTGCATGCGTTGGAGTCAGAACTTCCACACTCGAAATGGAGATTATGCCAGGGGCAAAGGGATGTTGCAGGTCAATCAGATAAAAGAAACAGAAATGGTCGCCACAGCTAGAATCCCTAATCTTCACTTTCCACCCCTCCAGCCTTCAGTTGCAGGTATTTTTCCCTCTTTTGGAATTCTGTCAGCCCCTTCCCACTCCCAGTCACACCAACCTTCCCCTTT…
Annona_cheri_DN_ex_As_Dn_contig_51		Average coverage: 463.46		GTTGAACTAGCCTACATATATCATTTTCCACTCTTCTGCAATTTCTTTTCTCCCAAGTATTTCATTTTATTCCGGTGACTGGCCAAGCACAGTCTTGTAACCCGTTCAAAAACCATTCAAGTCCGCCCAACAGAATCAGTAAAATAAGATCCTATCCAACTCCAACCACAGCAGCTTCCCACACTGCGTCAGTAGCTACTTCAGCATTCAAACAGTCGTTGCCACCACTAAGATAAGACTAATCGGCAATCAATCCATGACAAGCCCCTCATCATCGAAAGAAGGGAAGAAAACTTTCCTCCTATCAACACCATGGATATATCATCACAAAATACAGAGCATGCAGTTCCACGTTCCAAAAAGGTCTATCAAAATATTTAGTTATTGTTGGATGTCGGG…
Annona_cheri_DN_ex_As_Dn_contig_52		Average coverage: 70.58		TTGACATTTCGATACAAATTACAATTTCTTTTTTCAAAAAAAAAAGAACAAAAAGAACGTGGTTGACATTTGATTACATGTGCTCCCCTACAAATGTGTTTTTTTTAATAAATGCGTGCTAAATCCAATCACTTGTTTTTGGTTCAATATGTATTCCAGTTTTAAAAATAAGAACTAGTCAACCAAATCTAGAGAAAATTAAACCCCAAGCACATTCAGCGTTGGGCTAGGTTGGTCGAGCTCCGGATTTAAAAAGAAATGCACGCCAATAAGAAATCAGTGAAATGGCACCAACCAAACTTCCATTTGGGGTGAGAATAAGCATTCCAGACAGCTTACAACAAATCAGACACTACTTCATGTATCAAAGAACGTAATATCCATCTCTCAACCTCCACA…
Annona_cheri_DN_ex_As_Dn_contig_53		Average coverage: 222.91		TTTTGAAGAAAATGAAACTGAATCCTGCTTCATTGATAAGCTGAAGGAACTGGCACCAGCTTACACATGCATAAATGACCTACCTAACATTTTCTTTTCCCTAAAAAGGAAAACAGGGAAAGGAAAATAGAATAAAGGAAAGCTTATTACACAATTAATAACAACAGGCGAGCACACCTTGGAATCCTTATGTTTTTTTAACACTTCCAAGTCCCACACCGTTTCTTACCCCATAATTAACATCACAAGCATGTCACAGTGGATCCAGCGTAAATGGGTACACACAACACATACAAAGATGCAAACAGATGCACGCAGGTGGGACCACCTGCATTTTCAGTTGCAGAGGTTGGGTATGCATACTCCAGCATCTGGGTTCTGCTGCTCCTTCCATATCCG…
Annona_cheri_DN_ex_As_Dn_contig_54		Average coverage: 336.39		CAATGACTTCTGCACCTGCTTTTGATCTCATGTTATCCTTCCGCAATTTTCACCTCCTACATCCCAAAGAAGTGGGAAACTGCATATGTTATTTGTTAGGTTAAACCTACAGGCATCAAGACATGCATTGAAGACACGTTTTACATTATGAAATCGTAGTGGGCAGGGTGGATTATTGCTCCCGGAAATCAAGTCGCAGCTCTACTCAAATAATTATCCACTGGTGACCCTCCTCCACAATGTTCAGCCGCAACATCTGGTTAGGTTGACGGTGGGATTTCCCAGTTCTCGGGCACAGGACCGATGTCGTATATGATCTCTCTGTGGCATGACCAAACCAGCTTAATTGCTTCTGGGGTTCCAATCCCTGCAGCCAATGGGTCGCCTGCTGGTCCGAAC…
Annona_cheri_DN_ex_As_Dn_contig_55		Average coverage: 73.45		CCATTTCTAAAAGATCTTTGAAGTTTGGACCGAACCGCTTGCTAATCCGACATTTCTTCGATGCTCTGCGATTTTCAGGATATCAGCTGGGCTGAGAGCCGGTGTAAATCTCATCCTGGTAATGGAATTGGAGTCCGAGGGAGGATGGAAAATACCCATAGAAAACGAATCCAAGGTCGAGCTCGGCAGAGGAACCAACTTCTCAACCGATGACCGAACCGTCTCCCGTCGACACATCTTGCTGCAGGTCCAAAACTACCCAAAGGAAGGCATCCCAGAACGAGAAAATGCGGTCTGTTTCCAAGTCACGGGGAAAAATCCTGTTTGGTTTTGCAGCGGCAGTGGAGGGCAGAAAAGGGCGTTCAGGAATTCCGAAAAGGGCGAGCTGAGAGTCGGTGA…
Annona_cheri_DN_ex_As_Dn_contig_56		Average coverage: 304.32		ATTAAAAAAAAATGTTTGAAAAGATAAAACTACGTTAGTAATTGTTGAACCAGTTAAGACACTAATGTAGTTAGCTGCAAGATGAATTAAGCATGTCTTATCCAAATGAAGCTCTTGGCCTTTCAATCGACCCGTGTGGAGGATAGAAGGATCAAATTTTTTTTTTTACTACAAAATTTTAAATGGTCAAATAAATATAGCAGCAAGAGTTTACAATAACATCCAATTTTATATTTATTATTTGCACATTCTTCTTTCTACTTCTTCTCTTCTTTCTTCTCTTCCTTCTTCTCATCCTTCTTCTCTTCTTTCTTCGGTTCCTTTGCTGGCCCAACTGATACAATATCTATTTTTCCTATCTTCTTCAGCTTCTTTGCAATTGCGATCGTGTCCATTTCT…
Annona_cheri_DN_ex_As_Dn_contig_57		Average coverage: 92.58		GCCCACAAGAGTACGATCTTAAAACAAGCACTCATTCATCCTATACGAATAGGACACAAATAATCTAGCAGTGCTGCTTGTGCTATTTAAAAATCGTCTGTGAAAAAAACAGACAGTTACCAGTAACAACAGATTCAATCACCATGAGAGTTGAGACTGACATTTTGTTCCCCAATTTCAGACACCAATCCTCGAATCAACAGTCAGAAGCTGAAAAAATTAGAAAACTCAATACATGATAGCTATATTGACAAAAGAATTCTTTAGTAAATTAACTCGTAATTTACAAATAGGCAATAGCCCACCCCCATCCTCCAACTGACACAAACTTCAGCAGGTTATAGCCCCAGGGCGAATTGTGGTTGGCAAGCAGGAAAGAGAATCATGCTAGTAATTTCT…
Annona_cheri_DN_ex_As_Dn_contig_58		Average coverage: 540.10		CAACCTTCTTCGAGGAAAAACCCTAAAAAGCCCTAGAAAAGTCAGCCTAAGTAAAGCTAATAATCATATATTTCGGAGGTGATGAGCAATGGTCTCATAAGTGGCAACAATGCAATGCAGCAGAGAAAGTGAGATAATCGGATCAGGAGACGGCGTTTTTGGCCTTGCGAGAGAAATGGGCAGCTCCGATTTCCGTTTCCCACCATTTTTTTTCTCTTTGCAGCAGCGAGCGTAATTCCGTGGGGAGCTAGGGTTTCTTAAGTGGCAACAATGCAATGCAGCAGAGAAAGTGAGATAATCGGATCAGGAGACGGCGTTTTTGGCCTTGCGAGAG
Annona_cheri_DN_ex_As_Dn_contig_59		Average coverage: 68.32		TTTTTTTTTTTTTGAGCCCAATCAAGTACTTCTGATTGAATCAATGACTGAGAATGATACAAGACGTATACAAATATACAAGTTATAGTAGTTATCAGCATAGCAATCCAAGGACTCTTCCATAATTCACAGATACATGACTGCTGCAATCTGGTAATTCCACATCAAACCCGACCTTGAGATCCTAACCAAAATGGAATTTGCAGCAGTTCGAAATCTTCCATCGTTTTACATTTACATACATAGCTATACAATTTCAACTAAAAATCTAAGGAAGCTTAGTCAGCCAAACCTCGTGCTGTCAAATGCCAGAATGCCCTCCGCCGCCACATTTTTCACAGAGTTTTTATAATCCAAAGCCTGCGATGGCCAATATATAGGTATACAAGACATGGGCCG…
Annona_cheri_DN_ex_As_Dn_contig_60		Average coverage: 28.53		GGGTTTTTAAATTTCAGATGAAACATCCCAAACATCACAAGAAGAAAGCGAAAAAATTACGATTGTTTCACTGCTTAGAACTGGAACCAAACTATTCCAACTTAGGAAGATATCCTAACTAAATCTCATCTAGAATGGGTCGCTTTCCTATAAAATTTTATTTAGTGATCCATAGAGAAGCTTTTCACACTAATTTGATGTGAGAGAGAGAGAGAGCAGAGGTACATAAAATTTCACACTAAGTAGACAAGCCCTCTTATTCAGTCTCTCAAGACCTCATAAGTAACCAATCCCGCAAAAGAATGAAATAAACACAAGGTAAAAGGAAAAATATACATACATAGATATAATATTGTCAATGAGTAGCACG
Annona_cheri_DN_ex_As_Dn_contig_61		Average coverage: 146.49		TTTGAAGAAAAAATGAGCTCCCATCTTTGGATTAGGCATCGCGGCTGAAGCGCACGTCATGATAGCATTTTACCCATAACCTCATTCAGCAAAATGACACCAGAAGATCACAAGATGTGGCAACTCTCAAGCAGAAAAATTAATTGCTAGCCAAGCATAAGATTACATTACAGAGGCCTGAGGATCATTCCTGGCATTTTACTGTAAGAGCTGTAACTCTCAATCAAACCTATGCTTTTACATCCATCAAAACTACCGATCCCAGCCTGATGGCCGACGCCTTTCCCGATGTCCTTCTCTAGAACTTTCAGACCTCTGGCTTCCATTTTCTTTCAAACTGCTATTCATGCTTCCGACTGGTTGAGAAGGGTAATTGTGTGAACCACTTGTCTGTATACT…
Annona_cheri_DN_ex_As_Dn_contig_62		Average coverage: 7.19		AAGGAATTCACAAAAAAAAAAAAAAAAGAAAGCAAGATTCAAGCAATCGTAAAATATATGGAAGACGAACTTTTAGTTATTTCAACAGCATTTATGAGGCTCATGAAAGTTTGAAGAATCACATAGATAATGAAAGATAAGTGCGACGCCTACAACAAAAGCAGGATCCTTATGTAATATGAACTCTCAAACAAACCCAACAACTGGATCTTGAAAAACATAGACGTTGTGATCAGAGATGTTACCCATACCATGTGAAATCTGAACTCAAGCCGCATCCTAACCAACAGATGGCTTGCCTTGATAGGAAGAAATATTCTGGGAAGAGGAGGGAAAAAAGACTTCTATTCACTACTCTAGTATGCCAAGCACACTCCTACCAGTCCAGACCAAGACTAC…
Annona_cheri_DN_ex_As_Dn_contig_63		Average coverage: 7856.49		ATAGTTCATTAATTTAAAAACAGAAATACATGAAGGAAATGCCAGTCACATGCTTTCTTCAAAACCCCAAAAGGAATGTGGAGTTTCCAAAGATTATTTCCAACACACGAATGAAAATGGAAAATGTAACAACGACTCCATGAATGCATGCACCACTTACATATCACATGCCATACACGACCAAAAGACAAACCCTAAAATTGATGCATGGGCCACATGCGTGCTAACAAGCCCATATATAGCCAATACAATATGCCAGCTTGCCACCATTCAAGTAAAGGTTGTGGATGTGGCACGGGTTGCTGCGTTGGCAGCTGAGGTCTTTTCAGCACCTCCAATA
Annona_cheri_DN_ex_As_Dn_contig_64		Average coverage: 5684.14		GTTAAATTCACTTAGAAAAAGTAAAAAAGAGCACACAGATGTACCGATCGGAATCCAAAAATTTCATCCCATTCTCGTCCAGATGCATGTTCTCCCACAGCACTAAAGAAAATAAAAATATATTTCATGAGGCCGACCAGAGAAAGGAAAATTCACCACTGCTGTTCCTGCCGAACGAGAAATCTTTTTTTTTTTAAAAAAAGAAAAGATGCCCATCGATCGACGGTGCACGTGAAAGCAAAGAAAATGTGACGCTGAAAATAAAATGCAAGCCACATGTATTATGTGAAACCCTCATTTTATTCAGGAAGTAAAGATCCCTCTCTACATCCATAGACGCTCAAGTTTTACTTTCTCCTTTCCATACCAAGCACCACATGATAGATACCTTTTTTAAAC…
Annona_cheri_DN_ex_As_Dn_contig_65		Average coverage: 18.94		GTGTAAATGAATTTTATCTCACACTCATGTACGAATTAGATGGACTTGTTACAAAAGTGCAAAATAACATACAAGGTGGCATCATCACCCCCTGCGGGGGTTCGAAGACACGAACGCCGCGTGGCTGGTTGTCAACGTGCATGACCACCCGGGGCAAAGCCCGCTTAGAAACGACAGGATGTGAAAAAGCACAATAGGCAAGATCGTCTTGATAACCATATCAGTCCCGGAGACATGATTTTAAAAGTTGCCTGTCATCATCGTCTGCCCCTGTAGATTCTCCTATTTCCCAGAAATTTATTCCTTATCACGTGCATTTTGTTGACAGCATCTTTCATCTGCATCCGTTCTCCCGGTGTTGGTGCGGAACAGGCCACTCCAACACCAAACACTGAATCC…
Annona_cheri_DN_ex_As_Dn_contig_66		Average coverage: 323.08		CCATCTCACCATCATCTTTGGCAAATTTCTTCCGAACCTTTACAAATTTGCCTCTCAATACAACAAATCTCATTAGTTCAGGAAAAAGCAAAGCACTAAAAGAAATCGAATTCCAAATAATTATCAGACCCCTTTTGGCCAGTGGGTGCTACCGGCACAGCCTTCTCACTGGTGGATGCTGGTGCCGGTGAGGGCCGCTCAATCACGACAGGCTTAGGGATCTCCGGGGGACTTGCACAACGAATCAAAGCCCAATTTACACCTTCGAAGAAAGGATGCTGCTTGATCTCCGTAGCCCCACGTTTGTACGCTAGCCGATGCTGTGGCTCTTTCACAAGCAGACCTTTTATCAGATCCTTTGCAGGAAAGCTCACAGCTGGAGACTCTGGAAATCTGAGC…
Annona_cheri_DN_ex_As_Dn_contig_67		Average coverage: 184.43		TTTGATCCCCATCAAAGTCTGCATTGAGTCCCTTACAAACTACTGGATGTAAACAAATGGTGCGTCCCTCTACTAAAATGGGTTGGAATGCCTGTATACCTAATCTATGCGAGGAGGCCCTTTTTCACCGTTCTTAAAATTGCAGAATAAGGCGTTGATGCATCCAAAAGCCAAAAGCAATTTCTTTAAAAACTAATCAAATTTTCCTGAAGATCTGGGAACGTAGGAAGACACCAAAAATTAAAGATGTCAGCAATATAAAAGGGGAAAATATTTGATATTAACTGATTAACTGAATTATACAACAAATTAAATATCAAAAATGTTATTTCAGCTGATGGATAGCCACCAGCCAAAAATTGCCCAGTGCTGCCTTCACCTGGATTGTGTATATTCGAG…
Annona_cheri_DN_ex_As_Dn_contig_68		Average coverage: 2851.33		AGAAGACGGCATACGAGATGTTGTCCGGTGACTGGAGTTCAGACGTGTGCTCTTCCGATCTGGATATTCGGAGAACGTCTCCACAACCATGGGCTTGGTTGGAATCATCTTCACCAAGCCGGCGTCACCATTCTTCAGGAATTTTGGCTCCTTCTCAAGTTCCTTTCCCGACCTTCTATCTATCTTGGTCAATAGCTCTGCGAACTTGACGGCGATGTGAGAGGTGTGGCAATCTAGAACTGGAGCATACCCATTCCCAATCTGGCCTGGGTGATTCATAATAATGACCTGAGATGTGAAGTTTGCAGCTTCTTTAGCTGGATCATCCTTGGAGTTGGAGGCAACATATCCACGCTTCAGATCCTTTACGGCAACATTCTTGACGTTGAAGCCAACATT…
Annona_cheri_DN_ex_As_Dn_contig_69		Average coverage: 733.33		TTTTTTTTTTGATGCCTCAACGTGCCAACGGGAACGCAAATGCTCATAACAAATAGCATAAATATACGAGTATCCATCCATAATATTTAAATATGATCTAATACAAACTGATCATCTAGAGAACATGTTTCATGCATTTCAATGAAAAAGCAAACCATCCAAAACCTCCTCATTAAAGAAAATTTCCTAGTTTAAAAACATCTCTGCGCATAATACTTAGACGACACTTAGATCACAAAGATCACTATGGCAACGGTTCTAACCGTTTCCTACTTCTGCCCAGAATCAGGAGACCCATCTCCATAAGAAACCAAGCCCTTGTTTCCTGGTGGGCTGCTGCTTGACGGTGATCTTGATTTCTCCTCCTTGTTCACCCGTTTAGGGGAGGGGGTGTCAGGT…
Annona_cheri_DN_ex_As_Dn_contig_70		Average coverage: 3114.40		TTTTTTTTTTTTTCTGAAAAACCATCTTTATTAGAAGTTAGGATGGGGCATAACGAACACAAGTTCATAAGTTTGTTTGGAAATGATTTTCTAAATGTTGAGGCCTAATTCCATTGCTTAGAAACACAAATACATAATAATATTTTAACCAGTTCTGCTCCAACGCATGATTTCATTAGTCTCCATACACGTACAAAGAGGAAAGGTCTCATTAACATAGAGGCGGTGACCGGAGTAACAGAAGTGCTATCGAACCGGCGGCAACTATCGTTGCCTTTATATCTGTGGCATTAGGAGGAAAGCTTGCGATAAAGTAGAGCAGAAGGTTGGAAAAAGGCTCCTCATTTTATAAGCAGCCCCTTTTCTTTGAAGTACTCAACAGACTCGTCGTAAATCTCC…
Annona_cheri_DN_ex_As_Dn_contig_71		Average coverage: 125.10		AAAAAAAAAAAAATGTACCATAAAAAAGAAAAAAAACTTCATTCAAAACTTTTGAAGGTGACAGCGTTTCATTTGAAACACTTAATTGGGAAGCATTTCAGCCGTACATTGTCTTCAACCATAATAGGCCCTCCCAAGCGATTCAATCTCTGAAAAGGTCATTTGCTGCGGCGAAGTAATACAACACAGAAAGTTACGATCATTCTAAATGTGGTATAATTCACAGGTAATTCAGGAAGGGAGTATTTTAATGAGTAGAGGAGAGGAATTTTATCTATTGCTCTGTTGAACAAGAATTGATACAAGGAGTAAGCTGCCGTGCAGCACTTCAAGCCAGGACAGCAGGAGTACACAAACCGACTTGCAAGTTTACCTCGGACGATAAAACGCGACCAGGAA…
Annona_cheri_DN_ex_As_Dn_contig_72		Average coverage: 2114.00		GCTCCAATTTGCAAGTTCTTCTGTATTCATTAAGGTGATCAGCAATAAAGAATCTACTAGGGACGCTTTAAAAAGAAACAAATAGAATTTAGAATTACTACGCATAGCAAAAACAGAACAAAATTTTTTAAGCATAACCTTTGATTTAACTCCGAATAATTTTTTAAAATGTGCAAAACTAAAATAAAGGCCTTCTGTTACTAAACTCAAAACGACTTCCTTGGGTTCAATACAAAATCCCAAAAGCAACAAACGCAAACATTAATTCCTACGTGCTGATGACAACAAACACTGCAGCAGGAATCCAAAAGCAGAAAGGCACCACACATCACTTCTTCTTCCCTCCCTTGGCTGCATCTCCAGCCTTGGTCTTCTTAATACCACGAATTTTCTTCGCTC…
Annona_cheri_DN_ex_As_Dn_contig_73		Average coverage: 91.44		AAGGTTAGAAGAGACTGAGCCTTCTCTTTGGCTCTTGGAGTTCCTGACTGTGATAAAGCCACCAATGGTGGAACAACACCTTCTTGAAGGACCAGACTGCAGAATTTATTGCTGTTGGTACAAAGTTGTAATAGAGCAGCTGCGGCATTCTCCTTCCCTCTTGCTGACCCCAATTCAACAACCTCCACAAGAACTGATATCCCTCCTTCTTGGCCGATTTCTACTCGCCCCTCATGTATAGTTGAAAGGTTCGACAAGACTGCAACTGCTTTATCAACCATTCCTGCCGCAGGATCCATCAGCTCAACAAGGTACTTCACAGCCCCAGCATACACAATCCGTGCTTTATTCTCATGTAATATTGACAAGTTGAACAAAGCTGTCGCTGCGTCCTTCTTA…
Annona_cheri_DN_ex_As_Dn_contig_74		Average coverage: 403.23		GCAAAAACACGATGGCCTACTTCGCATTCCCAAGTAAAGCTTGCACAGAAAGGCGTGCAACAACGAACGCATGGATTGGTAGTTCCAAAATACCAATAGCACGGAGATTTACAATTTTCTAATCCTAGATAACGGTAGATCAACAACCCAAAATGCATGCCCCACCTTGGTTGTATGCGAATGAAAAATCTAGATTGCCCAAATAAAGAGAGGGCAAATTTCAAGGTCCGCACGATAAAAAAAACACAAGACAAACACAAATAAATAAAATGAAGTTTTCTTCTACTCCCAACTTTTCTTCATGTTGATTGGTAGTTCTTAATCTTACCTCCATCACCCAATTTAGTTTTGTATCATTCTTACGTTGAAGGGATGGTGGAATGTACAAATGCTGAACCC…
Annona_cheri_DN_ex_As_Dn_contig_75		Average coverage: 149.28		ACCTGATGAAAATGAGATACACGGAACAGCATATGCCAGAAAAGTTTGTTAAACTCCTTGCTGCGATTGACTGTGGAATGGCTTAGGATCATATCAGTCAGATCTTCGCCTCTTGCCATAGTCAGCATCCCTTGATCGAGGCCTGTGATCTTCATCTTGTACCATGCGTGATTTGCTACGAGACCTTGATGACTGACCTCTGTCCCAGTCATCTTCATTGTCCCAGTCACGCTCCCTCTGCCTGTGGTCCCTGTAACCATCTTTTTCATCCCTATAACGGTCCCGGTCTCTATCTGACCTGTCCCAGTCCTGTTCCCTATCATCACGATGCCTTCTCTCAGAATTTCCTGACCAGTCACGCTCAGAGCCCTTTGTATCTTTCTCTCGTGGAGCATTTGA…
Annona_cheri_DN_ex_As_Dn_contig_76		Average coverage: 84.94		TTTTTAATCAAGAATAAAATCACATTAAAGGATTTGTAAGAAAGTTGAATTTTTAAAAAAAATCTTACCATACAAACTAATTTCATGTTACGCAAGACGGTAGGGATCACCTTGATGCGCCACATCAGGAGCTCAGTAGAGAAAATGCTTAAATATACACTAACAACGCCGTTAAAAAATCCACCAGGCAAATTCCTGAAACTGACATAATCACCAATTTGAAACTGTCATGATGACATCCCACTGCGTGGGTAACCAACTGCAGCATCAAGATACAACTGGCTTCAGCAGCCCTATCCAAAAGTGATGCGGCCTGCCAGCAGCAGCTGACGCACATTAGTGTAGTCACATAACCCATTATGGTGGAACAGATGCATGGACTAAGGATTTATACACGGG…
Annona_cheri_DN_ex_As_Dn_contig_77		Average coverage: 1423.23		GCCCATAAAAGCACATGTACCTCCTCCCTAAAAAACAACAGCACGTGCATCCCTTAATTTGCTCAATAAAACTATGATTGCCAGGGAAATTGAGCGGTGTCCAAACACAACACAACAATAAGAAACAAGAGGCTGAAACCTTCATCTCTGAACAATAAAAGCACTACACATGTTACTTGATAACCACAAGATCAAAAGCCTAACTAAGTAAATAACATGAAGACCTAGACCATCATGTCTTAGTCTGTCCGTAATTGAGAAACAAGGGACGAAAGAGTCAACTAGCAGAAAATAAGCTTCATTCATTCTTTGGAAGACTTGTTAATAAGTGATTTGTGGATATGAGGAATGACCCCACCTCCTGCAATCGTTCCCTTGATCAGGGTGTCTAGCTCTTCA…
Annona_cheri_DN_ex_As_Dn_contig_78		Average coverage: 531.86		AGTGCATCACGCTTCGTTCCCTAAGTGTGCATGAGATGCGGGCACAAACTAAGCCTATAAATTATATTCCAAACAAAGCACAGCCTGCCGGGATGCATGCATCTTTCAGGTATTTCATAATGCTTAAGCACTCAGAGAATCCTGAAGAGGAGAGACGGGTGCATCACTCAAATCGCCAAAAGCAAAAATCTGTAATAATTAAACATGGTAAAGAATCCGTCCTCACAAACCAATCTCAACAAACGGCATTCCAGGCCCCAAGAACAACATGCTAGGGCCATACCCTCCAGGCACAAACGAATCCTAGCGGCAAACCCTTCAAAACCCTCAATATTAGATTGAAACAGAGCCTCAAGTATCATCTACTTGCGAATGGAACACAAAGCTCGGGAACGTTGT…
Annona_cheri_DN_ex_As_Dn_contig_79		Average coverage: 284.94		AAGAGACGAGCAAATGCGTGATAGCAAAAGCTGGTAGCGATTGTTGCAATGAAGAATGATTATTGAGATTATTGAATGGGAAATCTTTACATGTGAGGGGTGGGTGGGAAGCACCCATCCATTTCTTATATAACTTTGAGAGGACATGTTTATGTACATGCAAATATCAGACTGACTGAGAATGGATGGACGGACGGAGCGTATTTGTCAGTAGCTGATGTCGAAATATTTGGGATCTGCTGGATAATGGTGCTCCACATGCAACTTGCCTTCATCTGCATCAGAGTGGCGCTGAGGGAAGACAACCCTTAAATCATTGTACAAGTAGAAACGACGCTCCCCCTCTATATTTAAAGTATTTGCATGTGGGTTAGACAAGGGATCAGATTTGCACCTCTG…
Annona_cheri_DN_ex_As_Dn_contig_80		Average coverage: 412.28		GTGGAAGTCGTGAAGAGCTGCTATGATGTTTCTGTGTGGGATCCCCAGACTTGTCCTCTCCACAAGCATGCAAGTAGGCAATTAATCATATAAATGAGAAATTTAATTAATTAGGTCCATTTAATTCATTTCAAACCCTTCAATTCATGAGCAGCTGCTGTTGCTTCATTACTGTTCAATGGAAGATTGCTTCTGTGTGTCATCCCATTGACTCAATCTCTTCACTGCCTCCTCAACCTCTTTGTTCCAATCCGTCTTGTAAGTCACCCACATCAAAATAAGAGTCTGCATCAATGTGCCACCGATCATTCCAGACCATATTCCCTTAGCGCCAAGGTTGAACTTGAATCCCAGCAAGGAACCGATCGGAACTCCAACAATGTAATAGCATCCAACGTT…
Annona_cheri_DN_ex_As_Dn_contig_81		Average coverage: 940.22		CTTCAAAATCGTCTGCTCCAAATATATCTTAACAGTACTTGTTCAATTCACACCATGGATAATCGAGGAACCAAATTAGAAACATGAACATATAGAGCTAGCTAGAGAGTTTTCTGGAAACATATGCATTAGCACATCGATGATATCCATTAAAATCATGAAGTGGGTGGGCTGTAAAGCCATAATACAACAGTTCGATAGACATGTCTGCGGACGATGAAGACGAAGAGGAGAATAGGACTACAAACTGAGCAAAGATGCAGTAGACTGAGAGTACGGGCTACTCAACCAGGTGCGTGCATGCATATTCCACACCAACCAAGCATAAATGCCATGTCTAACATGGCTTATTGTAGCTAGCTAGGAACCCACCAACGAAGACGGGTTCGCGGACACACA…
Annona_cheri_DN_ex_As_Dn_contig_82		Average coverage: 2.40		AATAAATGACAAAATTGCAGTCTGCACAATTGACGTCTTGAACATGAGTTGCAAATGTCTACATCATATCGAAAAATAGTACAGACACAGTAAGTTATATGAGATTTAGCAAAAGGGAAACAAAAAGAGGAATCAAAAGGAAGACAGCAACCATGAGAAAAAGGCAGAGAAAAGTACAAAGCAACTTGAAAATAAGCCATAGAATAGAATTACACAAATAAGTAGAAAATAATAAATAATGTCTTTGGGGAACACTAACTGTCTAAACATGAACAACAATAACGAGTCAACCCTGCTCCAACATAAGATTTGGCTCAGGAGCATGAGAATGATAAATACAACAATCAATATTACAGATAAACAAGAATTTCTCGATAGAAAATCATTGATTCTGATTTT…
Annona_cheri_DN_ex_As_Dn_contig_83		Average coverage: 761.62		ATCTAAGTTCTGAATTCCACGAGGCATAGAACACCATAGAAAAAGGTGTAAGCTAAACTACTAAAGAAACAGACTTGCCTCTGCTGACAAAAGAAAACCAATTAACATAATACATGCAACAACAAGTACAGAAAAAGAGGAAACGTAAGCAAAAATAGACCTCGGATCCTGAAAATAAAGAACTCAAATTATAAGAGTACCTAAAGCAGCAGTGCAAACATCAAGGGCAAGAATCTCTCCCTAGCCTGTTGTTACAAAAGGATCTTATAAGAGATCCCCATATAAAGATATGGCTAGGAAACAGCTGGATATTACAAACGAAAATCATTTTAATACAATTAGTCTATGGACTGGATTGCTAAGACTTGATCAAGAGCTCTCTTCAGCAGCTCTCTACCT…
Annona_cheri_DN_ex_As_Dn_contig_84		Average coverage: 25.98		ACCAATGAAAAGGCGTCCAATAGCTCCAAGTCCATCCTTTGACACCCATCTAACTGCAGCAGCAGAAGCAGCAGCTGCGGTTCCTGAGAAAGAGCCTACACCTACAGCCTTTAGAAGGCTTGATGTCACCAATGTGTGGCAGATCCATGCAGTCACATTTGTGGGGAATTGCAATAGCATATATTCCAAATAATCTTCAGAAACCGACTCTGGAAAGCCAGCAGGTAAAATGAAATCCTTCACAATTTGAGGGACCCATGAAAGCTCAGCATCAGTAGTGGCTACTTGCATTTGCAACCCCCTTGCTGTAAAATCATTTTCCTCTAAAACAATTTGTATCCAGGAGTCATTGTCCAATATGTACCTGTGATTTGCCAAAATCCCATATCAGATGCATAG…
Annona_cheri_DN_ex_As_Dn_contig_85		Average coverage: 19.90		CTTAACAAATCTTCCCACCATTGAGTTAAAAAAAAAAATAAAAATCTTTCACCCCAAATTGGTCGGCAAAAATCCCCCTTTTAATATGGCCACACGGACCATCAAATATGCTAGTTAACCCACCAAGTGAGGTTACTTACATTGCTTACTCTAGCACACGTGTCACTAGTGGTATGGATCCTATCAACACCACCTTCCTAAAAAACCACCTTGTCGCCATTCTCAAACACCTCATGCAAATCTCCAACCAAGAAAGAGAAAAATGAAGATCAAGCAGCTCGCCACTTGAGCTTAGATTTACTGCTGGTGGCCTGCAAACAGTAGTATTCCCACCATATCTGCAATTGCCTCCTCCACTTGGGTGCTTGTATATAACTAGCTTCAAACACACCACACCAA…
Annona_cheri_DN_ex_As_Dn_contig_86		Average coverage: 1100.75		GCAGAAAGGAGCATTGTATAATCACCGAAAAAGACCATTTATTACTACCATCGTGAAAAATCAAAAAGGGCTAAATAATAAATAAGATTACACCCACCTCTCCTCAAACAAGGAAAAAATTATGTCAAATTGCTAACCCCACAAACTCATATCGTACTATTTCTATCGGAAAAAAATACGGCTGAAAAATTATCATGGGAGTCCATAGCTAGAGGAAAGAGCAAGCAAATGGGTAAAGGGATAGCAAGGAAAAGAAGCCCAAAGGCATCTCTCTCCATCTCTCTGTCACTCTCTATTTCGCCTTAGGTGCAGCAAGGTTGCCGTTTGGGATCTCAGCAACTGCCTTCCCGGAGGAGTTGAGCTCATCCCAGGCTTCAATCCACGTTACCATGGAATCCG…
Annona_cheri_DN_ex_As_Dn_contig_87		Average coverage: 244.98		ATTTTCTAGAATCAAGGAATGCAAGTAGCTAGCCTCATTATCCCCTAGTGCAATGCCCACTTCCCCAAAATGAGGGAAAATATAGTCTGATAGAGAGCACATAGTAGTTTCAAAATAAACAAATGGGCAATGAATTTACAATTAAATATTGTTCCAGTTCTCACATGTAAGATTTGATAGTCCTGCAGTTTTGATGGGATCAAACATTGTGGAAGTGTTTAGTTCCAAGACAGGAACTGAACAGGAGATCATTGGCTATTATACAAGTTTTTCAAGCAGTGTTGTTGAACTTCATCAAATCTCACTGATAAAATCAACCCAGTCCTTAATTAGCTTCATCAGAACCTTGGCCACTGCTAGCCACTTCACACTCATTTTCAGCTTCCATGTGATTGTCTT…
Annona_cheri_DN_ex_As_Dn_contig_88		Average coverage: 202.35		GCTATTTTCCCTCATTGTTTAACTGTATTCCTGTAACGATCCAGACCATAATTGAACGATTTAATTAACTGCTCAATCAAATCTTACCAGAACAACAAACTAAGAAAATCAGTAGTTTAACCGAAAGTAACAAAACCAGTTTCATGCCTACAAGCTGTTTGAAACGAGCTTTCTATGAGCATGGGAATAGTCAGACGCCAGTGGATCCAAACCCTGCACCTCCTCTTGTGGTGGGATCCAGATCATCCACCTCCAATACCTCCGGGGTCATGATCCTCTCAATAATCAGCTGAGCAATCCGATCCCCAGGTTTTATCTCAAAATCTATGTCGGAATGGTTGAAGAGAACGACTCCAACAGGGCCTCTGTAATCGGCATCGATCACGCCCGCGCCCACGT…
Annona_cheri_DN_ex_As_Dn_contig_89		Average coverage: 63.19		GCCAGAATCATTACATAATATTTAACTGAAACCAGTCTTTATATTCATTGAAATGACTTTCAAACTGAGCAAATATCCTGCAAGACAAGAACCTACAACATAAGATACAGAAAGGGCAACTTTCCTGCTCGAGCAGAATTTTGCATGCATGCAGCAAGGGAAAGCCTATGCAAAATTAGACATTTAAAAACCAAGTTTGAGCATTGCTTGTGCAATCAAAAGACGAGAGAGAGGCTTCATAATTTTAAAAAAGGCCAGACACGTCCATCATATGGATCTAGCAAGCATGCTTTCCTTTCCTATGAAGAAATTCGAAGGCATGGGCTACACTACCATGGTGAGCGAATACTAATTTCCGTTCACTTCCACAATTGTCAATCTCAAAAGAAAACACATTGC…
Annona_cheri_DN_ex_As_Dn_contig_90		Average coverage: 150.05		GTCCAAGGTTATTTTTGCATAATTTGAAAAACTTTGAGAGTTACTACAATGTCAAAATCAAATTAGGCAAACTTAAGAGGGTTGTCTAGTGATGTTCTTAATTATGAACTTGCACTAACTTCCATAAAATGCTTCATCCAAAGGATCAAGGTCTTTCTGCTTTATCAAATCACAATGATGGCACTTATCCAAGAAGGCACAGCATGTTCTTTGTTACAACTGCTTTATCAAATTACAATGTTGGCTCTCCTCCAAGAAAGTGCAAGCATGTTCATTGTTACAGCTTCTGAAGCCCTACAATAGCACACATCCAAATGACATAGCTAATGATACCAGAACTTCTCTTATTTAAGCACACCATAATAACGGTTTGTTTGTCCAGAACCCCACCTCATTTCT…
Annona_cheri_DN_ex_As_Dn_contig_91		Average coverage: 441.31		AAAAAAAAAAAAAGAATATTTTTCGTCAAATGACAACCAAAGATGCGTACTCTTATCGGTATGTATGGGGAAGGGTACATGTTTTGGAAAGTTGCAGCCCTCTGTTGCAAATTCACCATAAGGGTGAAAAAGTACTAATTTATGAAGTAACGATATGTAGATCGTCCCATATATGTAATTTTTTTTTTTTCTTTTTTCCTTTTTGGGGTGTTTGAAATTCATGATTCATAAGAAACAGAGCACACAGTTGACTTTGTCCATTCACAAATTCCATCATATCACCACATACATAGAGTTCAAAATCCAAATACCTAAAAGCGGAACAAATTAAAAACGACCACCCAAAACTGCTACATTTATAGTTTCATAAATCAGACTTACTGGAAACATCATCATAGC…
Annona_cheri_DN_ex_As_Dn_contig_92		Average coverage: 1448.28		ATCTGAGTAAAATAATTTTTGTAAATGACTTGCATACTAACACGGGACTACGAGACAAACTCCATCAAATAAGATCATATTTCTCAAGATGATTTATTTATATATTTTAAGCAAATTAAATAAACGGATCGCTTAGGAGTGAGTTCTCTTCTTCATCGGTAACTAATAAATTGGCTTGGTAGAAAGTGAAAATGTGGTCATTCAGAGCATGTAAGCATGTAGCTTGAAATTTATTCAGAATGTCATTACTAATTCAAGCTCGCGTTCAATCCGATTATTCCTACTCAACACACATACAGCTTGACGCATTCTACCTAAGATTTGAGAGTTCAGTCCTGCCAAGAAAGTCCCAACGTTTTGGCCATGAAACCGTAGATATCTGAAGCCTCCTCAATCATT…
Annona_cheri_DN_ex_As_Dn_contig_93		Average coverage: 124.75		TTTTCTACAGAAAAAAAAAAAAACAATAATAAGGATTACCAAGCCATAAGTACAAAATGGGTTCATACACTACTGTCTTGCTCTCTTGCGAGCTAAATAACGCTCTTTTGCTGCAGCAACTGCATCTTCACTTCTCTTATGGCGCGCTTCAGTTGAAACTTCATCAAGCACAGGCTTTTCAGAAGTCACGTTTTCTTGTTTGGAGGTCGATGGTTCATTAAACGACCCTGAAAACTCTGAATGCTTTTGTGAGGAATTCTCTGCAGGCTTTTGTGGACTATCAGCAGCTGCATCTTGATTGCTACCTCCCTCATCCACTGGAGCTGCTTGTGGCATCTCTGCCACAGGAATGCCTTCTTCAAGGGTTTTGTCAACAACCTCTTCTTCTTCCTGCTTTGT…
Annona_cheri_DN_ex_As_Dn_contig_94		Average coverage: 32.10		GGAATTGAATGCCTTGAATTTCATTCACGGCCATCCAAAAGCAGCCCTAATATCAAACAAGTAGATTTAAAAACTAAAAATACGTTCTAGTGAGTTATGAAACCAAAAATACAACGAAGGTTGAGCTCATAAACACAACAGGAACATCAAGATTCAAGGGTACTTCCCCAAGGAAGAAGTACAGCAGTCGACGGAAATTCACGGCCTTGGCTATCTCAAGATATTTCCTCCAAAAGTACATCACCACCACCACAAGCCGAAATGGAGATTGAAGTTGCACAAAATCCCTCATAGTTGATTTTTCATGTTGGCAAAGAAGAAAACCAATGGCCATCAGACAAGGAGGTGGTTTTTCAGCTTGCAACAAACATCATTGGTTGTGTATCTTTTTGGGTCTTC…
Annona_cheri_DN_ex_As_Dn_contig_95		Average coverage: 931.06		AAAAAAAAAAAAAAATTCCTAACACCTCCCAAACAAATAGTTCTATAATGTTCGTTTGCTGAATAGTTCAATTTGAGTTCTTTGCTTTCCATACCAATTGATTTTCTAGTATTACGTGTGCTAAAAATTGAATTATTCGTTCAATTCGGTATGGTATGGCGCGTGCGCTTGTGTGTGTGTGTCTCTACATATATATATATATAGACACATCGACAGGTTCAGTATGGCGTATTTGAACTTTTTAGTGCACATTCCTGAAATACTCGTCGACTACATGGGCCAACATTGGGCCTTGGAGGGCAGTGTTTTAAATAGCAGGGCTCAGAAATTCTCAGAGAAGAACCGTGCCACTCGGAGTTCCCAAAAATAGAAAAGGCCTCGAAGGCGATATGGACTTAT…
Annona_cheri_DN_ex_As_Dn_contig_96		Average coverage: 790.85		TTGAAAGCACTAGGAAAGCTAGCAACAGGAAATCGTTTCTTTCGAGCTGACAAAATCCAGGTGCAATGAACCAAGAAACATCTCATTTACACCAAAATCCGAGACGTATCACCATAATCAACATCATCCCAAAATCATCTAACAGTTGTTGCCCCAAGGGCATGAATGCATACTCAGCTACAATAAGCACTTTTGAGTCCAAAATTTTATATCCTAATTCTTAAGTTTCCCTCCTAGACCTCCGTGGCCGTGGGGCAGCAGCATCCTCTTTCTCGTTTCCATCATCCTTCTCCCCGCCACTGCTTCCTTGAGTATCAGTTTCAGTGGTTTCAGCAGCCTCCTTTCTTTCCTTCACAACCTTAGCAGCAGGCACCGCAGGGGCTGGCTTCTTCCCACCGA…
Annona_cheri_DN_ex_As_Dn_contig_97		Average coverage: 165.56		GGAGTTGATGTGTTTTGTTTATGCCAAAGACAGAATAATTGCATAAACGAAGCTTCAGAACAACCCATCTTCATGCAATCTAGTGGTCATAACAGTGGCATTTGCGAGTGGACTAGCTAAGAATGTCATTGTATGATTTATACAAGCTACAGACATACTCTATGCCCTCCCAGCTCCATTCACACGCATCTTTCCAGGTTCCATTAAACTTTCGCATGCATTTTTTCATGCCATTTGACAGATTCTGGATTGTCTCAAACCTTCGCATGCATCAATACACACCTCCAAATAGTCACAAGACAAATCTCACAAATTGACAATACGACAAGATACACGTCCAAAAGCAAACGAATAGTTGCTCGCAAAAGGGCATGGTTAAGGTGTGTGATATGTATAACA…
Annona_cheri_DN_ex_As_Dn_contig_98		Average coverage: 281.04		TCTGTCACAGCTGAAGCATGTCCTGTGAACAAACACATTGTGCCTCTCATCATACATATGAATGCAACTCCAAAATGAGGAAGAAAGTATATTGTCAAATATTTTTCTTGGGGTTATAAGTCATTAATCCACAATAATACATAAGGCACACAAGCATGAATCCCAACCACTCATCCAATGGTTCCCAACGCAGAAATCAGTCAAATTGCCCGATAATCACCGAACCAGTTATCTGACTAGTCACGGACCTCACAACCCATCAAATGAAAAAATTGATTTTCCCTTAACCTTAAACTCATGGAACATTAACAACCAGGCGAGTGACCAATGCCTAGCACATAGACGTGCACCTTATGGACAGGATTAGACACTGAAAACCACAAGAAAAATAATGACTTC…
Annona_cheri_DN_ex_As_Dn_contig_99		Average coverage: 78.76		CTCAGATTTGCTGCAAACTAATTAGCTACACCTAGCTGAATACATAAAATGAAAAACTCCATACCTAGCGGACTCCATCTATGTTGGAATCCAAAAAAGTCAGTGCCCACCTTAAAACTAAGCTAGGATCTATGTATGCTTGCTCCAGAGCTTGGACTTCGGACCTCACAATCCTCAAATTCACCATGACCGATTCCATCCCCACAACCACACAAACAATCCCCGAAACTGTCAATGTCCGATGCAGTGAATCATTCTTTATGTATTTGCATGTGGTGGGTGGGGCAGGGGTGGCCAATTGGTGCATTGAATCCGTTGGAAATTGCGACAGATTGGTGGACTGGATATTCTAGTCCACGGGGGTTGTCCCCTCCACAGTTTGGAATATTCCATGCAAGG…
Annona_cheri_DN_ex_As_Dn_contig_100		Average coverage: 253.42		TTTTTTTTTTTTTCAAGAAAAGCACAATGTTTAACATTGAGCAATGGATCCATTCATTCACACCCACAAAGCCAACCAACAACACAATGATCATATACAGTTGTCTAACAAAGACTCAGAAGACATTCCAAATCCTTTTCTAGCAGCAGCCAGTCTGTGTCCATTTTGAGGTAGAGAAGTGGAAAAATAGCAAGATAGTCGACTGAAGGAGAACATCTTACAATCAATCAACAGATATTTTTATATTACAATTATTGTTCCTTCCAGATGCGGCCTGTAACCCGGAGCTTCAGCTCCTGCCTGCTGCTACCAAAGTAGGAGAGTGCCATGTTACGGGGAATAACGAGCCCATCATAGCTGTCCCGGACCTTCCTATGGCTGTCCCGGATGCTCCTTGGT…
Annona_cheri_DN_ex_As_Dn_contig_101		Average coverage: 217.69		GGGTTCTATAGCACGCAACTATACTTTGCAAACTCAAACCCATAACCTCAAGTTTGAAACATGTCTCCTGACATATGTAGCAAAGTAACTTGCTGATTTTGAAAGCTCAACTCAGATGTGTTGTTTATAGTTTACACAAGTTAACTTCTGCAAGCACGCAGAGATAGAAGTATGCATAACTTAAGCAGGAACAAACTTCATAGAAACACTGTTAACACAATGGCGTTCGTCAGTGGGTGTTTGAAATCCTTCGCCTTTGAACACATGACCCAAGTGGCCACCACAAGCTGTACATGTAATTTCAGTCCTCCGTCCATCTGGATCAGGATTGCGGGTTATTGCCCCAGGAAGGCCCTCAAAGAAAGCAGGCCACCCACACCCTGAATTAAATTTGGTAGT…
Annona_cheri_DN_ex_As_Dn_contig_102		Average coverage: 111.22		GGTCACAATACTTAATAAAATCATAGGTCATAAAACCAGATCCCCAACGTATGGAAAAGTGCAAACTTCTTATAGGAACAGCCTGCTATAAAAATGTCAGCAGTCCCCGGAGGAGATGCACAGAGTAACTCAGCCTCCAAAAATATGAATGGAAATCATCGAGTTGTTAAGACAATACCTAAATGCTGTATGACATTCTTCTCAAATTTTATAATCAGCCAATATGACCATGTCATATAGATCTCTTCTCCAAGAAATGGTTTCATGTTAGATTCTAACAGCCATGCTCCCCTTTCTAACAGAAAGGCTGTCCTGTAGATCAATTCAAAGGGCTAAAAAGAAAATAATGTACGATTAACTGGCCAGAAGCTTTGGAGCTTCCATTGCTCGAAATAATGC…
Annona_cheri_DN_ex_As_Dn_contig_103		Average coverage: 315.38		CAAAAAAAAAAAAAAAGAAGAACATGATTATGAGAAAATAAGAAACGGAAATAAAAAGAGTCCACCAGCCACACATCACGGACGGGACTCTTTTGAAGACAAATGCGATGTCGGCATGGGACAGAAAAAAGTTTCGAAATAATTTTCCATATCCTCAATTCTAAGGCTTCATATACATGATTTTTAAGCCAATAATGTAAGCGTGGATGTCATTTTCGCCTTGTCAATTACTAGCATTACGTGAAATCATCTTGCAGCGTTGACAATTTATGCAGATTAATATGTGAATGTGTTCACCGTATCCAATCAACAGACTACTACTGATTACCAGGTCCCGGTGGGCCTACCACGTCGACCCTCGTTCAAATCTTCCCCTGTTTGCCTATCTGCCCCTATTAG…
Annona_cheri_DN_ex_As_Dn_contig_104		Average coverage: 145.40		GCCGGAAAAGGATTTCATAGAAGCACCTCTAGTTTTCCCCCTTTTTTTTTCCTCGTTTTTGGGCTGGCATCTCACAGTTCATAAAATCCTAAAGAAAGATGTCAAAATTTCCCATCAACTTAAACGTTACAGTATCATCTTTACTTTGGTATAATGAAAAAGGTTAGCAAAGCAACAAAGCAACTTCTAAAAGGATTTCTGAAGAAGTACGATTATGTTCCCGCTGCGATAATTAAGCATGAGGGAGCCTGCCTGATGAACGGCTTGGATCTCGTGCACGTACAAAGGAATCATGATTAATTAACTTCAAGTAGCTACCATTTGCATTTTTCATCTTATTTTTAAGTACGTACGTATGCACGTATATTGTAGTTCTCAACATCTTTCTACTCTCTTTCT…
Annona_cheri_DN_ex_As_Dn_contig_105		Average coverage: 532.36		TCAGCTTCTTCTGTTCCTCATCAGCAGCTTCTCCTTCCTTTAATCTTTCCTTCTCGGCCCTCCTCATTGCCTTCTTATCCTTCGACCCCTTCTTCACCTCAGGTGGATTCTTAAGAATAAATGTCGTGAGCTTGTCCCTCATGTCAACATCTGATACATAACCACAGGCAGCACATTTCAAGGTAATCATCTGTGCCTTAGTGATGGTGATCTCCGTCTCAGGGTTGCCACACCCGTAGCACTGGACATACTTCTTGATGAAGTTCTCAAGAAGTGCAGCCAGCTTGGCTGTATCATGAGCCCCGTTAACAAGTGAAATGCCAGTCTTCTCATCAAATTTGGATTGTGCCCCAAGCTCACATCCAAAGTACTTTGTTGTGTAAGCAGCAGGCCTCGCTA…
Annona_cheri_DN_ex_As_Dn_contig_106		Average coverage: 1033.86		ATTTAGACCACCATGTGTTCGACTGGAAGTTCCCAGAGACCATGGTTGAAGCAGGTCATGCCTATGAGGGTGGCCACCCCTGACAGGCCATAACAAGCAGTTGTGCATTTTGCTAGTCAATCTGGGCACCAGCAATGAGGTTTAAGAAGCTTGAATAGGCACACAAACAAGACTATCCAATTTCCAAAAACACGCTAGGAATTCAGAGGGAGATGGTTCCTAAGTAGTTTATTCCAAGCAATAGCAATAAAAATTCTGTGTAGACAAACACGGCAGAAGTTGCCTAATTAAGTTAGGCAGTAGCTTGCTTACGGGAAATAGGTGTTACAGTCATTATTACGGCTCATATTAGTAAGTCAATTGACGCCAACCTCATTCTTTATTCTTCTTCTTCAGCTT…
Annona_cheri_DN_ex_As_Dn_contig_107		Average coverage: 110.98		AGCAATGGCGGCGTACGCAGAAGCCACACTTCGCATGGCATCGGGGGCCTCTTGATATAAGAATTCCAGAAGGCCGACAAGGCAAAACACCTCTGCAATGCCGATGAGGCAGTATTGGATGAGCAGCCAATACGCACTAAGGCCAGGCATGGCTGTAAGGAACAGGGACTCATAGCCATGTTTGATTGCATAGTTTCTTCGATATCTCTCAAACAGACCAGCCCAGACCACTGAAAGGATTGACACCACCAGGCCAATGCCTACACGCTGAAGCTGGGAGGCACCATGGGGATGGCCGGTAATGCGGCGGGATAATGGGACAAATATGGAATAGTAAA
Annona_cheri_DN_ex_As_Dn_contig_108		Average coverage: 938.61		TCCAGCTCCTTCATCTTGTCGTCAAACTCGTCAGACTCAGCCAGCTGGTTGCTATCCAGCCACTGGATTGCTCCCTCAATTGCATCCTCAATCTTTTTCTTGTCAGCAGGGTCAAGCTTTGATCCGATCTTCTCATCCTTCACTGTGTTCCTCATGTTGTACGCATAGTTCTCCAACGCGTTCTTTGATTCCACCTTCTTCTTGTGCTCCTCATCCTCCGACTTGTACTTCTCCGCGTCCTGCACCATCTTCTCAATCTCCTCCTTGCTCAGCCTGCCTTTGTCATTGGTGATTGTGATCTTGTTCTTCTGTCCGGTCGTCTTGTCCTCAGCAGAGACATTCAAGATACCATTGGCATCAATGTCAAAACAAACAGTGATCTGAGGAACGCCCCTAGGA…
Annona_cheri_DN_ex_As_Dn_contig_109		Average coverage: 379.19		AAAAAAAAAAACTCAAAAAACAACCGTTCAAATCCACATTTCCGAACTAAGTCGACTTGATTAGCACAGTGACCCAAGTGTACAATTTATCAACTGCCTATCCAGTTAGTCCTCAGCAGCAGTTGCAACCCGCTAGCCTTCCAACACCCAACTGATGAAACTGGTAGTCGGATAAATACAATTACATCACTTTGGATTCCTCAGAACAATGATAACCGAATCTCCTCGGAGGAACATCTTGCTGATGAATCTATCCTTGTTTACTGGGAGTGCTTTCTTCTTGCCTTTTCCAGTCTTTGGTACCTCAGTCCACATTTCCCTAACATTTTCAAGCACCATATTGCAGTGACGATCAAATGCTCTCACACGACCAAGAAGCTTCTTGTTGTTCCGGCAATT…
Annona_cheri_DN_ex_As_Dn_contig_110		Average coverage: 151.75		GCCTCCAAAGGATTCTTCATAACCACAGTGAATTCCAGCTTCTCTGACAAGTCGATGATTTCTCCATCCTTCTTCGGCTTCCATTCGAATTCCCTTACCAAATTCGCCACCAAGAATTCCAGATGCAGGATTGCCAGGTTAATCGCCGGGCAAATCCTCCTCCCGGCGCCGAACGGTATCATCTTCACTTCCCGACTCCCTGTTATGTCCACGCCCTCTTCGCCCTCTGCCATCAGAAACCGCTCTGGCTTGAATTCCAGCGGATCCTCCCACAAGTCCTTGTCCACCCCGATCTCCGACGCCGCGAAATTGATGATAGTGTTCTTGGGTATGACGTACCCACCCAAGGTGGCCTCCTCCGACGAGGCATGCGACAGCAGCAGGTGGGCCGGCGGGTGC…
Annona_cheri_DN_ex_As_Dn_contig_111		Average coverage: 480.89		ATTCCTTCAGTCTCATCTCCTTCTTGTTAAGAGATGCTTGTATCTGATGAAGGGAATTTTCGGCCTGATTATTTCCTCCAAACAAATTCAGAACACTACCAGATTTTTTCTTGTCAGACTTCAAGAAAAGGCGGAAGGCCATGATTGCATTCTCAATTTCTTTCCTCAAATCACTGACGAAAACAGGTGATTCTGAATCGTCTTCATCTCCTCTCTGATTAGAACCTTGAAAGCTAGGAACTTGAAGGAGCTTGGGCAATGAGTTTCTGATTCTGGCAAAAATCTCCACCCTATGGCCCTGCTCAAAGGGCTCATTTTCAATAAATCTCTGTAATAGCACCTGGAATTGCTGGAATTGCTGAGCAGCATAGCTGTAAGAAGTGACATTTTCTGCTCGGC…
Annona_cheri_DN_ex_As_Dn_contig_112		Average coverage: 66.48		TGAGAATATTCCTCATAGAAAGTACGGCTGCCAGACATTTCCTTTCAAAATCGGATGGCTGCAGATTTCACCCCAGCATCCAACGGCGCTAAACGAGCGTCTGTATTCCCTTCAATCAAAAGCCATTGAATGGGGAATTGAAGAAGATTTCTGGAATGGAAATCACATCCCCCAGTTATCGCATCCCTTTCCCCTCCACTCACCTCGAGCACGCGCTCAGTTACTCCATCCAACCATGTAGGCTTGGATTTCCCAGCCAAAATCCGACCCTCGCCCTCCCAAGAACGGATAAGGGGAAAACAGCTACGAAGGAGCGCAGGGCAGAGAGAGTGCGAGGCATGGCATCACCGTCAACCGCAGCATCCATGTCCGACATCGCCACCCACGTCTGCAACAAGC…
Annona_cheri_DN_ex_As_Dn_contig_113		Average coverage: 2455.66		TTTTCTTTTTTTCTCTTCTTTTATACCAAGGGAATCAGATTTCTCACTTTATCAGAGAAAATCCAAACCCTACATCCCATCCCTGGTTCCTAACCCATGGCATACTTCTGAGTCCAGCTCCGGGCTGTTGTCTCATACTTGGCTCTGTCAGTCTTGTACATGTGAGCGATCTCAGGCACAAGTGGATCATCTGGATTTGGGTCCGTAAGTAGCGAGCAGATCGAAAGTAGAACCTTTGATATTGTCAGAGCTGGGCTCCACTGCTCCTTCAGGATATCTAGACAAATGCTCCCATTGCTGTTGATATTTGGATGGAAGACCTTAGTCCTAAATGCAACCTTAGGGGGCTTAAAAGGATAGTCTGGCGGAAAATGAATGGTTACAAGAAATACGCCT
Annona_cheri_DN_ex_As_Dn_contig_114		Average coverage: 391.35		TTTTTTTCCACCCCCAAGAGCCATTCACAACTGATACCGAAGAGGGTTAATGCAGCAACAGCAGCCAGGAAAGCAAAGATTCATTCCCATGCCACGAAATTAATACAGCAACCAAATTTTGCTTTTCATATCATTTAAGATAAAGTGTGTACGAAAACAGCATTCCATTTCAGGTCAGTCTATTGCTAGATGAGGAGCTCATCATCTGTCATCTACTTTCTTCCACTAGTAACAAAGGCATGCGAGCAGAATACAGTAGCCGCTCATGTCTTCCTCATCAACAGAAACAGTCGCTGATCCAGCTCGAAGTTGGTCACGTTTACAGGATCCCCCCTCAGCATCATCAGAAGGCCACCAAATGAAGCATAGATTTCTGCTTTCACTTTGTTGCCAGAACCT…
Annona_cheri_DN_ex_As_Dn_contig_115		Average coverage: 271.73		AAAAAAAAAAAAAAATACATCTCCCTTCTTCTTTCTCCTCATGATTGGCCACAGAGTGCGCCGGGTCTCCCATCCCACCCTTCTAAGCACTCCATCAACGGACCCACAATCCTCCCATCGCAGATGGCTGCATGGACGGCCTCGATCTGCTCTCCGGGCGACACCTGCCTGGCCCCGCTTAGCAGTTCCGTCCCTAGCTCCCCCCTCAGGAACTTATACACAGGGTACGACCGGCATTCCCCCACCCGGTTCGCCACCCCAGCAAGTGAGCCCTTGTCGTAGCTAGCGCGTGCTTCTTGGACCTGCACCTCTAGCTGCTCTTTCAGCTCCGTCTCAAACACCTTGATCCGCCCCAAGACGCCCGTGTTCAGACACGAGTACTCGAGGTCGACCTCAGTC…
Annona_cheri_DN_ex_As_Dn_contig_116		Average coverage: 367.40		AGGTAGGTGGCGGACATGAGCTTCAAGATCTCCACGGCCTCGGCCGTCTTCCTGGCGGAGATGAGCCCCAGCGAGTTCACGTCCTGGTTGTGCTGTTCCGCGCTCTGGACGTGGTTGGTGACTGGGTTGGCGAGGAACTGGAGCTCGGAGCAGTAAGCGGCCATGGCGATCTCGGCGCCCTTGAAGCCGTAGTCCAAGCTGGGGTTCCTCCCGCCGGAGAGGTTGGAGGGGAGGCCGTTGTTGTAGAAGTCGTTGACGAGCTCGGAGAACTGGGCAAACATGAGCTTGCCGATGGAGGCGACGGCGAGGCGGGTGTTGTCCATGGAGACGCCGATGGGAGTGCCTTGGAAGTTGCCGCCGTGGAGAGCTTTGCTGCGGGAGACGTCGATGAGGGGGTTG…
Annona_cheri_DN_ex_As_Dn_contig_117		Average coverage: 60.19		ACCATTTCCTGAAGCAAAGAATTTGATTTTTCCTTCACTTGAATTCTTCCAGTTGTGGTAGTTTCAGCTCCAAAATTGTTAATCAGTCTTTCTTCTGTCATAATGAACCTTCTATCTGAATCATTTGACTCGAATTCTGTGAGTGAAGAGAAAATCAAGGCTCGTCTTCGAGCTGAATGACCTGAAAGTGCAGTCTCTCTGGAGATATAATCATCAGGAGTTGACATTGACCGTTTCGGTGTTGGATGTGGTGGTGTTTCAGTCATCAATTCCTCAGGAGCTGAGCCAGGTTTTGATGGAGTGCTCCTGGCAAAAAGAGAACAAGAATGACCAGGCAAGGAAATAAACTTCAAAGGGGACTTTGTGTTGTCAGCAGCAGAAACAGATGAAACTTCCATC…
Annona_cheri_DN_ex_As_Dn_contig_118		Average coverage: 2.05		CTGCAACGTCAGTGAAACCCAATTCATCCCCACCAAAGAAATCTTCGTCACCAAGTGCCCCTTCAAACACCTTCAGTGTCTCAATGAAATCCTTCACTGCCACTTTCTGGGCCTCTCCCTTGCTCTTCCATATCTTCGTCCCAGTCTCGAACAGCTTGTCTGAATAATTTGCCCAGAACCTCGCCTGGTACCGAGCATAAGCGCCGGGCGGAAGCAAGGCAGCGGTGGACTNNGGAAGGCCACGCCTCCTCAATGTATTGGAGGATGATGACAGACTCGATCACAGGCTTCCCGTTATGGATCAGCACAGGAACCTTCTTGTAAATGGGATTGGACGTGAGCAACAGCTCGCTCTTGTTTCCGAACAAATCTTCTTCTGTCGTCTCGTACTCTATGCCT…
Annona_cheri_DN_ex_As_Dn_contig_119		Average coverage: 137.47		CCTGCTGTAAAAGCGTCCACTGATGTTTTTGGGATGGATTTCCATCTTGCCCCTGAAAAAGGCCCAAATGTCCCTGCGCCCATTGGCGGGCAGCGCCTCCAGCGTCCTCTCCACGCTCTCTGGCGGCACGTATGGCGGTATCAGCACGTGCTCCACGTCCTGGCACACGTGCGGCTGCATCACCCCGAATGTCTGTAGGATCACCGAATTTCTCAGGAACTCCGGAATTCCGTCCGCTATGGCTACTTCTTCCATGGCGTGGAAGCAAGCACCGTAGTCGTGCGACGCGACGAAGACATGGTCCGATCCGTCGCTCCGGTTCCAGAAGGGCATCTCCCTCGCGATAACCTCCACCGCCGAGGCTAACGTGAACCGGGCGTGGCCGATGGCCGGGAAGCC…
Annona_cheri_DN_ex_As_Dn_contig_120		Average coverage: 847.39		GCAGTGAGCAACCATAAAAGAACTGGCCAGGATCCTCCATTGTGATAGCTCCATCTGGTATTTTTGGGGTCACAACCAGTTACAATCCGCCATTCATGGCTTTCAATTGCAGGGTAAGCTATCTTAAGAGGCATTTCTCCAACCAACTCCTCCCAGCGTGCCTCAATAAGATCCATTATAGCTGAAGCTTGCTCTGGGGTTGCAAGAGAAGATAAAATTGCCACACAATTACCTAGACAAAACCATCGGAAGTCCATCCTAGCAGGACTAACATTACCAATAAAGTAGCCACCACGTGTTGGCATAAAATCAAATACCCATTCTGGGATTGAGTCAGGAATAACATTAAACTTGTTAACTGCTGTGTGAGAATACTCCTCAGTTTTGTAGCGGTATATG…
Annona_cheri_DN_ex_As_Dn_contig_121		Average coverage: 110.83		CATATCATATTATTTTCTATCAATTTAACAACTTTTATACTACAAACTTTTCGTTCAAAAATTTTATCATTTTTCAAACACACCCTTAGTCACTTCTTCTTTCTTCCTCATCCTTATGTATTCATCTGAAGCCCAGTTCTAAAAGGAAGTGAGCGCTGGACCCATGTACAAAATGTAAAAGATTGTGATGAACTACCACGAAATTGATTGAGAAGTCTTTGAATCTTGATCCATATTTAGGCCCATTTTGCCATGAGAGACATCAAACCCGCCCCAAGCAGAAGTGAGGTATTTGCCAACAGTTGAAGTTTTCCATTGTTCTGCATCCTGGGATTCATGAAATCTGCTGCAAGTAGGTCTACCAAAGCCATGTAGATTAGGATCCCTGATGAGGCAGAA…
Annona_cheri_DN_ex_As_Dn_contig_122		Average coverage: 105.11		TTTTTTTGGGTTAAAAAAAAAAATCTACAACTATTACAAGGATTCCCTTCCCTTCCTTCAGTACAGCTCCAATGATTCCAGCACCCTCCCTGCCTGGATATGTAGGGCAGTGAGCCTCCGCTCGGGGTCCAGGGTCGACCCGAATTGGCTTGCAGCCCATATCAACGACGCACTTTTCTCACCCAGAAGTCGTCTTATATCATCGTGGATGTTTGCCATGGGAGCTCTGTCTCTTGCATTGATTTGTCCAATGACTAACAGCAGAAACTCAGCACCTTTCAATCTGATATTCTCATCCCCTTGTTTGTCTTTCAGAAGCTCTGCAATTTTCTCAATTCCGCGGCATGCCTCAAACTCCGACTGATTGGTAGGTGAATCCAACATTATTGCAATTAGAGC…
Annona_cheri_DN_ex_As_Dn_contig_123		Average coverage: 247.31		GCCTTGGATAGAGAGGTGCAGCAATCTGTGGTTGGATCCGACGGCATCAGTCCACTCACTGCAGGCTTGCATTCCTCAAGCTCCTCCTCGCTCATGCCACACAGGCTCAACGCCCCGCATCCCATCAAAGCCCCCAATGCAACTAACACCATGCCCAAAATCACAACCTTCCTATCCATCCTCATCTTCACCTCCATCTCTAC
Annona_cheri_DN_ex_As_Dn_contig_124		Average coverage: 1759.61		TGGCAACAGAACTAGGGAAGGTAAACAGAGAAGACAACTGTTTTCTGTTACATTAGTCATCCAAGCTCAGTGCATGATTTCTCCCATGGTGAACTGTTGGCACCAATCCTACATTTTTTTTTTTTTTTTTTTTTTTGAGAAAAACACTAATTGGACTGAAATCCTACATTATTACAAGAAGCCCTTTAAACTGCATCACTAGTAAACTAGAACAAGACTCCGATCCCTGCAGACACAAGTAGCAAGTAGCAACATGAAACAGAAACTAGCTGGAAATATTGATTTCAGGGAATGGTCATCACATAACCACATCCCATAGATACCTAAACTACAGATACTGTTTAATTCTAACAAATAGACGGCGGGCATGGTTTGAACTGGGAAGCTCATGGAGCTTGC…
Annona_cheri_DN_ex_As_Dn_contig_125		Average coverage: 18.75		AGCGCGGGTTTTTGTCGGTAAAAAGGAATCAAATGGATTCAAGTGGAATTGTATGAAACGTATCAATAAGCTAGACCCATGCTGCGAGTTGTCTCATGCCATAAATAAACCCGGACACTCAAGAAATCCGTTGGACAAGCGGATTCACATCTCTTACAACCTACACAGTCCTCTGTTCTTGGAGCAGAAGCAATTTGCTTAGCTTTGCATCCGTCCCAAGGTATCATTTCCAATACATCTGTGGGGCAAGCTCGTACACACTGAGTACACCCTATACATGTATCATAAATCTTTACTGAGTGTGACATTGGATTTATCCATTTTTTGAACGTTATCAATTTTCGATCCGGTCAAATCAGTAGTAACTGAATCATATATTGCAAACACCAGACGAATCAG…
Annona_cheri_DN_ex_As_Dn_contig_126		Average coverage: 376.47		AACCATCAACCTACGGATAGCATAAAAGTATTTATGAATTTCCATGCCTCAAAATATTCATATGAATTCGAAAAATTAGTCACGAGTAAATACTGACAATTCCAATAAAATATTACGTATTTTAGCGAAAACGCACATTATTTTTGTTAGCCCTGCTTCGATGTAACAAGTATTTATGACAAGCATCTTGACATAATAAAACTATATAGCACAATCCACCAACAGCTTCCTCCCACCGAGAGATGCAATCTCCACCCATCACTTTAAACAGGAACTAGAACTTGCCAAAAGAGATCCCTGGTTGCTACAGTGCTCGCATCCTGCTATTCTCTGCCGCTCTAACCTGGAAGAAATATGGGTGCGCCATTGCTTCTCGTGCAGTCAACCTCTCCTGATGAT…
Annona_cheri_DN_ex_As_Dn_contig_127		Average coverage: 54245.82		GCTCTTCCGATCTGTAGTAGAAGTGGCAGCGCTAGTAGTGGAGAAGACAAAAGGACTTTCATCGCCGCATGCATGCCTGCCTGCCTGCCTGATCAGACTTGATCAGCATCACCGGCAAGGAGTAGGCAAGGAGTAGGCCCGATCATCGGAAAGAAACCGCTCCCAAGCTGTTCGGTGTTGGGCAGCTGGTGCGAGTGAAGGAAGAGGCCTGATGCGTGGTGGGAGTAGGCAACCCCCATTGCTGGCATCCATGGGGAACCTTCCATCTCTCCGCAGCTGGATGACATTACTTGATTATACTTTGTCTAATAACTCACACTCTCAGATCGGAAGAGCACACGTCTGAACTCCAGTCACCCATTCGAATC
Annona_cheri_DN_ex_As_Dn_contig_128		Average coverage: 90.98		CTTGCATGCTATTATCATGCTCCGCACTTATGCTCGATTATCTTCCGTTTATGAGAAACAGTGGCCAAATACTGGCCTGCAAACGGTTCAACCACACTAACATGCAAGCATACATCCTTCTTATTCAATAATGTCCTAACACTAGAGACAAAATACAACACCATTTCTCAAGAGGACAAAGGGGGAATTTCAAGCCGAAGTGGATGGAACCTTGCGGTTTGCGTAGCCAGTCAACAGCTACAAGCAGAACATCATGCTGAACATATCATGAACTTTAGAGAAAAACTTCGAAGGCAAGTTTGAAGTAGTGTGTATGTGTGAAGGTGGCGACTCAGATTTCTTATTCTTCCTTCTCAGCTGGAAGAACTGCTGCATTATATCTGCACACTCGGTTGCTAA…
Annona_cheri_DN_ex_As_Dn_contig_129		Average coverage: 309.45		AAAAAAAAAAAAGGACAACATTCAAGTTGACCAGAGCTTACATCACATTTTAATCAATGATATTGAAACAACATTACAAAATGAGGGAAGCTCTCCCAGTATCTACCAAGAACATCTCATGTAAACTTGATTCTGAAAATAACAACTGAAGAAAAGAAAAACAAAACCTGATTTTAAATTTAACCTGTGACCCTTTCCCCTTCACCATTTTGCTTTAAATAAAGACCAGAGGTGTACAATGAGCATAATTCTTATCAGTAAAAATTCGATGGAATCAAAAGCAGGCAACTGCAATTTGAATAGTCAACAAAATTCAGTAGGGATTGGGAAAACCATTACTTGCGGGATTTTCCCCTTTTGCCAGCTTTTCCACGACCTCGAGCAGGTTGAGAACTCTTC…
Annona_cheri_DN_ex_As_Dn_contig_130		Average coverage: 105.86		CATTCCTGTTGAATATGTACATCATGTGTGCCTTGTTAGTCCCTCCCAATCCGACCATGTTGCTTCCTCCACCTTGCTCGGAGGGGCTTATCACCTCAGATCCAGCAAAGAATTGCGTCTTTTTTATTGTTCTACTTGTCTCCTCAGAACTGGCTAGCAGCTGGCTGCATCAACGCATGTATCAATGGCGAACTTGCTAAGGTTGTGTGAGCAGTAGCTTCCACCATGCTGGTGATTGCCCTTCATGTCTCGCTGAGTTTGAATTCTTTTAATGGGCAATATACTTCTAGCCCAACAGCTTGTGGATGTGGTCAATATGGATCATCGACGGATTTGATGCCTGCACAAACCACCACCACAACAAGGCACAATTTTTTGGTGGATTTGCACTGAAATCAT…
Annona_cheri_DN_ex_As_Dn_contig_131		Average coverage: 192.94		TTTTTTTTTCGGTGCAAACCGAATGTACATGAATATATCCCATATATATGTAGGTGTGTGAAAAACACTGAGGTTACACTGAAATACTAGTTCCATTGGAAGTATTTCTCACCAAAGACTTCGTGAAATATATTCAAACACACGGAAGATAGAACAGTAACTTAAGATGATTGATTAGATGCTGCTCAGTGTGCTAAAAGATACAAGGATATCCCCTGGGTATGTCACTGTCCATGAAACAAACACCATAAAAAAGTGGCTTGGCTAACTTTCGTAAATTATATTCACGCATCTAAAGGTGCTTAGAAAGGATGGACTCCACAACACCTTGAGCAATGGGATGATAACAGTTCCGTGCCTCTGTGAAAATCCTTTTTGCCAATATCTTTGACTCTTCTT…
Annona_cheri_DN_ex_As_Dn_contig_132		Average coverage: 942.46		AGACGTGTGCTCTTCCGTTTTTTTTTTTTTGCTTAAAAGGTCAATTGCATTATGAAAAATTTCTCTCTAGCGATCTTATAGAATCCATGTAGTAAACAACCAATACCTCAAATTATGGTACCCTTCAAATACATAACTTAATGAGGCTAACTAAGATCATCACTGTCAATTCTCTGCCGGATATAACACTGATTAATCAAAAGCTTCAAGGAAAAAAGAAGAAGAAAAGGGAGAAGACTAAATTCCTGACTGTCACAACATGTTCATCAGTCCAAGCCTCTGGAGAGTGCCCATCATGCCGAAAAGAGGTTCTTGTTTATTAGATGAGGAGCTTCTCGATGGCATCCTTGAGTTGCTGAATTTGGGATTTCAGGGGGCTGCCTTCATTGCTTGTCACAG…
Annona_cheri_DN_ex_As_Dn_contig_133		Average coverage: 803.72		TTTTTTTTTTTTGTAATTATTTCCAAGCTGCAACTTTGCTGAAAACCCTTTTCCTAGACTTTGCTTTCATGCAACAAATTGTAACATCACCAAAGAAGCACAAAAAAGAAGCCCAAAACTCAATCTGAACAGACATGAATGAGATGGGCACAGCCCAATTTAGCAATTAGAGAAAGACTGATGATCAGCAAAAGAGAAGACACCAACAACAAAAGCAGTACACACAACTACTACACAGTACACATATGCCTGGCTTTAATTACAATCTACCTATATATTATCTGCCGCTACTTACTCGGATGAAATAAATCCCCATCCAACGAACATCACCTGCTCCTCCCAACCCATTTTATATCTTTATAATCAATTAAAAAAATATCGATATTTCAACTCCATGAG…
Annona_cheri_DN_ex_As_Dn_contig_134		Average coverage: 1543.69		GGTGCTTGTTTTTGGGTTGTTGAGGATGGACTCCGCCAGGGAATTTAGACGGACGGTTATAGAGAGCAGGGCTGAAATTCAAGCTCAACCTTAGGCAGTCTGGCTTAGGCAGTCTGGACCATGGGGTTTAGCCTGCGCGCACAGTAGATGGCAGACGGGCACCAGCAGCACATAAAAGTACTGAACGCATTCAAACATGTTCTAGAACAGCAGCTGTGTAAACCGCGCTGCCAAGTGAAGCCTTACTACATCTTTTCCAATTAATCAACATCCACGTTCCGGGAATAATAAACGTGAAAAAGCATGGTGACTTGTGGAGCACCAATTTGTTGATATTGAAAACATTCTTAATTACGTAACAACTGGGAGTGCAGCAGAAAACAGTATTGTTGAGAACAC…
Annona_cheri_DN_ex_As_Dn_contig_135		Average coverage: 54.06		TTTTTTTTTTGGTTCAAATTGAAGAAATTGTGAATAGAAAAGAGACTGAATGTCAGTGATCATCGTCCCTTGCCTTCAGTTTTTACACCAATTACACGTCTATAATTGTGAATTCAAAGGAAGCTCAGTAACAGGGCCCCCAGTACAGTGAAAAATACAACAAAAGAAAAACGCCATGAGAGTTTACCCACATTTGGACTGGATTATGCTACAGTAATAATTCAACCAAAATTCTAAAAATATTTCAACAGAGTACGCAGAAAGAATACCCCTCCGATGTTACAAAGATCCTTGACCTTCAAAGTGCTCATGCAAATAAATCAACATGCACAATTTTCTGGTGGCTGCTTTTGTTCCAGGGGATCATCACTATGACCTCATCTATAATGCTTTCTTCTG…
Annona_cheri_DN_ex_As_Dn_contig_136		Average coverage: 8.21		TTGGGCAGCAACAATCCTGATAACTAGGGAAAAAAAAAGAAAGAAAAGGAGAGTATGCCATTCAGATTCCAGAAGACCACCAATTCAACAACTCAGATGAACCATATAGTGGGATCTAATCCAAAGAAAATCAGCAAGATGAACATCCACGTTGCAGATTATGGCATGACATTGCTGGGCTGGACTTTTCAGTCCATGAGATACATCCTGACTTTGCAGCCTATCATTACATAAAATGAATGAAATCATGATTAACTTGGAAATAAGGTCACTGGCTAAGGAAAAATCGTATAGCAGATCCTGACGCAAGCTACAACATGCACATCTTGAAGATTATGTAAACTGGTTTTAGTTTGTTGGATTGATTTGCTGCACCTTTTGGACTGAAAACAGTTCTTT…
Annona_cheri_DN_ex_As_Dn_contig_137		Average coverage: 163.56		TTTTTTTTTTTGAACAATTTACCTCGAGATACATAACCCTTCATTGAATCCATAACTTGCTAACTTGTACAAAATTCTTGCAGCAAGATCTGTAGGTTCCAACTCATTGTGATAAGATTACAGCATACAAGGTTAATTCCACCATTAAACACAACTATACAAATCTGATCCTAAGCAGATCATCTCTTTTCATTTCCTTTCCCTTCTTCTTCAAGGACTGAGGAAGAATTTACATTCTCATGACAAAAACATCAAAAGATACTGATTATATGGGGAAATTTCATCCAGTAAGGCAGCTATGGAAGCTGGAGCCATGAACATGCTAGAGTTTCAGAATAAGGCCAAGTGGGCAGTGGTCACTGCCCATGACATCTGGGAGAATGTAGGAGTCATGAACCA…
Annona_cheri_DN_ex_As_Dn_contig_138		Average coverage: 168.63		GCTGACAGGACTTTGCATGTCCGAAATTCAAAAAGCACGGAAGTTCTAATTACCACAAATTAACAGCATGTTGGAGAAGAAAAGAGAAATCTACGATCATAGATAACCACTCCATGGAACGGAATAACTAGTGGCACATGTAGTTGCAAAACACACATTAAAACTACTACGTACATTAGCAAAGGAAAACATCACAAGTAGCTAGGTAGGAGCATTCAAAACCACACACATGCAGTACCACATCTACGATCAGATGGATAAGGAATTCATTCAGGTGATAGGAGGAAACGGATACGGTAGTAAAAAGGTGGAGTGGGCTCCTGCAGAGAATGAGTTTAGCAATTCGGGAAGGGAGCTTTGCATGTAAGCGCCACCTTCTGGGCGTTGGCACTGGTGATA…
Annona_cheri_DN_ex_As_Dn_contig_139		Average coverage: 480.73		TTTTTTTTTTGGAACACCAATATAAGACATTTAAGGACTTCCATTTCTGCTATAGCTCCAATACAATCACTGCAGTCTAAAATATGCAGAAATTCTGACTGGCATATTGTACAGGCAAGTTCATTGTCTTTAAATATTACAACAGGAACATAATATGAAAATGAGAAAAGGGAAAGAACTGCATGCTACAAGCAAAGATAATGCAACTTCCTGAGCGCATGATCAGATTGAAGCTTTGCCTTCAAGACGTATCCTCTTTGCACTATTTTCTTTGGCTTGGTCGCTGCCATTTACCACCCCGTTCTCCTTGGCTTCTACGGAGCACCTCTTGTATGGTTTGAAACCTGTCCGACGAGCCTTCATTTTGCCATGCCCGTTGAGCAGGTTGTATGTAATCCC…
Annona_cheri_DN_ex_As_Dn_contig_140		Average coverage: 583.94		ATGCAATCATTTAAGTAAAACCCAAAACACATCATTTTACAAATTCAGAGATAATGTGAAAAACATGCAATGCTGATAATGGACCGGGATATTGCGCAAAGGACAGTAAATAAAGTTTCATTTAGAAAAGAAGCTTAGATGACATCTTCATATCCTCCTCCTCCATCCAACATGTACACAGACCAAAAAAACCAAAAAAGGAGAAATACCCAAAATCCTATCCATCTATATCATCTGTTTCAATCCTTCTTGGGAGACTTTGAGGCCTTAGCACCTTCAGCATCAGTTTTTGCAGATTTCTTGGGTAGAAGAACAGCATTTATGTTGGGAAGAACACCGCCATGAGCGATCGTAACACCACTCAGCAGCTTCCCAAGCTCTTCGTCGTTTCTCACCGCA…
Annona_cheri_DN_ex_As_Dn_contig_141		Average coverage: 30.21		CCCCAACTATATATATCTATATATATATTACTATTATTATTATTCTTGCATATATAATCCGAATGTATATATATTCTAGCTAGAGATCGAACATAAGAGAAGCACAAACATAATGAAAATTACACAAAGCAAAAAAAAAGCCAGGTAGATAGCTAGCTGTTGTATCATCATCTCAAGGAGAGTGATGCAGCGATATGGAAGAACTGGAGATGGTGGAGGAGTTGGCTGGCGTGGATGGCGGCCCGCCTCTCGAGCCGATGGAACAGCTCATCGCTGAGGTGGTGGCCGAGATGGGCGTCGACAAGCACTCCGCAGACGGCGCGGCAGCTGTTAGCGAGGGCTCGGCCCACCTCGGCTGCGTCGTCCGGGCAGTCGACCACCAACGGGCTGCCCCCTAGG…
Annona_cheri_DN_ex_As_Dn_contig_142		Average coverage: 254.33		CTGTTGAGTTTCTGCGAAATGCACCAGAGGGGATGTATGATGCTATTATTGTGGATTCATCTGACCCAGTCGGTCCAGCTCAGGAGCTTGTTGAGAAACCATTTTTTGAGACAATTGCAAGGGCCTTGAGGCCAGGTGGTGTTCTATGTAATATGGCTGAAAGCATGTGGCTTCATACGCATCTTATTCAAGATATGCTTTCTATTTGCCGTGAAACGTTCAAGGGTTCTGTCTACTATGCTTGGACAAGTGTTCCTACATATCCAAGTGGCACAATTGGATTTTTGCTATGCTCAACTGCTGGGCCACCAGTTGATTTTTTGAATCCTATAAATCCTATTGAGAAGCTAGATGGAGCGCTCAAATTCAAGAGGGAACTTAGATTTTACAATTCAGAGA…
Annona_cheri_DN_ex_As_Dn_contig_143		Average coverage: 72.13		GGTATCGACTTCACCCCAAGTCGAAGTCCAAGTCGACTTGGTAATCGACTTGACTTCTTTGCTTTCCTTAAACACTTGGCAAACATGTTAGTACTCTTTATATACTCAAATAAGTTCTTGTTAATCATCAAAACTCAGGCTTTGGTCAATTTAGATTATTTTGAACATTGTTTCCAACAGATATTCTGTATCAGATCCCGGTAAATGGACTGCAGCAGACAGCGATGACAAAAGCTTCTCCTTTTCTATACAAATATCTGCTAAAGTGCAGAGGTCACAACTATAAAACTAGCCTAGACACGCAAAAAGAAAATGCAGTGATGGCTCAAACAATTTTAGTGGATACTCCTACTACGCCCCACATGAAATTGCGGAGGGATCCAAAAATTCTGACTTCTG…
Annona_cheri_DN_ex_As_Dn_contig_144		Average coverage: 87.45		TTTTTTTTTTGAGATCATAATTTTGGAAGTTCCTTTGTACCATGATAAAAATTCCATGATTGTCCACGAGGGAGGAAGCAACTGTACAGATGACATCAACAAGAGTCACTCCACAATGACTGAGGTAATGACAATTGAAGTTGCAAGAGAAAGCTATAATAATCCATGTGACCTCCTTCTACAAGTGCGCATTCAGAGGGCAAGTGGAGTGCCTATCACATAAAAATCCCCATACCTAAGGTAGCCCATGGAAAAGAAATTTTGAGAGAGACTTTTCGTATATCCGGGCATCATAAGGTCTTTCCACCACCACTGGACATGAGAGAAGCAGCGGCAGCAGCAGCGGTAGGAACAATACCAGTTGAGACTCCTGGTTTTGATAGATGCAGAAGCGGTGCA…
Annona_cheri_DN_ex_As_Dn_contig_145		Average coverage: 85.64		AAGATCTAATATTTGGAAAAACCGATCACACAGCAGTAGCAACAGACAGTACAAAGTGCGTCAACTACATGGGATTTATTTAGACACCACCAAAAAGCACCCCCCATCCCCCCTTCCTGTGGGAACAAAAACCTCAGTTTCGGCTCCACCCACTCTAAAAGAAATGAAACCAATCAAGGGCCCAGATCCTGCCCAGGAAAAATGGGGCAATTTACACAATGTACAAATACACAATAATGAATGCCCAACCCAATGAAAGCCAACTATCCATGGGTAGCATCTAGTGCAACCCCAGATCTTGCCTGTGATATACGATTTGCATAGATGGTGACTAGCCGCAACTGTGTGCTGTTTAGGCCCTGTAGGTGGGGCAAAAAGGCCTTGCCGAGCATGATGTAT…
Annona_cheri_DN_ex_As_Dn_contig_146		Average coverage: 285.46		GGCCACTACACTCACAACAAAGTTGATATCGTTGCCAATAAGCCAACAAGATATTCCAATAAGTTGTCACATACAAAAAATAATAATATTTTTTTTTACAATTCTTTTTACAAAGGGTTCACTTCGCGGAACCAGCCCAAAACGTTGGGCCACTCCATTTTTACTAACCACTTTTGATGAATCCAAAACCTACCAATGCGAATAAATGGCTTGGATTCATCAAAAGTGGACTGCTCGTTGGTTTCGGTTCAACGTCTGTCGGGGCAAAGTAACGTCGAGGTTGGTTTTGACGGGCTTATCAGGAGAAATTTTGAGCCTTTAGAATCTCTGGAACGACCACAACCGCGTAATAGCTTGTGGATGGCTGAACAACCATCCGAGACTTGCAAATAGTGGTAC…
Annona_cheri_DN_ex_As_Dn_contig_147		Average coverage: 354.75		CACTCTCAAGCTTAACAGCAAGGTTTGCTTGAGCATCTGCAGCAGAATTGAATTCCCTATCAACATGACTGATCTCAAAAGACTGAAACTTATCCTTAAGCCCCTTCGCCACCTTCCACAATGCCATCATGTTCTGATTCTTTACTTGCCATTTATTCTCCATCTGCATGCAAACGAGTTTTGAGTCACCTCGACAGTGAATTTCCGTAAACCCTTTCTGTAATGCAATTTTCATTCCTGAGATGAGGGCTCGATATTCTGCAACATTGTTGGTGGCAACACCTAAGCCTTCACGTATTCTGCAAATAATGTTTCCATCCTCAGTGCGTAATATAGCTCCAGCACCAGCTTGTCCAGGATTTCCTTTAGAAGCACCATCGAACTCAAGAACACAGAAGC…
Annona_cheri_DN_ex_As_Dn_contig_148		Average coverage: 421.20		GTCAGAAGAATTCTCTTATTTTTATTAATCCAATCCAGTGAACCGCCATGGTCAACCACGTGAATCCAACACAACATCAAAATCTAGATAATCCAAATAATCGAACCCCAAAATAGATTAGATCAAATGAACTCAAGTTGAATGAGTTCCATAGATCTTTTTTTTTTTTGATAAAAAGTTTCATAGATTCTTATAAAGGCACCTATATAGTAATTAGAAATCCACGTTACAGCAATACAGATAAAACATTATTACAAAGCCGACACAGGAAAGCCATCAGTGTGATGACCATCCCAACACAAACACACAATCATCGTCAATAAACACAAAACAACTTATTTACCACACACCAATAGCATCCTTAATTATCACACGTTTCTTGAACACATCTTGCGCTTC…
Annona_cheri_DN_ex_As_Dn_contig_149		Average coverage: 43.45		CTCAATTTTATACTACAATAAAGCTTAACAATTTCTTATTTCGAGAGAGAGACCACATGCTCCTTATCATTAAAAGGGAAATTACACGCTCTCAAATATCAAAAAGGAGATCAAAGGCTCCCATGAGGGAAGAGGTTCAAACCTGTGTCTTCAACAATGTCAGCCAACACTTTTACCACTTGTGCACTACCTGATTGACCTCTGTCAGCATTCTTAAGTTATCATAGTTTTACAATGATCCTCTCTGCTTTCTTGCCTAAAGCAAATCCATGAAAAATTTAAGATACAACATTAGAATATGTACTTCCAAGTTGAGATTCAGCTTCTTCTTGAACTCGAGGTCCCATGTGGTATGTAATGCAATGTGTTAGTATAGTAACCAATGTAAGAATTAAGAAA…
Annona_cheri_DN_ex_As_Dn_contig_150		Average coverage: 57.18		ATCAGCCTCATTTAGTCAGTCCCTTGCCCAAACTGGAAAAGCCCTATAATACAACTATTGCACGGTGAAGTGCAATCTCACAAACACAACTATCACACATCAAAAAAGCGACATTGAAAGCATTACAAATGCAAATGACAGCAACAACTAAATGGCTCAATTTCACCAATGCCCTTAGGGCCTTGCAAATGGCAATAAATACACATTCACCTGTACAAACTTACAGCCACGTCCAACCCATTCAAAGAAAATCCCGAAGATCTTGGTTTTTCAGTGGTGGTCCCATGTACTCCCATGTTAGATTTCTGCCCAGAGTAGCGTCTTTAGCTCAGGAAAACTCAATTTTCAAATTATACATTTTTTGTCAAAAAACTATATTTCAATACCTACAAAACTGGA…
Annona_cheri_DN_ex_As_Dn_contig_151		Average coverage: 66.36		GTGAACCTTCTATTTACTTCCTTCCATTGAATGTTTTATTTATTTATATATATGTATATATTTTCATCTTTACATAAATCTTCTCTTCACTTGCATTTGAACGGGAGGGACCCCTACTGTTAGCAGATAAGAGGAAGCCCAACAGGTATAAGCGTATAACGGGTGCAGTTCCTTTCGTTAGATTTATGAAGACCTCTTCCTTAGTCTGCACCATAGCCCACTTTTTGTATGGATGGTTGCACCTGTAACTAGCTCTACTGAATCTGGAGATCCCCTCAACTCCACATCAAACCTCTGCAATAGCATCGCCAATGCCACAGTTGACTCCAGTAGAGCAAATTGGTCTCCTAAGCATTTGCGGGGGCCTCCACCAAATGGTAGGAAAGAAAAATCTGCCAT…
Annona_cheri_DN_ex_As_Dn_contig_152		Average coverage: 777.11		TAAGCTTCCTCTTAGGCATCATGCAGACATGGGCATAGCCTGCCTTCTTTTTATCTAACCTGTACATAAGAAACAAACACTAATTCACACTAGAATCAATTACTGCTTTGGGTACCTGCTTCGTAGACTACACATTATAAACACCCAGTCTATTGCTTTGAAGAGTCCTGATGAGCTGAGCAACTGTACTGCTTCATGCAAACTTGAGTTTTAATCAGAGAAAGATGATGAAGACACTACCAATAGATTGGCCTTTTGAGGCTGACGTCTAAACATCAGCTTTCTGGGAGGACTCACATGACTTCACAAGTGGGGTTGTAGTTTCTTCACTAACAAGGGTAGAAGAGTCTTGTCTTTTGGGCCGATATAGCACATAATGCTGGAAGATGAATATAAGAT…
Annona_cheri_DN_ex_As_Dn_contig_153		Average coverage: 416.01		AGAGAGAGAGAGAGAGAGATCCCATACCAGAAGACAGCACATGGGACATTAGCATGGTCAGGCTTCGTAGGTTGTCCACCAAAAACAGTTTTTGAGAAGCAAGTTCCTTCCATCAAGGCCACAGGAGTAAGATTCATTCGGTTTGTCACATCACCAACAGCCCAGATACTGGAAACATTGGTTCGAGAGTACTCATCAACCTTCACAGCACCTGTCCTATCAAGCTCAACTCCAACAGCTTCTAAGTTCAACCGCTTTGTGTTTGGAGCTCGACCAGTTGCAAACAACACAACGTCTGCAGTCAATTGCTGCCCATTATCTGTGAGTACTCGTATACCATCCTCTACCTTGGTCAACTCTGATAAATTTGTATCTGGATGCAAATTAATTCCTCTGCCT…
Annona_cheri_DN_ex_As_Dn_contig_154		Average coverage: 907.12		TTTTTTTTTTAAACATGGCTCCTCGAAAATTAGCCAGAGAATTTTCTTTAGCACTGAAAAGCTGAATAGCAACTCTCCGCAAATTTGCATTGCATGAAGGTATAAATCATACAATTGTTCTTGGGTTTACAGAAGCCTATGAAAGATCAGAAAACAAATGTTCTCCCAATCTCGAACAATTTTAGTACAACAATACCAACACCAAAAATGCCAATTATTCAAAATGGCAGCGCAATGGAAAAAGGCAAAAAAAAACAGACGGGAAACAAAGCACACTCGAGCATTTGCTTGCAATCACAAGAAATTCCACATCCCGATCACAAGAAACTCCACATCCCGATCACAGATCTCTTTATTCTGAGCAATGGGAATGGAGCTCGTTGATCTGTCTTTTAGTCA…
Annona_cheri_DN_ex_As_Dn_contig_155		Average coverage: 1119.53		GTCCTCCATCAGCTGCCTGGTCATCCAGATCAATGACATGAGCAACAGCTAAGTACTCCAGCAGCATGCAGACGAAACAAGAAATAACCAGGTGTAAGATAGAACATGAACCACTTCCTAGATATAGAAAATTGGCAGCGGAAGGCAGGGAATTAGACAGGTTGTTGTGCCTGGCCTCGTTCGCGTAGAGCACAGCAGAAGAACTTCCTCAAAGACAGCCACAAACAAATGAAACCAGAATTGCCAGTAGCCCATGCACCATGGGAAAACCAAAAAATTGCTTCTACCCAATGTCAAATTTCCTCCTCCAACCGAGGGGAAAAAAGAGAAAAAAATCTAGGAGAAGCTTGGTGGGTCCTGTTGGCCAGAGTTATTTTTACAGGTCCCTACCGTCATGAC…
Annona_cheri_DN_ex_As_Dn_contig_156		Average coverage: 149.22		GCTCTTCCGATCTATTTTGTCCTGTTGTTTGCGAAGCGAAGCAGAGTTTCTTGTGAATTCTCATAAGAAAAGAGAAAAAGCGATCGAAGATGCCGAAGAAGATGGGAGTGAACAGCAAGGCCGAGGAAGCTAGGGCTCGGAAGAGCGCCGCGGAGTCGGAGAAGAAAGATCGAATAGCGCGGGAAAAGGAGGAGCAGTACTGGAAAGAGGCCGAAGGCGCCAAATCTCGCTCCGTCAAGAAGCGCGAGGAAGAGGCCGAAAAGCGCGCCGAGGCCGCCGCTCGCAAGGCCGAGAACCGCAAGCTCGCCGACCTCGAGCAGCAGCAGCTCGAGAAATCCATGAAGAAGCCCGACAAGAAGGCCGCTAGGGTCTCCGTCCCCGTTCCCAAGGCCACGGAGG…
Annona_cheri_DN_ex_As_Dn_contig_157		Average coverage: 193.77		TTTTTTTTTTTATTCAAGCCCATCCATCCATTGCACAGACGAGCTTTTCTTTTAACTTACAACAAGGATACGAAGAATTTCTTCACGAAAATTTCACGAGTTTTTGCTGACGCCCAGGAAAAAAATTAGAGGCACTGATGATACTCGTTTGCTTACATTAGGGGGTTAATTCCAGACATGAAGAGAGCAGCAGTAGGCATTTGACATTCAAAAGAAACAACCTGAGAAGTCCTAAATGTAATCAAGCTCAATGACCGTAAAAAGGTTTTGGTGGACAACCCCTCGTCATCTGGACATTAGATTTTCAATCCACCCTGAAATTTCTCCTAAGGTATTGGCAAGCAGACTGTCACCATGTACAACAGACAATAAGTCAATATTCACAGCTTGGACCTCATC…
Annona_cheri_DN_ex_As_Dn_contig_158		Average coverage: 850.99		ATCTTGCATAAATTTCTTGCAGACAGGACGAATCTCCTTGCTCAGTGTTGCAGAAAACATCATGACTTGCTTGTCATGAGGGGTCATTTTAAATATCTCCTGCACATCTCTCCGCATGTCAAGTGACTCCAGCATCTTGTCACATTCATCCAAGATAAAATGTCGAACATTCTTCAATGCAAGTTCCTTCTCTCTGGCTAAAGCCAAAATTCTCCCAGGTGTTCCAACAACAATATGTGGACATTCATTCTTTAGCAAGTCCTTGTGAATTTTGATGTTCACGCCACCATAGAAGACAGCTACTTTAATATCAGGTAAGTAGGTGCTGAACCTCTCAAATTCATGACAGATCTGATAAGCAAGCTCCCTTGTATGGCATAAAACAAGTGCGGCCACTTG…
Annona_cheri_DN_ex_As_Dn_contig_159		Average coverage: 176.63		CATTTTCTAAGCATCTGCAAGATGAGATCACACCCATTTCAAAGCCAACTGATTTGTTGGATAACATCTTGTCAGAAGCCAGCAATACAGCAGCAGCTGCTATTGTCGATGGCCGATGATTAACCAAATTCATCACTTCTGTTGTTGCCAAGATCAATTCCACAGCTTTGGATATCAATGCCTTGGGTCTCGATTTCTCACTTAACTTGGTAAAGAAGTAGTTGAGATAGGCAAATGGAGTGACAGAACTCATCCTCCATTCCAAGGTATTCAAAACCAGAAGCTCCATTCTCTGAATCACCTTATTCTCGAACTCATAGTCCTCCACAGGAAACTCTGACAATGCCGGAGCTCTGCATTCCTCCATCTTTGCGGCCAGCGACAAACACGCCACGGACA…
Annona_cheri_DN_ex_As_Dn_contig_160		Average coverage: 341.73		CCCATTAAATGTTGCATGCTTTTTTGCGCACTCTGGAGGCTACCTTCAACCATGATGAGCTGCGAGCAATTAGGATTTATGGTCAACATTCTGCTTGCTGCTGTTGGAACCACATCAGGAACAACTAAGCCAATGTTCTTCAACAGTCCTGGCTGGGATTGGTCCATCAGGCTACTAATCATAGCTGATGGCACAGACGAATCTCTAAGGAGAGGCGAAGGAAATGGCATTGGAACTTCAAAACCACCCACATAAATCGGGAGTGAAGATTCCCCTGAAGATATTTGAAGGCTATTGAATAGATCCTTGATATGTGACACCAGCATCAGATCTTCCATTACCATTTCTAAGGAGCCAAGTTGCACAACCCCTTGTAGAACAGGAACAAGCAAAATAGTC…
Annona_cheri_DN_ex_As_Dn_contig_161		Average coverage: 2702.21		AAAAAAAGAGGCCCTGACATGAAGCACCAGTTAAGAAACCACACTATCATTCAAGATGTAAACCGCATTGTATTCTGTTTCAGACCCAAAAACAAAAAGAAAGGAACACCTCATGGAAACGATAAATCTCTCTCCAAGACTAGCCAGAAGAACAAGCAACAGCCACTCAACTGACCTCTTGCTGTCCTGCTTGATTATGGCTGCCACAAAATTATTATAGATTCAACTTTCTAGTCTAGAATATTAGCAGAGCAATCCGACAATTGGGAAACCATCCGGGAAGCAGCGGAATACACCAAAATTTATGCAAAAAGGCTAAGAGCTTTGTTCTTCATTAGATGGCCCATTATTAGTAGGGTTGTACGGGAGCTCGGAACTTTTCACCTGCATAGACTGCTG…
Annona_cheri_DN_ex_As_Dn_contig_162		Average coverage: 29.84		TTTTTTTTTTAATACAAAACAAATGGTGAAATTTTCACAATAATAAAGTGTATTTCACATCAATTATCAAGTCCGGACAAATGGACAAGCCTACATAAAGATGAAGTGTCTACTAAGAAGATACACACATTATTATTTTACAATTTTCATAATTCAAATCCGTTCGAACTCATCTAGAAACAAAACCTACACCAGTGCTCTCAAGATTTTAATCGTAACACCTTGAATATCTGCAGAAGAACACAACTACAGTGAGAATAAACCCAACTGCGATTCCTATTGCAAATGGCAATCCAAAGTCGATATCACTTTCATCAGCTTCGTTGCCTGTATTGTTTGTTGTTGGAAGACGTGGAGAAGAGGCAGTACTGCAAGGCAGAACAAATTCCCCACAGAGAC…
Annona_cheri_DN_ex_As_Dn_contig_163		Average coverage: 4509.90		AGCAACGGATGAGCTGACGTTAGCGAAAGCGGTCGCGCGTCGAGTTTGATTGCTGGACGGGCGAGCACTAAATTTCATACAGGAGCCGGAAAGAACTGCTTGATGGAGCGCTCAAGGGATGCACCACCATCCAAAAATTGAGTTGAAAAACCCCTTTCAACTCTTTTCTGGCCGGACGATGACTGTTGATTGGAAGGTCCGGCCTTGAGTTCCACATTTGGAGGGGGACTGTAGGATCAATCAACACCAGGCTTTCTTTGAGAAAGGAGTACATTACTCACAGTACTCTGTGAGGGCACCCCCAGCATCTCGACGTGATTTGGCGGGGACAGGATTCGAACCTGCAATCCTCAGGGCATGAGCCTAATGAGTTGACCAATTACTCTACCCCGCTGACGC…
Annona_cheri_DN_ex_As_Dn_contig_164		Average coverage: 238.50		CCAACCTCAAAAAGGCAGGATGAACAATTAAGTACAATACAGACTAATGAAGTGGTACCCACAGATCTACACAACTGCAATTCTGCACAGTTATTGTCGCAACCTGCACGGATAAAAGATGCATCTAGATGGAGAACAGTGTGAAACATTGAAGGGGATCCTGGAAAACCATGCCAGTGAAAGGCCAGATTCAATTTCTATGGAAAATGCAGTCACTGAACAAGAGCATGTGCAAACTGAATACGTCATCCAGCATTAATAACAGTAACAAGTTCCACCTCGAAAAATTACAGGAGGAGTAACTTGTGGCAGTTGGTTTGTACTTTCAATGCAAGAATCAAAAAGACAGCACGCAGGCTGATAGAGAAGATGCGCTTGTCCAAGGTGAATCTCAGCAAA…
Annona_cheri_DN_ex_As_Dn_contig_165		Average coverage: 39.90		TCTCCTTTCACTTTAGACAATGGCCGAGATAGCAATGTCATTATGTTGCCAAAAAATTAAATTAAAACCTAACAGAGAGAGAGAGAGAGAGAGAAAAGAAGAAACGGTATTACTTCGTAGTCTCTGAGACAAGATTGCTCCTGCGCTTATAGTGAAAGCTCTGTTTTTTCTTTTTGCTGGCTCTCTTTTGCATCTACTTGGATATTGCAAAGATTTGTGGATCGAATGACAAATCCCCGCCAAGGCGCCAACTTTAACTAAACTTCACTTGAATTGTCATATGTCTTTACAGTGACAACAGCCTTATTTATGTGTTTCTTCCAACACTCAACATCAGACCATTCTTCAAAATTATCATCCTTGTCTTCTGTACTGCTCATATCCTTAACAGTGTTGATG…
Annona_cheri_DN_ex_As_Dn_contig_166		Average coverage: 414.68		CAGCAGACGATGTAAAGAAAAGGAACAACAGAATACAAGAATGATCACAGATTAGCGCAGCCAAGAAATCCTTGGCAGAAGCGCCTATGCAAAACAAGACATGCCAGTTCCCGCACAGTCATGACAAATGATTTTATAATCAGACCATTAATCTCTATGCTCCCATCTCGAAGCAAAATGAGGCACAATAGCAATAAAGAATCATTCCCAAGATTCCAAAAGTTAAAACAACAGGGAAAAGGATATTCTTAAATCAGGTACTACTATTAAAGAGCTAGCATTATGTCCGACACAAAGATTTGACAGACTATGAAGATCGCATTCATAAGTTCACTCCATCATCAAGCCCACCCACCCACACTTTCATAATAAAGGTCAAGGTCAGAAAAGTTTAAAAAA…
Annona_cheri_DN_ex_As_Dn_contig_167		Average coverage: 137.37		GGCTGATTGGAAAAATTTGCATCGATGGGGGCGTGGAAGATGAGCACGTAGGTGGGGGTAACGGGACTGAACATGAACACAATCTATCCACGTATATATATTTGTTTCATATTCCTCAAGTACCAAAAGAAAAGCAGAACTCCTAATGATCACACGGGCTCACAGAGCTAGGCTGCAGAGAATAGCCAGAGAGATATAAACAGCGAGTGCAGTGGGCCATTCGATTCGTTCAACTACTGACTAGATCTATCAAGGATAAGATAGCCTTACCTGGTTTTTGAACCACTGAAGTAACTTAAAGATACAAATAACATTACAACAATACATATCTTGGTCAAGAAACCCAATTCCTGATACAAAGCTCACCTGGTCTGACATAAAACCGATTGGGCTGTCCTG…
Annona_cheri_DN_ex_As_Dn_contig_168		Average coverage: 286.16		TTTTTTTTTTTTGAAGTAAGATGATTCTCATAATAACTAATTGAGAATGTTACATAATCAGTTCGAAAAGCTAAAATAATGAATTACTAATGGAAAATATTACGGGCTGACTAAATAAAAGAGGAGTTCATTGAAGCAGCAGAATCAGCACTCAGAAAAGAAAGGAAGGACCTTTCTCAATTTCTGTTATTCTAATGAGCCGTAGAATTTGGTAGAGGAAGTCCCACCTCCTTGAAATATGCCTTCTCTGCCTCTGCCATTCGCCCTTGAAATATGGTCCACTCTTTTCTACACCTTTCCCTCACCCCTTCCCATGGTGCTTTTCCATTCTCTGCCTTGCCCTGATTCCCAAGGGAAGGAACCACTTGATGAACAATCCATTGGGCATCAACAACTCCA…
Annona_cheri_DN_ex_As_Dn_contig_169		Average coverage: 148.08		ACAACTCGAAAAGGGGACTGCCAGCAGCGAGACATACTCGACGACATCCCTCTCTGCTGCCACTCTTCACCTGATTAAGCAGCTTTTGCATTTCCATATAAGCCCCCATCTTGAGACTGTACTTCTTCTCAATGCATTGATTTACAGCAGCCATAGACAAAGCAGCAAAACAGAAGTACCATTCCAAGAAAAATGCACTGGATCAACAACATGCAGTATCAACAGCTTTGGAACGTGTCATTTGCCCTTCTCAATATAAACAATAGCCACCAAAGTCATCCGTATGGCAACATGCATGGCCTTTAGAAGAGCTCCTCAGAATTGAACTTGTTCCAGGCTTCCTTGAGGAGGTCAAATACTTTTTCTGCAATATACTTCTGCTGAAGAGTAGCACCTTTC…
Annona_cheri_DN_ex_As_Dn_contig_170		Average coverage: 199.08		TTAGAAGCAACGGTTATCTTCTCTTCTCCTGTGCAACCAAAATGTTTTACATGGCAGTCCGGAATGTGTCTTTTCCACAAGCAAAATATTATTCAAATTTCAGTCCTACCCTCAGCAAAGGAGCCCGTTAGCCCATCGTCGTATGGCACAAAACTTTTTCTTAGTACAATTCGGTGGTAAGAGCTAGACGATATGAAATGTTTACTTGAAGGCGTAAAAAAAGAATGGTACATGCATAAAACTCAACCCTTGATTTTCACATAAACAACAATCTAACGAAGTAAAAAAAGAATTCCCAAGAACGGTGAAAATTACTGATCGAGTGTCACACGCCGCATCTTACAGACAAGATGAGCAGTAGGAATATCAAGCTGGTTTCCAGAATCTGATTTCAACAGC…
Annona_cheri_DN_ex_As_Dn_contig_171		Average coverage: 183.10		AAAAAACATGAACATTCTGGATTTGGCAAAGTTTTCAACTGATTTTGTTCTTAAAATTCTGAAGCATGAAAAATACATGGGTGTTAATTCAAATACAATATGACATCATATTTTCTGGCTTGGTTGACTAACAAAAAAAAAAAAAAGACACTGTGCACTATCTAAAAAAAAATTTTGAGTACTGACAGACCTCAAACACGTAAAGATATGCCCAGAAGGGGCCACCATAAACTTACACCCGATTCTCCTTTCGCCTACTTTACTCAAATCGACCTGTGCCTTGCTTTCTCTTATTTTTGCAAGAAGTCACTGTTTTCCAAAAGAATGATTATACAAGACTATAGTCTCAGGACTGTACGGCCAGCCGCTGGAGATGCTCAAAAAATACTTGCAGGCTCA…
Annona_cheri_DN_ex_As_Dn_contig_172		Average coverage: 494.91		TAGAGAAAAAAAAAGGTGCGTTAGCCACAATAAATGATTTAGATTTTACAAAATATATTTCAAATTAAAATATCAAGGGCAAAGCATACAGCCTTTTATACCGCCTCAGCAACGAGCGGAGACAACAAAGCTTAAACGTAGACAGCAAACAGGGAAGACAACATTATTTTGACATTCCCAACAGTGCATGAGTTTGAGAATGTTTCGCTTAAAGACCTGAGAAAGTAAATTACAAAAGTTGTATCGACAACATTTACCCAGAACACAACAGCTCAATAAGCTAACAGGAATTTATAACATCACCACGACTATAACCATGCTGGGTTTGTTAGCGGAGTAACTACTGCCTTCACTTGCAAGTAGTTGGTAAGGCTGTAGATGCCCTTCTCTCTGCCGTGC…
Annona_cheri_DN_ex_As_Dn_contig_173		Average coverage: 1090.51		CACATCAACGCATACAACAAACAAGAAACACTAGCAAGTGCACATCAACGCATACAACAAACAAGAAACACTAGCAAGTACACATCATGGCATATAACAAACATGCCATAGCATACACACTCGAAATACACAAGAACAGCACATCACTGCTTTCCAGGAATATCAGTCATAACTCATAAGAGCGCTTTACAGGCATATCACTCATAAAAGCACGGGTACTGGCACCGTGACGCTTGGTTGAGTGTGCTCACCAAAGCTTTTAAGCAGCTTCTGCAAACCCGATCTTGTCATTGCCAAAGTCAAAAACTGTATGGTATGCACCCATGAAGACATCTCCGAGAATCCAAAGGGGACCACGGGGTGGAGGCACATCGAGCGCAGCAAACCCACTAATGCAGA…
Annona_cheri_DN_ex_As_Dn_contig_174		Average coverage: 1833.95		ATTGCAACAGAGAAATCGGCAGGCTGGAAACAGGTCAACACCCTCTCAATTAACTGCCCGAGGTTAACAACATTCGCATCATAACCTGCAGCTTCAAAGCTGGCATAGCTAAAACCATCTTCAGGGGTCACATGAATGGTAGAAATGGCAGCTCCTTCAATACCATTCATAGAATATCCACATGGATCAAACTCGAAATCACATATCTCAGAATCAGGCAGGATCTTCCTTATGCCGGAGAGGTTGGTCATCTGAGCTGCCGAGCTTGCTTCAGTCTTGTAAAAGACTGAAGCCCGCTTCCTGTCCAGGCCTGTCATGCACATCTCCAGAGTGCAAAGTGTCCCGTCAACGTTACTCCCAGATGATACTGCACAAGCAGAATACACATGCCACTGCTGG…
Annona_cheri_DN_ex_As_Dn_contig_175		Average coverage: 121.13		CTCAATTTCACTCACGTCGGTCACAATACGTAGATATAGAACATGAATCTGCAGCATTAATTTTGTCCGTTGAAAAATGCTATTTTTTCAGATATACGTTCCATCTCAAAGCTTGTTAAAAATGCAAAAAACTCAGCGTCATGGAGTGCTTGGTTGGTTATTACAAGGTGGAAACAAACGGTCTCCAGCCCCATGTGTATCAAAACTGCGGAAATTCATTTCTGTTACAGAGATCAAATTTCTCATAATTTCTACGCTCAGCTAGTCAAATGATATCAACTTGAAAAGTAGTACGAGGGTAAATGAAATGGAAAGAAAGAAAAAGAATTGCACAAATTTGGGAGCCACATCTTCAGCCAAGGATGGTATATCAACTTGCGTTCCTTGGAGTCTGCAGAG…
Annona_cheri_DN_ex_As_Dn_contig_176		Average coverage: 296.44		CTTTTTTTTTAACAATTTTCCCCTGGGGTTGGGGGGTTTTTTTTTTTTTTTTTTTTTTTTTTTTTCTCTCTTTTCTTTTTTTTTTTTTTTTTTTTCTTTTTTTTTTTTTTTTTTTTTTTTTTTTTAAAAAATAAAAACATCAAATCATCACTCATGGCTGTGAAGACTAAAATCTCGTGTCAGCTGACCTAAGGATGACACCTTATGAATAAACACATTTTTTTTTATTGTTATTCAAACTACCATCTATCTAAATAAAAATCCTGCTCTTCATCAACCGGCTGAAAGACCATTTTGTGGCTTAACATAAGGTGACCAACAAACAGCCAATATAATAGTGTTGAGACATTCTTTTCTTTGGGGAAGGAGGAACTTGGAAGGAATGTCATCACCACGCCA…
[truncated: 79,633 more rows]
