# Supplementary material for: Comparative insights into molecular pathways influencing germline development in early‐divergent angiosperms
Source: Plant J. 2026 Jan 18;125(2):e70675. doi: 10.1111/tpj.70675 (PMC12812228; doi:10.1111/tpj.70675)
Supplement: Supplementary file 3 — Table S3. Evaluation of the reproductive development of the Arabidopsis transgenic lines analyzed in the functional study. Table S4. Arabidopsis transgenic lines analyzed in the functional study. Table S5. Oligonucleotide primers used in the isolation of AcSPL/NZZ and AcWUS genes of A. cherimola for in situ hybridization (AcSPL/NZZ) and subcellular localization and functional analysis (AcWUS), respectively. Table S6. Oligonucleotide primers used in the RT‐qPCR. [file TPJ-125-0-s003.xlsx]

## Sheet: Table S3
Table S3. Arabidopsis transgenic lines analyzed in the funtional study
Genotype	Transgene	T2 line*	T3 line	Seed set/silique**
Wildtype Col-0	None	wt	wt	47 ± 3,9
wus-1	None	wus-1	wus-1	0
wus-1	pWUS::AcWUS	#4	#1	23 ± 4,9
			#2	34 ± 5
			#3	25 ± 6,9
			#4	19 ± 6
			#5	24 ± 9,9
			#7	8 ± 8,5
			#10	27 ± 5,4
			#11	29 ± 8,2
			#12	0,1 ± 0,31
			#13	10 ± 6,3
wus-1	pWUS::AcWUS	#2	#15	0,8 ± 1,32
			#16	6,3 ± 3
			#17	11 ± 4,8
wus-1	pWUS::AcWUS	#7	#18	6,8 ± 1,7
wus-1	pWUS::AcWUS	#3	#19	0,45 ± 0,82
			#20	1,31 ± 1,49
			#21	1,2 ± 1
* The T2 lines #4, #2 and #7 come from the T1 line #1, while the T2 line #3
come from the T1 line #4.
**The average seed set was obtained from ten siliques.

## Sheet: Table S4
Table S4. Evaluation of the reproductive development of the Arabidopsis transgenic lines analyzed
in the funtional study.
			Stages 1 to 2*			Stage 3*
T3 line		n	Ovules/gynoecium		n	Ovules/gynoecium		n	Dehiscent anthers (%)
1		13	40 ± 161		9	35 ± 17		56	44
2		22	40 ± 42		6	35,6 ± 6,4		54	15
3		18	39 ± 5		8	37,5 ± 6		73	36
The data were obtained from at least two plants derived from the T3 line.
n indicates total number of ovules/anthers analyzed
1Mean and SD calculated only from pistils containing ovules. Two pistils lacked ovules entirely, and six flowers lacked pistils.
2Mean and SD calculated only from pistils containing ovules. One pistil lacked ovules entirely.
*Developmental stages of ovules according to Schneitz et al, 1995. The plant Journal 7(5), 731-749.

## Sheet: Table S5
Table S5. Oligonucleotide primers used in the isolation of AcSPL/NZZ and AcWUS genes of A. cherimola for in situ hybridization (AcSPL/NZZ) and subcellular localization and
functional analysis (AcWUS), respectively.
Product	Clone-ID	Primer name	Sequence	T(ºC)	DNA Polymerase	Molecule type
AcSPL/NZZ	JLA34 (antisense probe)/JLA35 (sense probe)	oJLA86	ATGGCGACTGCTCTTCTTCTCTG	62	Phusion	Partial CDS
nested PCR product 1		oJLA87	GAATACGCTCCTCCTTAGCGCAAG			565 bp
		oJLA88	CTGGTCCTCTTCTAAGGAGAAG	57	Phusion	Partial CDS
nested PCR product 2		oJLA89	GCCTCGCACTGATTAAACATG			522 bp
AcWUS	JLA53	oJLA66	GATCTTCGCAGCTAGCTGCTTG	61	Phusion	CDS
nested PCR product 1		oJLA67	CGTGATAGTAGTCATGTACACGCC
		oJLA76	TGAGCTCATGGAACATCAGCAGCAGCAGCTCC	59	Phusion	CDS
nested PCR product 2		oJLA77	TAAGCTTTCACATGGCACGGTCTGCTGCAC
T, anneling temperature; CDS, coding DNA sequence; bp, base pairs

## Sheet: Table S6
Table S6. Oligonucleotide primers used in the RT-qPCR
Product	Primer name	Sequence	Aplicon lenght (pb)	T(ºC)
AcWUS	oJLA90	TCCTACCACGGAGCAGATAA	127	62
	oJLA91	CTTCCCTTCGATCTTCCCATAC
AcWIH2	oJLA94	GAGTTACTACAACCAGCAGCA	145	62
	oJLA95	CTGTGGCGGATATCCTTGAG
AcWIH1	oJLA96	TATCCGCAACAGGCCTACTA	97	62
	oJLA97	GAGCAGCAAGACATCCTTCA
AcTPL	oJLA98	CTCCCGCAGCTACATTTCTT	104	62
	oJLA99	CTCATCCACGCGGACATTATAG
AcKLU	oJLA100	AATCCTGCTGGAGTGGATATTG	113	62
	oJLA101	CAGCATCGGACACTGATCTAAG
AcSPL/NZZ	oJLA102	CTTCCCACCGACCAACTATG	106	62
	oJLA103	CTGGACAGGAAACGCTCTATT
AcUBCc	oJLA104	AACCTCTATCCAGTCTCTCCTC	120	62
	oJLA105	TCCACTATCTCACGCACTCT
AcGAPC	oJLA106	TGAAGGGTGGTGCTAAGAAAG	118	62
	oJLA107	CTGGCGTTGGAGACAATATCA
AcEF1α	oJLA108	GCATCAAATTCCAAGGATGACC	101	62
	oJLA109	GGAGCATACCCATTACCAATCT
T, anneling temperature; bp, base pairs
